# Supplementary material for: Mapping genomic and transcriptomic alterations spatially in epithelial cells adjacent to human breast carcinoma
Source: Nat Commun. 2017 Nov 1;8:1245. doi: 10.1038/s41467-017-01357-y (PMC5665998; doi:10.1038/s41467-017-01357-y)
Supplement: Supplementary file 4 — Supplementary Data 1 [file 41467_2017_1357_MOESM4_ESM.xlsx]

## Sheet: Sheet1
Supplementary Data file 1
Patient ID	Age	Histology	Grade	A	N	M	Size	LVI	Focus	DCIS	ER	PR	HER2	LN	T	N	Stage
DTS-2	84	PILC	3	3	2	3	3.3	no	1	no	90	40	0+	12/13	2	3	3C
DTS-4	43	IDC	3	3	3	3	2.0	yes	2	EIC 3/3	70	60	3+	1/2 mic	1c	1mic	2
DTS-6	47	ILC/IDC	2	3	2-3	1	0.4	no	>1	EIC 2-3/3	99	99	F-	0/4	1a	0	1
DTS-8a	56	IDC	3	3	3	3	2.5	yes	>2	3/3	95	75	F-	13/28	2	3	3C
DTS-8b	55	ILC	2	3	2	1	16.1	no	1	no	99	<5	F-	2/22	3	1	3A
DTS-9	35	IDC	3	3	3	2	5.9	yes	>2	EIC 3/3	80	90	0+	6/18	3	2	3A
DTS-10	75	IDC apocrine	3	3	3	2	2.3	no	1	3/3	<1	<1	F+ 4.0	2/3 itc	2	0 i+	2A
DTS-14	53	DCIS					7.3			2-3/3							NA
DTS-22	50	IDC mucinous	3	3	3	3	2.6	yes	>1	3/3	90	5	0+	5/18	2	2	3A
