# Supplementary material for: Mapping genomic and transcriptomic alterations spatially in epithelial cells adjacent to human breast carcinoma
Source: Nat Commun. 2017 Nov 1;8:1245. doi: 10.1038/s41467-017-01357-y (PMC5665998; doi:10.1038/s41467-017-01357-y)
Supplement: Supplementary file 5 — Supplementary Data 2 [file 41467_2017_1357_MOESM5_ESM.xlsx]

## Sheet: Sheet5
0.143743	-0.552427	-0.751524	-0.808766	0.0268164	-0.393652	0.704762	0.270054	-0.657301	-0.192959	-0.239865	-0.091356	0.340363	0.743209	-0.40808	0.569418	-0.552474	0.0428909	0.724928	0.144527	2_1	1	0	0
-0.507029	0.248573	0.328064	1.47159	0.438214	1.31604	-0.623085	0.0826979	0.329626	-0.0295635	0.980606	0.282582	-0.811271	-0.80149	0.063977	-0.166458	0.439347	-0.480088	-1.02249	-0.468189	2_2	2	3	1
0.218504	-0.371857	-0.473871	-0.734537	0.0379776	-0.598783	0.461272	0.0518556	-1.25375	-0.12297	-0.124121	-0.202079	0.406394	0.728407	-1.27716	1.85946	-0.524229	-0.210818	0.614122	0.167735	2_3	0	0	0
0.423255	-0.394919	-0.183452	-0.330794	0.0889448	-0.512601	0.193112	0.00512881	0.00937872	-0.32875	0.333022	-0.60646	0.694453	0.615218	0.168785	-0.176757	-0.545141	-0.725702	0.786393	0.41428	2_4	3	0	0
-0.818389	0.109154	0.538703	0.0855332	-0.0446945	0.591151	-0.634728	-0.566863	0.520251	1.95268	-0.672442	0.499451	-0.626073	-1.00848	0.36515	-0.5988	1.58742	1.44253	-1.18478	-0.791944	4_2	2	3	1
-1.13504	0.405298	0.632464	0.766481	-0.392193	1.17736	-0.862622	-0.70712	0.804911	2.1909	0.847875	0.879659	-0.970587	-1.23374	0.478238	-0.710536	1.75022	0.715495	-1.66478	-1.33237	4_4	3	2	3
-0.381517	-0.538368	-0.993918	-0.798902	0.550123	0.233174	1.06129	0.295966	-0.566431	0.131438	-0.580913	1.08225	-0.480186	0.590042	0.872103	-0.149774	-0.49913	0.34113	0.266679	-0.19437	6_1	1	0	0
-0.302873	0.0450749	-0.464516	0.242125	-0.0492679	0.906329	0.855305	1.03264	0.190098	0.105174	-0.241933	0.578953	-0.627335	0.4406	0.713813	-0.532381	-0.030865	-1.21013	0.016212	-0.058961	6_2	2	1	2
-0.00909805	-0.30506	-0.414358	-0.635918	-0.0338132	-0.319522	0.69617	0.0714791	-0.76651	-0.0126147	-0.389342	0.241554	0.133059	0.617435	-0.480877	0.933621	-0.336522	-0.372378	0.339751	0.167024	6_3	0	0	0
0.0476319	0.491298	1.08259	1.25131	-0.437084	-0.168524	-0.752189	-0.587129	0.821386	-0.492321	1.64533	-0.743715	0.267551	0.216497	0.540485	-0.859258	0.331238	-1.37638	-0.451211	-0.292828	6_4	3	3	1
0.107554	-0.391464	-0.139877	-0.485276	0.134766	-0.668453	0.241925	-0.0248501	-0.411231	-0.169888	-0.130215	-0.552879	0.712763	0.871665	-0.20442	0.437145	-0.415095	0.0715698	0.641196	0.119174	8a_1	1	0	0
-0.1001	-0.285001	-0.587664	-0.631903	0.113449	-0.053212	0.407889	-0.0117299	-0.653368	0.133866	-0.351888	0.382749	-0.181212	0.0653814	-0.0817667	0.663975	-0.366876	0.515714	0.257756	0.140728	8a_2	2	0	0
0.0463811	-0.359639	-0.601717	-0.632507	0.285249	-0.0912085	0.658655	0.615618	-0.528393	-0.0470118	-0.445098	0.0360655	0.187287	0.792075	0.146949	0.248344	-0.473869	-0.397651	0.574907	0.0720183	8a_3	0	0	0
-0.594999	1.26117	0.684007	1.01224	-0.525999	1.27232	-0.805206	1.04738	0.0627874	-0.220352	0.451571	0.614731	-0.832666	-0.684052	0.307681	-0.10451	0.444082	-0.968341	-1.44459	-0.572324	8a_4	3	3	1
0.0546873	-0.409107	-0.435056	-0.458933	0.583794	-0.785163	0.122959	-0.11329	-0.437536	-0.258448	-0.231535	-0.469686	0.486737	0.927566	-0.119154	0.00906465	-0.455717	-0.0530459	0.496558	-0.0420393	8b_1	1	0	0
0.387347	-0.256157	-0.0208801	-0.206571	0.0867314	-0.63467	-0.0315525	0.0127904	-0.0153183	-0.136833	0.0608305	-0.558523	0.570718	0.12702	0.0774243	0.0229448	-0.329164	0.145932	0.401818	0.208066	8b_2	2	1	2
0.465075	-0.38293	-0.480599	-0.654374	0.133207	-0.450677	0.516722	0.243901	-0.158446	-0.2896	-0.415464	-0.270145	0.401313	0.682306	0.341533	-0.236865	-0.588773	0.764494	0.871318	0.462748	8b_3	0	0	0
0.0112046	0.0532893	0.862048	-0.228923	0.650666	-0.688601	-0.608578	-0.256223	-0.574265	-0.145199	0.146291	-0.679146	1.01852	-0.220003	-0.530337	0.551798	-0.0985169	-0.180089	-0.329651	0.0218198	9_1	1	1	2
-0.0682664	-0.0195948	0.794417	-0.306628	0.337195	-0.66731	-0.560456	-0.220739	-0.954227	-0.0909282	0.0527018	-0.716906	0.810352	-0.279909	-1.5339	1.49162	0.00769041	0.338069	-0.370371	0.00924291	9_2	2	1	2
0.38329	-0.214456	0.103099	0.62604	-0.580824	-0.261367	0.0523628	-0.748859	1.24584	-0.166498	-0.946837	0.124296	-0.218504	-0.857795	-0.179056	-0.758131	-0.188317	1.52295	0.519203	2.13184	9_3	0	1	2
-0.0568677	-0.108166	-0.210738	0.215624	-0.152574	0.0306031	0.199896	-0.523046	-0.127899	0.0075642	-0.622872	0.484478	-0.389484	-0.642452	-0.689143	0.700361	-0.161067	0.344151	0.239545	1.01059	9_4	3	1	2
0.460311	-0.356223	-0.454201	-0.46477	0.0697828	-0.204557	0.501199	0.50395	0.0587306	-0.298211	-0.407649	-0.19297	0.211388	0.40665	0.14801	-0.0582836	-0.434042	-0.367268	0.780992	0.351345	10_3	0	0	0
1.06712	-0.0692247	0.821894	1.29172	-1.13429	0.638985	-1.4088	-0.53951	1.88618	-0.434929	1.89421	-0.889842	-0.656036	-1.0557	-0.259635	-1.29838	0.995421	-0.73112	-0.675148	-1.04268	10_4	3	2	3
0.288012	-0.207017	0.308022	-0.513362	0.445878	-1.12285	0.234774	-0.361687	-0.379712	-0.317193	-0.295029	-0.733937	1.05347	0.692516	-0.0913	0.239702	-0.471653	0.100751	0.694008	0.458693	14_1	1	0	0
-0.53485	0.216299	-0.35348	-0.371659	0.464617	0.366201	0.628146	0.0106718	0.299922	0.790637	-0.988119	0.820873	-0.627329	-0.494157	1.17992	-0.773591	0.0772384	0.834152	0.0324291	0.545431	14_2	2	1	2
0.249186	-0.267852	-0.527073	-0.339402	0.249538	-0.288241	0.523103	0.281567	-0.0857488	-0.0515825	-0.132216	0.33337	0.452483	0.426808	0.116715	0.0585592	-0.43393	-0.517207	0.440809	0.205734	14_3	0	0	0
-0.300423	0.889796	0.590627	0.920769	0.147561	0.798727	-0.517997	0.0242563	0.165902	-0.0595158	-0.126774	0.00540149	-0.446297	-0.621684	0.189828	-0.141841	0.662552	-0.796647	-0.802168	-0.535295	14_4	3	3	1
0.427181	-0.144589	0.0862614	-0.0384209	-0.226269	-0.476536	-0.235369	-0.20355	0.194682	-0.448186	0.260287	-0.513073	0.29988	-0.0163876	0.0146104	-0.154028	-0.181611	0.276689	0.369538	0.14566	22_2	2	1	2
0.343544	-0.421938	-0.50138	-0.580102	-0.0374268	-0.18021	0.449667	0.204991	0.0146836	-0.238904	-0.213248	-0.0161243	0.149473	0.312295	0.149702	-0.102245	-0.38225	0.150076	0.61836	0.196529	22_3	0	0	0
-0.314569	2.33604	0.76211	1.33832	-1.23007	1.23523	-1.46863	0.109647	0.965756	-0.759807	0.882833	0.870429	-1.32923	-1.33985	-0.0200933	-0.964176	1.17403	0.780269	-1.74133	-1.64218	22_4	3	2	3
0	1	2	3	4	5	6	7	8	9	10	11	12	13	14	15	16	17	18	19
2	1	1	1	0	1	0	2	1	2	1	2	0	0	2	0	1	2	0	0
-0.354734	0.597288	0.612296	0.672215	-0.412491	0.541867	-0.653959	-0.227512	0.460038	0.157326	0.555996	0.100922	-0.478224	-0.607781	0.173364	-0.382997	0.632476	-0.176314	-0.672095	-0.511073
-2.00764	3.9407	4.09797	4.80448	-2.39603	3.41155	-4.57408	-1.2363	2.74163	0.842986	3.53959	0.536767	-2.88137	-4.04994	0.931459	-2.19392	4.32072	-0.947814	-4.80292	-3.14628
2.00764	3.9407	4.09797	4.80448	2.39603	3.41155	4.57408	1.2363	2.74163	0.842986	3.53959	0.536767	2.88137	4.04994	0.931459	2.19392	4.32072	0.947814	4.80292	3.14628
0.0537628	0.000449317	0.00029152	4.04445e-05	0.0230135	0.00186597	7.73348e-05	0.225939	0.0102048	0.405907	0.00132921	0.595387	0.00724695	0.00033282	0.359052	0.0361251	0.000157114	0.350797	4.06236e-05	0.00371797
1.07526	0.00898635	0.00583039	0.000808891	0.460271	0.0373194	0.0015467	4.51878	0.204097	8.11814	0.0265842	11.9077	0.144939	0.00665639	7.18104	0.722502	0.00314228	7.01594	0.000812473	0.0743594
	**	**	**		**	**				**			**			**		**

## Sheet: Sheet6
Supplementary Data file 2
gene	10_D1	10_D2	10_O1	10_T	14_D1	14_D2	14_O1	14_T	22_D1	22_D2	22_O1	22_T	2_D1	2_D2	2_O1	2_T	4_D1	4_D2	4_O1	4_T	6_D1	6_D2	6_O1	6_T	8a_D1	8a_D2	8a_O1	8a_T	8b_D1	8b_D2	8b_O1	8b_T	9_D1	9_D2	9_O1	9_T
A1BG	0	0	0	-0.5685	0	0	0	0	0	0	0	0.5531	0	0	0	0	0	0	0	0	0	0	0	0	0	0	0	0	0	0	0	0	-0.4972	0	0	-0.3078
A1CF	0	0	0	0.34105	0	0	0	0	0	0	0	0	0	0	0	0	0	0	0	0	0	0	0	0	0	0	0	0	0	0	0	0	0.6891	0	0	0
A2M	0	0	0	-0.34105	0	0	0	0	0	0	0	0	0	0	0	-0.6531	0	0	0	0	0	0	0	0	0	0	0	-0.67395	0	0	0	0	-0.6891	-0.3331	0	-0.6265
A2ML1	0	0	0	-0.34105	0	0	0	0	0	0	0	0	0	0	0	-0.6531	0	-0.3235	0	0	0	0	0	0	0	0	0	-0.67395	0	0	0	0	-0.6891	-0.3331	0	-0.6265
A4GALT	0	0	0	-0.5685	0	0	0	0	0	-0.2471	0	-0.92505	0	0	0	0.551399	0	0	0	0	0	0	0	0.5467	0	0	0	0	0	0	0	0	0	0	0	0
A4GNT	0	0	0	0	0	0	0	0	0	0	0	0	0	0	0	0	0	-0.3235	0	0	0	0	0	0	0	0	0	0	0	0	0	0	-0.2775	-0.20095	0	-0.3488
AAAS	0	0	-0.3429	-0.7888	-0.3415	0	-0.2981	-0.5296	0	-0.2391	0	0	0	0	-0.16025	0.2741	0	-0.3235	0	-0.3344	0	0	0	0	-0.31985	-0.34375	-0.6449	0	0	0	0	0	-1.0843	-0.5841	0	-0.6265
AACS	0	0	-0.3429	-0.7888	-0.3415	-0.47005	-0.2981	-0.5296	0	-0.2391	0	0.855	0	0	-0.16025	0.2741	0	-0.3235	0.48895	0	0	0	0	0	-0.31985	-0.34375	-0.6449	0	0	0.36035	0	0	-1.0843	-0.5841	0	-0.6265
AADAC	0	0	0	0	0	0	0	0	0	0	0	0	0	0	0	0	0	-0.3235	0	0	0	0	0	0	0	0	0	0	0	0	0	0	0	-0.20095	0	-0.3488
AADACL2	0	0	0	0	0	0	0	0	0	0	0	0	0	0	0	0	0	-0.3235	0	0	0	0	0	0	0	0	0	0	0	0	0	0	0	-0.20095	0	-0.3488
AADACL4	0	0	-0.3429	-0.7888	-0.3415	-0.47005	0	-0.5296	0	-0.2391	0	0	0	0	-0.16025	0	0	0	-0.48895	0	0	0	0	-0.5467	-0.31985	-0.34375	0	-1.1713	0	0.36035	0	0	-1.304	-0.61095	0	-0.9529
AADAT	0	0	0	0	0	0	0	0	0	0	0	0.3109	0	0	0	0	0	0	0	0	0	0	0	0	0	0	0	0	0	0	0	0	0	0	0	0.3353
AAED1	0	0	0	0	0	0	0	0.5296	0	0	0	0	0	0	0	0	0	0	0	0	0	0	0	0	0	0	0	0	0	0	0	0	0	0	0	0
AAGAB	0	0	0	-0.44775	0	0	0	0	0	0	0	0.3109	0	0	0	0	0	0	0	0	0	0	0.6073	0	0	0	0	0	0	0	0	0	0	-0.13215	0	0
AAK1	0	0	0	0	0	0	0	0	0	0	0	0	0	0	0	0	0	0	0	0	0	0	0	0	0	0	0	0	0	0	0	0	0	0	0	0
AAMDC	0	0	0	0.56435	0	0	-0.2981	0	0	0	0	0.1922	0	0	0	0	0	0	0	0.3255	0	0	0	0	0.31985	0.34375	0	0	0	0	0	0	0.4116	0.13215	0	0
AAMP	0	0	0	-0.34105	0	0	0	0	0	0	0	0	0	0	0	0	0	0	-0.48895	-0.3344	0	0	0	0	0.31985	0	0	0	0	0	0	0	-0.4116	0.20095	0	0
AANAT	0	0.4276	0	-0.5685	-0.4261	-0.813947	-0.4488	-0.5296	0	-0.2471	0	1.76409	0	0	0	0	0	0	-0.48895	0	-0.6592	0	0	-0.5467	-0.7233	-0.4994	-0.6449	0	0	0.36035	0	0.2927	-0.4972	-0.2278	0	-0.444
AAR2	0	0	0	0	0	-0.568354	0	0	0	0	0	0	0	0	0	0	0	0	0	0	0	0	0	0	0	0	0	0.67395	0	0.36035	0	0	-0.8924	0	0	-0.6752
AARS	0	0	0	0	0	-0.47005	0	0	0	0	0	0	0	0	0	0	0	0	0	0	0	0	0	0	0	0	0.6449	0	0	0	0	-0.333276	0.4972	0	0	0.6752
AARS2	0	0	-0.1234	-0.56435	-0.12625	0	0	0	0	0	0	0	0	0	-0.16025	0	0	0	0	0	0	0	0	0	0	0	0	-0.67395	0	0	0	0	-0.6891	-0.3331	0	-0.2777
AARSD1	0	0	0	-0.5685	0	-0.47005	0	-0.5296	0	0	0	0	0	0	0	0	0	0	-0.48895	0	-0.6592	0	0	0	0	0	0	0	0	0	0	0.2927	-0.4972	0	0	0
AASDH	0	0	0	0	0	0	0	0	0	0	0	0	0	0	0	0	0	0	0	0	0	0	0	0	0	0	0	0	0	0	0	0	0	0	0	0
AASDHPPT	0	0	0	0.56435	0	0	-0.2981	0	0	0	0	0	0	0	0	-0.7011	0	0	0	0	0	0	0	0	0.31985	0.34375	0	0	0	0	0	0	0.6891	0.3331	0	0
AASS	0	0	0	0.56435	0	-0.93815	0	-0.5296	0	0	0	0.51	0	0	0	0	0	0.3235	0	0	0	0	0	0	0	0	0	0	0	0	0	0	0.6891	0.3331	0	0.6265
AATBC	0	0.4276	-0.70105	-1.4634	-0.46775	-0.47005	-0.7469	-0.5296	0	0	0	-0.202332	0	0	-0.42725	0	0	-0.3235	-0.48895	-0.6599	-0.6592	0	-0.6073	-0.5467	-0.91235	-0.34375	-0.6449	-0.67395	0	0.36035	0	0	-1.5815	-0.8119	0	-1.7457
AATF	0	0	0	0	0	0	0	-0.5296	0	0	0	0	0	0	0	0	0	0	0	0	0	0	0	0	0	0	0	0	0	0	0	0	0	0	0	0.6752
AATK-AS1	0	0.4276	0	-0.5685	-0.4261	-0.813947	-0.4488	-0.5296	0	-0.2471	0	1.76409	0	0	0	0	0	0	-0.48895	0	-0.6592	0	0	-0.5467	-0.7233	-0.4994	-0.6449	-0.351	0	0.36035	0	0.2927	-0.4972	-0.2278	0	-0.444
ABAT	0	0	0	-0.44775	0	0.4681	0	0.5296	0	0	0	0	0	0	0	0	0	0	0	0	0	0	0	0	0	0	0	0.351	0	0	0	0	0.4972	0	0	0.6752
ABCA1	0	0	0	0	0	0	0	0.5296	0	0	0	0	0	0	0	0	0	0	0	0	0	0	0	0	0	0	0	0	0	0	0	0	0.4116	0	0	0.2777
ABCA10	0	0	0	0.44775	0	-0.47005	0	-0.5296	0	0.2391	0	1.76409	0	0	0	0	0	0	0	0.6599	0	0	0	0	0	0	0	0	0	0	0	0.2927	0.3952	0	0	0.6752
ABCA11P	0	0	-0.1234	-0.34105	-0.46775	0	0	0	0	0	0	0	0	0	0	0	0	0	-0.48895	-0.3344	0	0	0	-0.5467	-0.31985	-0.34375	0	0	0	0	0	0	-1.0843	-0.20095	0	-1.3017
ABCA12	0	0	0	0.2233	0	0	0	0	0	0	0	0	0	0	0	0	0	0	0	0	0	0	0	0	0	0	0	0	0	0	0	0	0.2775	0.20095	0	0
ABCA13	0	0	0	0.34105	0	-0.4681	0	0	0	0	0	0.8209	0	0	0	0	0	0	0	0	0	0	0	0	0	0	0	0	0	0	0	0	0.6891	0.13215	0	0.9618
ABCA2	0.46045	0.4276	-0.3429	-1.01625	-0.3415	-1.05165	-0.2981	0	0	-0.2391	0	-0.51	0	0	-0.42725	0	0	0	-0.48895	-0.6599	-0.6592	0	0	-0.5467	-0.7233	-0.34375	-0.6449	-0.49735	0	0.36035	0	0	-0.8924	-0.61095	0	-1.1192
ABCA3	0	0.4276	-0.2195	-0.44775	-0.4261	0	0	0	0	-0.2471	0	0	0	0	0	0	0	0	0	-0.6599	-0.6592	0	-0.6073	-0.5467	-0.40345	-0.34375	0	0	0	0.36035	0	0	0	-0.2278	0	0.3078
ABCA4	0	0	0	0	0	0	0	0	0	0	0	0	0	0	0	0	0	0	0	0.3344	0	0	0	0	0	0	0	-0.67395	0	0	0	0	0	0.20095	0	0.3488
ABCA5	0	0	0	0.44775	0	-0.47005	0	-0.5296	0	0.2391	0	1.76409	0	0	0	0	0	0	0	0.6599	0	0	0	0	0	0	0	0	0	0	0	0.2927	0.3952	0	0	0.6752
ABCA6	0	0	0	0.44775	0	-0.47005	0	-0.5296	0	0.2391	0	1.76409	0	0	0	0	0	0	0	0.6599	0	0	0	0	0	0	0	0	0	0	0	0.2927	0.3952	0	0	0.6752
ABCA7	0	0	0	-0.5685	0	0	-0.4488	-0.49925	0	-0.2471	0	0	0	0	0	0	0	0	0	0	0	0.5257	0	0	-0.40345	-0.2331	0	-0.49735	0	0	0	0	-0.4972	-0.2278	0	-0.7518
ABCA8	0	0	0	0.44775	0	-0.47005	0	-0.5296	0	0.2391	0	1.76409	0	0	0	0	0	0	0	0.6599	0	0	0	0	0	0	0	0	0	0	0	0.2927	0.3952	0	0	0.6752
ABCA9	0	0	0	0.44775	0	-0.47005	0	-0.5296	0	0.2391	0	1.76409	0	0	0	0	0	0	0	0.6599	0	0	0	0	0	0	0	0	0	0	0	0.2927	0.3952	0	0	0.6752
ABCB1	0	0	0	0.56435	0	0	0	0	0	0	0	0	0	0	0	0	0	0.3235	0	0.3255	0	0	0	0	0	0	0	0	0	0	0	0	0.6891	0.3331	0	0.6265
ABCB10	0	0	0	0.2233	0	0	0	0	0	0	0	0	0	0	0	0	0	0.938541	0.687121	1.56438	0	0	0	0	0	0	0	-0.67395	0	0.36035	0	0.463562	-0.4116	-0.13215	0	0.3488
ABCB11	0	0	0.1234	0.2233	0	0	0	0	0	0	0	0	0	0	0	0	0	0	0	0	0	0	0	0	0	0	0	0	0	0	0	0	0.2775	0.20095	0	0.3488
ABCB4	0	0	0	0.56435	0	0	0	0	0	0	0	0	0	0	0	0	0	0.3235	0	0.3255	0	0	0	0	0	0	0	0	0	0	0	0	0.6891	0.3331	0	0.6265
ABCB5	0	0	0	0.34105	0	-0.4681	0	0	0	0	0	1.0631	0	0	0	0	0	0	0	0	0	0	0	0	0	0	0	0	0	0	0	0	1.05223	0.13215	0	0.9618
ABCB6	0	0	0	-0.34105	0	0	0	0	0	0	0	0	0	0	0	0	0	0	-0.48895	-0.3344	0	0	0	0	0.31985	0	0	0	0	0	0	0	-0.4116	-0.13215	0	-0.2777
ABCB7	0	0	0	0	0	0	0	0	0	0	0	-1.365	0	0	0	0	0	0	0	0	0	0	0	0	0	0	0	0	0	0	0	0.2927	0	0	0	0
ABCB8	0	0	-0.1234	0.34105	0	-0.93815	0	-0.5296	0	-0.2391	0	-0.41505	0	0	0	0.898866	0	0	0	0	0	0	0	0	0	0	0	0	0	0	0	0	0	0	0	0
ABCB9	0	0	-0.3429	-0.7888	-0.3415	-0.47005	-0.2981	-0.5296	0	-0.2391	0	0.855	0	0	-0.16025	0.2741	0	-0.3235	0.48895	0	0	0	0	0	-0.31985	-0.34375	-0.6449	0	0	0.36035	0	0	-1.0843	-0.5841	0	-0.6265
ABCC1	0	0	0	-0.44775	0	0.4681	0	0.5296	0	0	0	0	0	0	0	0	0	0	0	0	0	0	0	0	0	0	0	0.351	0	0	0	0	0.4972	0	0	0.6752
ABCC10	0	0	-0.1234	-0.56435	-0.12625	0	0	0	0	0	0	0	0	0	-0.16025	0	0	0	0	0	0	0	0	0	0	0	0	-0.67395	0	0	0	0	-0.6891	-0.3331	0	-0.2777
ABCC11	0	0	0	0	0	0	0	0.5296	0	0	0	0	0	0	0	0	0	0	0	0	0	0	0	0	0	0	0	0	0	0	0	-0.333276	0.8924	0	0	0.9529
ABCC12	0	0	0	0	0	0	0	0.5296	0	0	0	0	0	0	0	0	0	0	0	0	0	0	0	0	0	0	0	0	0	0	0	-0.333276	0.8924	0	0	0.9529
ABCC13	0	0	0	0	0	0	0	0	0	0.4862	0	0	0	0	0	0	0	0	0	0	0	0	0	0	0	0	0	0	0	0	0	0	0	0	0	0
ABCC2	0	0	-0.1234	-0.44775	-0.3415	0	0	0	0	0	0	0	0	0	0	0	0	0	0	0	0	0	0	0	0	0	0	0	0	0	0	0	0	-0.13215	0	-0.6451
ABCC3	0	0	0	0.44775	0	-0.47005	0	-0.5296	0	0.2391	0	1.26887	0	0	0	0	0	3.49541	2.1366	4.43266	0	0	0	0	0	0	0	0	0	0	0	0.2927	0.3952	0	0	0.6752
ABCC4	0	0	0.1234	0	0	0	0	0	0	0	0	0.51	0	0	0	0.2261	0	0	0.48895	0	0	0	0	0	0	0	0	0	0	0	0	0	0.4116	0.20095	0	0.6451
ABCC5	0	0	0	-0.34105	0	0	0	0	0	0	0	0	0	0	0	0	0	-0.3235	0	0	0	0	0	0	0	0	0	0	0	0	0	0	-0.6891	-0.3331	0	-0.3488
ABCC6	0	0	0	-0.44775	0	0.4681	0	0.5296	0	0	0	0	0	0	0	0	0	0	0	0	0	0	0	0	0	0	0	0.351	0	0	0	0	0.4972	0	0	0.6752
ABCC8	0	0	0	0.56435	0	0	0	0	0	0	0	0	0	0	0	0	0	0	0	0.3255	0	0	0	0	0	0	0	0	0	0	0	0	0.6891	0	0	0.6265
ABCC9	0	0	0	0	0	0	0	0	0	0	0	0	0	0	0	-0.6531	0	0	0	0	0	0	0	0	0	0	0	-0.32295	0	0	0	0	0	0	0	0
ABCD1	0	0	0	0	0	0	0	0	0	0	0	-0.855	0	0	0	0	0	0	0	0	0	0	0	0	0	0	0	0	0	0	0	0.2927	0.2775	0	0	1.05006
ABCD2	0	0	0	0	0	0	0	0	0	0	0	0	0	0	0	0	0	0	0	0	0	0	0	0	0	0	0	0	0	0	0	0	0	0	0	0
ABCD3	0	0	0	0	0	0	0	0	0	0	0	0	0	0	0	0	0	0	0	0.3344	0	0	0	0	0	0	0	-0.67395	0	0	0	0	0	0.20095	0	0.3488
ABCD4	0	0	0.3429	-0.44775	0	0	0	0	0	-0.2391	0	-0.92505	0	0	0	0	0	0	0	0	0	0	0	0	0	0	0	0	0	0	0	0	-0.3952	0	0	-0.6451
ABCE1	0	0	0	0	0	0	0	0	0	0	0	0	0	0	0	0	0	0	0	0	0	0	0	0	0	0	0	0	0	0	0	0	0	0	0	0
ABCF2	0	0	-0.1234	0.34105	0	-0.93815	0	-0.5296	0	-0.2391	0	-0.41505	0	0	0	0	0	0	0	0	0	0	0	0	0	0	0	0	0	0	0	0	0	0	0	0
ABCF3	0	0	0	-0.34105	0	0	0	0	0	0	0	0	0	0	0	0	0	-0.3235	0	0	0	0	0	0	0	0	0	0	0	0.7296	0	0	-0.6891	-0.3331	0	-0.3488
ABCG1	0	0.4276	-0.70105	-1.4634	-0.46775	-0.47005	-0.7469	-0.5296	0	0	0	-0.202332	0	0	-0.42725	0	0	-0.3235	-0.48895	-0.6599	-0.6592	0	-0.6073	-0.5467	-0.91235	-0.34375	-0.6449	-0.67395	0	0.36035	0	0	-1.5815	-0.8119	0	-1.7457
ABCG2	0	0	0	0	0	0	0	0	0	0	0	0	0	0	0	0	0	0	0	0	0	0	0	0	0	0	0	0	0	0	0	0	0	0	0	0
ABCG4	0	0	0	0	0	0	-0.2981	0	0	0	0	-0.51	0	0	0	-0.9272	0	0	0	0	0	0	0	0	0.31985	0.34375	0	-0.67395	0	0	0	0	0	0	0	-0.3674
ABCG5	0	0	0	0	0	0	0	0	0	0	0	0	0	0	0	0	0	0	0	0	0	0	0	0	0	0	0	0	0	0	0	0	0	0	0	0
ABCG8	0	0	0	0	0	0	0	0	0	0	0	0	0	0	0	0	0	0	0	0	0	0	0	0	0	0	0	0	0	0	0	0	0	0	0	0
ABHD1	0	0	0	-0.34105	0	0	0	0	0	0	0	-0.92505	0	0	0	0	0	0	0	0	0	0	0	0	0	0	0	0	0	0	0	0	-0.4116	-0.38315	0	0
ABHD10	0	0	0	0	0	0	0	0	0	0	0	0	0	0	0	0	0	0	0	0	0	0	0	0	0	0	0	0	0	0	0	0	0	0	0	0
ABHD11	0	0	0	0	0	0	0	0	0	0	0	0	0	0	0	0	0	0	0	0	0	0	0	0	0	0	0	0	0	0	0	0	0	0	0	0
ABHD12	0	0	0	0	0	0	0	0	0	0	0	0	0	0	0	0	0	0	0	0	0	0	0	0	0	0	0	0	0	0	0	0	0	0	0	0
ABHD12B	0	0	0.3429	0.34105	0	0	0	0	0	0	0	0	0	0	0	0	0	0	0	0	0	0	0	0	0	0	0	0	0	0	0	0	0.6891	0.5841	0	0.3488
ABHD13	0	0	0	-0.34105	0	0	0	0	0	0	0	0.51	0	0	0	0	0	0	0.48895	0	0	0	0	0	0	0	0	0	0	0	0	0	0.4116	-0.13215	0	0.3674
ABHD14A	0	0	-0.1234	-0.34105	-0.3415	0	0	0	0	0	0	-0.51	0	0	0	0	0	-0.3235	0	0	0	0	0	0	0	0	0	0	0	0.36035	0	0	-0.6891	-0.3331	0	-0.9939
ABHD14B	0	0	-0.1234	-0.34105	-0.3415	0	0	0	0	0	0	-0.51	0	0	0	0	0	-0.3235	0	0	0	0	0	0	0	0	0	0	0	0.36035	0	0	-0.6891	-0.3331	0	-0.9939
ABHD15	0	0	0	0	0	0	0	0	0	0	0	0	0	0	0	0	0	0	0	0	0	0	0	0	0	0	0	0	0	0	0	0	0	0	0	0
ABHD16A	0	0	-0.1234	-0.56435	-0.12625	0	0	0	0	0	0	0.4737	0	0	-0.16025	0	0	0	0	0	0	0	0	0	0	0	0	-0.67395	0	0	0	0	-0.6891	-0.3331	0	-0.2777
ABHD16B	0	0	0	0	0	-0.568354	0	0	0	0	0	0.7757	0	0	0	0.4935	0	0	0	0	0	0	0	1.00185	0	0	-0.6449	0.67395	0	0.36035	0	0	-0.3952	0	0	-0.6752
ABHD17A	0	0	0	-0.5685	0	0	-0.4488	-0.49925	0	-0.2471	0	0	0	0	0	0	0	0	0	0	0	0.5257	0	0	-0.40345	-0.2331	0	-0.49735	0	0	0	0	-0.4972	-0.2278	0	-0.7518
ABHD17B	0	0	0	0.34105	0	0.922458	0	0.5296	0	0	0	0	0	0	0	0	0	0	0	0	0	0	0	0	0	0	0	0	0	0	0	0	0.4116	0	0	0.6265
ABHD2	0	0	0	0	0	0	0	0	0	0	0	0.3109	0	0	0	0	0	0	0	0	0	0	0.6073	0	0	0	0	0	0	0	0	0	0	-0.13215	0	0
ABHD3	0	0	0	0	0	0	0	0	0	0	0	0	0	0	0	0	0	0	0	0	0	0	0	0	0	0	0	0	0	0	0	0	0	0	0	0
ABHD4	0	0	0.3429	0	0	0	0	0	0	0	0	0	0	0	0	0	0	0	0	0	0	0	0	0	0	0	0	0	0	0	0	0	0	0.38315	0	0
ABHD5	0	0	0	-0.34105	0	0	0	0	0	0	0	0	0	0	0	0	0	-0.3235	0	0	0	0	0	0	0	0	0	0	0	0	0	0	-0.2775	-0.20095	0	-0.3488
ABHD6	0	0	-0.1234	-0.34105	-0.3415	0	0	0	0	0	0	-0.51	0	0	0	0	0	-0.3235	0	0	0	0	0	0	0	0	0	0	0	0	0	0	-0.6891	-0.3331	0	-0.9939
ABHD8	0	0	0	-0.5685	0	0	0	0	0	0	0	-0.51	0	0	0	0	0	0	0	0	0	0	0	0	0	0	0	0	0	0	0	0	-0.4972	0	0	-0.7518
ABI1	0	0	0	0	0	0	0	0	0	0	0	0	0	0	0	0	0	0	0	0	0	0	0	0	0	0	0	0	0	0	0	0	0.4116	0	0	0
ABI2	0	0	0	0.2233	0	0	0	0	0	0	0	0	0	0	0	0	0	0	0	0	0	0	0	0	0	0	0	0	0	0	0	0	0.2775	0.20095	0	0
ABI3	0	0	0	0	0	-0.47005	0	-0.5296	0	0.2391	0	1.26887	0	0	0	0	0	0	2.1366	0	0	0	0	0	0	0	0	0	0	0	0	0.2927	0.3952	0	0	0.6752
ABI3BP	0	0	0	0	0	0	0	0	0	0	0	0	0	0	0	0	0	0	0	0	0	0	0	0	0	0	0	0	0	0	0	0	0	0	0	0
ABL1	0.46045	0.4276	-0.3429	-1.01625	-0.3415	-1.05165	-0.2981	0	0	-0.2391	0	-0.51	0	0	-0.42725	0	0	0	-0.48895	-0.6599	-0.6592	0	0	-0.5467	-0.7233	-0.34375	-0.6449	-0.49735	0	0.36035	0	0	-0.8924	-0.61095	0	-1.1192
ABL2	0	0	0	0.6746	0	0	0	0.90955	0	0	0	0.5531	0	0	0	0	0	0.938541	0.687121	1.56438	0	0	0	0	0	0	0	0	0	0.36035	0	0.463562	0.2775	0.20095	0	0.79375
ABLIM1	0	0	-0.1234	0	-0.3415	0	0	0	0	0	0	0	0	0	0	0	0	0	0	0	0	0	0	0	0	0	0	0	0	0	0	0	0.4116	-0.13215	0	-0.2777
ABLIM2	0	0	-0.1234	-0.34105	-0.46775	0	0	0	0	0	0	0	0	0	0	0	0	0	0	-0.3344	0	0	0	-0.5467	-0.31985	-0.34375	0	0	0	0	0	0	-1.0843	-0.20095	0	-1.3017
ABLIM3	0	0	-0.1234	0	-0.12625	0	0	0	0	-0.2391	0	0	0	0	0	0	0	-0.3235	0	0	0	0	0	0	0	0	0	0	0	0	0	0	-0.2775	-0.3331	0	-0.3488
ABO	0.46045	0.4276	-0.3429	-1.01625	-0.3415	-1.05165	-0.2981	0	0	-0.2391	0	-0.51	0	0	-0.42725	0	0	0	-0.48895	-0.6599	-0.6592	0	0	-0.5467	-0.7233	-0.34375	-0.6449	-0.49735	0	0.36035	0	0	-0.8924	-0.61095	0	-1.1192
ABR	0	0.229665	0	-0.5685	-0.4261	-0.47005	0	-0.5296	0	0	0	-0.92505	0	0	0	0	0	0	0	0	0	0	0	0	-0.7233	-0.4994	-0.6449	-0.351	0	0.36035	0	0	-0.4972	-0.2278	0	-0.444
ABRA	0	0	0	0	0	0	0	0	0	0	0	2.57379	0	0	0	0	0	0	0	0	0	0	0	0	0	0	0	0	0	0	0	0	0.6891	0.20095	0	0.3488
ABT1	0	0	-0.1234	-0.56435	-0.12625	0	0	0	0	0	0	0.4737	0	0	-0.16025	0	0	0	0	0	0	0	0	0	0	0	0	0	0	0	0	0	-0.6891	-0.3331	0	0
ABTB1	0	0	0	0	0	0	0	0	0	0	0	0	0	0	0	0	0	-0.3235	0	0	0	0	0	0	0	0	0	0	0	0	0	0	-0.2775	-0.20095	0	-0.3488
ABTB2	0	0	0	0.56435	0	0	0	0	0	0	0	0	0	0	0	0	0	0	0	0.3255	0	0	0	0	0	0	0	0	0	0	0	0	0.6891	0	0	0.6265
ACAA1	0	0	0	-0.34105	0	0	0	0	0	0	0	0	0	0	0	0	0	-0.3235	0	0	0	0	0	0	0	0	0	0	0	0	0	0	-0.2775	-0.20095	0	-0.3488
ACAA2	0	0	0	0	0	0	0	0	0	0	0	0	0	0	0	0	0	0	0	0	0	0	0	0	0	0	0	0	0	0	0	0	0.4116	0	0	0.6265
ACACA	0	0	0	0	0	0	0	-0.5296	0	0	0	0	0	0	0	0	0	0	0	0	0	0	0	0	0	0	0	0	0	0	0	0	0	0	0	0.6752
ACACB	0	0	-0.3429	-0.7888	-0.3415	-0.47005	-0.2981	-0.5296	0	-0.2391	0	0.855	0	0	-0.16025	0.2741	0	-0.3235	0.48895	0	0	0	0	0	-0.31985	-0.34375	-0.6449	0	0	0	0	0	-1.0843	-0.5841	0	-0.3488
ACAD10	0	0	-0.3429	-0.7888	-0.3415	-0.47005	-0.2981	-0.5296	0	-0.2391	0	0.855	0	0	-0.16025	0.2741	0	-0.3235	0.48895	0	0	0	0	0	-0.31985	-0.34375	-0.6449	0	0	0	0	0	-1.0843	-0.5841	0	-0.3488
ACAD11	0	0	0	0	0	0	0	0	0	0	0	0	0	0	0	0	0	-0.3235	0	0	0	0	0	0	0	0	0	0	0	0	0	0	-0.2775	-0.20095	0	-0.3488
ACAD8	0	0	0	0	0	0	-0.2981	0	0	0	0	-0.51	0	0	0	-0.9272	0	0	0	0.3255	0	0	0	0	0.31985	0.34375	0	-0.67395	0	0	0	0	0	0	0	-0.3674
ACAD9	0	0	0	0	0	0	0	0	0	0	0	0	0	0	0	0	0	-0.3235	0	0	0	0	0	0	0	0	0	0	0	0	0	0	-0.2775	-0.20095	0	-0.3488
ACADL	0	0	0	0.2233	0	0	0	0	0	0	0	0	0	0	0	0	0	0	0	0	0	0	0	0	0	0	0	0	0	0	0	0	0.2775	0.20095	0	0
ACADM	0	0	0	0	0	0	0	0	0	0	0	0	0	0	0	0	0	0	0	0.3344	0	0	0	0	0	0	0	-0.67395	0	0	0	0	0	0.20095	0	0.3488
ACADS	0	0	-0.3429	-0.7888	-0.3415	-0.47005	-0.2981	-0.5296	0	-0.2391	0	0.855	0	0	-0.16025	0.2741	0	-0.3235	0.48895	0	0	0	0	0	-0.31985	-0.34375	-0.6449	0	0	0.36035	0	0	-1.0843	-0.5841	0	-0.6265
ACADSB	0	0	-0.1234	-0.44775	-0.3415	0	0	0	0	0	0	0	0	0	0	0	0	0	0	0	0	0	0	0	0	-0.34375	-0.6449	0	0	0	0	0	-0.3952	-0.38315	0	-0.6451
ACADVL	0	0	0	-0.5685	0	-0.47005	0	-0.5296	0	0	0	-0.92505	0	0	0	0	0	0	0	0	0	0	0	0	0	0	0	-0.351	0	0.36035	0	0	-0.4972	0	0	-0.444
ACAN	0	0	0	0	0	0	0	0	0	0	0	0.3109	0	0	0	0	0	0	0	0	0	0	0.6073	0	0	0	0	0	0	0	0	0	0	-0.13215	0	0
ACAP1	0	0	0	-0.5685	0	-0.47005	0	-0.5296	0	0	0	-0.92505	0	0	0	0	0	0	0	0	0	0	0	0	0	0	0	-0.351	0	0.36035	0	0	-0.4972	0	0	-0.444
ACAP2	0	0	0	-0.34105	0	0	0	0	0	0	0	0	0	0	0	0	0	-0.3235	0	0	0	0	0	0	0	0	0	0	0	0	0	0	-0.6891	-0.3331	0	-0.3488
ACAP3	0	0	-0.3429	-0.7888	-0.3415	-0.47005	0	-0.5296	0	-0.2391	0	0	0	0	-0.16025	0	0	0	-0.48895	0	0	0	0	-0.5467	-0.31985	-0.34375	0	-1.1713	0	0.36035	0	0	-1.304	-0.61095	0	-0.9529
ACAT1	0	0	0	0	0	0	-0.2981	0	0	0	0	-0.51	0	0	0	-0.7011	0	0	0	0	0	0	0	0	0.31985	0.34375	0	-0.67395	0	0	0	0	0	0	0	-0.3674
ACAT2	0	0	0	-0.2233	0	0	0	0	0	0	0	-0.1922	0	0	-0.16025	0	0	-0.871078	0	-1.05293	0	0	0	0	0	0	0	-0.67395	0	0	0	0	-0.6891	-0.3331	0	-0.6451
ACBD3	0	0	0	0.2233	0	0	0	0	0	0	0	0	0	0	0	0	0	0.938541	0.687121	1.56438	0	0	0	0	0	0	0	-0.67395	0	0.36035	0	0.463562	-0.4116	-0.13215	0	0.3488
ACBD4	0	0	0	-0.5685	0	-0.47005	0	-0.5296	0	0	0	0	0	0	0	0	0	0	2.1366	0	-0.6592	0	0	0	0	0	0	0	0	0	0	0.2927	-0.4972	0	0	0
ACBD5	0	0	0	0	0	0	0	0	0	0	0	0	0	0	0	0	0	0	0	0	0	0	0	0	0	0	0	0	0	0	0	0	0.4116	0	0	0
ACBD6	0	0	0	0.6746	0	0	0	0.90955	0	0	0	0.5531	0	0	0	0	0	0.938541	0.687121	1.56438	0	0	0	0	0	0	0	0	0	0.36035	0	0.463562	0.2775	0.20095	0	0.79375
ACCS	0	0	0	0.56435	0	0	0	0	0	0	0	0	0	0	0	0	0	0	0	0.3255	0	0	0	0	0	0	0	0	0	0	0	0	0.6891	0	0	0
ACD	0	0	0	0	0	-0.47005	0	0	0	0	0	0	0	0	0	0	0	0	-0.48895	0	0	0	-0.6073	0	0	0	0	0	0	0	0	-0.333276	0.4972	0	0	0.6752
ACE	0	0	0	0.44775	0	-0.47005	0	-0.5296	0	0.2391	0	1.76409	0	0	0	0	0	0	0	0.6599	0	0	0	0	0	0	0	0	0	0	0	0.2927	0.3952	0	0	0.6752
ACE2	0	0	0	0	0	0	0	0	0	0	0	0	0	0	0	0	0	0	0	0	0	0	0	0	0	0	0	0	0	0	0	0	0	0	0	0
ACER1	0	0	0	-0.5685	0	0	-0.4488	-0.49925	0	-0.2471	0	-0.51	0	0	0	0	0	0	0	0	0	0	0	0	-0.40345	-0.2331	0	-0.49735	0	0	0	0	-0.4972	-0.2278	0	-0.7518
ACER2	0	0	0	0.56435	0	0	0	0	0	0	0	-0.51	0	0	0	0	0	0	0	0	0	0	0	0	0	0	0	0	0	0	0	0	0.6891	0.20095	0	0.2777
ACER3	0	0	0	0.56435	0	0	-0.2981	0	0	0	0	0.1922	0	0	0	0	0	0	0	0.3255	0	0	0	0	0.31985	0.34375	0	0	0	0	0	0	0.4116	0.13215	0	0
ACHE	0	0	0	0.34105	0	-0.93815	0	-0.5296	0	0	0	0.51	0	0	0	0	0	0.3235	0	0	0	0	0	0	0	0	0	0	0	0	0	0	0	0.13215	0	0
ACIN1	0	0	0.3429	0	0	0	0	0	0	0	0	0	0	0	0	0	0	0	0	0	0	0	0	0	0	0	0	0	0	0	0	0	0	0.38315	0	0
ACKR1	0	0	0	0.2233	0	0	0	0.90955	0	0	0	0	0	0	0	0	0	0.938541	0.687121	1.56438	0	0	0	0	0	0	0	0	0	0.36035	0	0.463562	0	0	0	0.3488
ACKR2	0	0	0	-0.34105	0	0	0	0	0	0	0	0	0	0	0	0	0	-0.3235	0	0	0	0	0	0	0	0	0	0	0	0	0	0	-0.2775	-0.20095	0	-0.3488
ACKR3	0	0	0	-0.34105	0	0	0	0	0	0	0	0	0	0	0	0	0	0	-0.48895	-0.3344	0	0	0	0	0.31985	0	0	0	0	0	0	0	-0.4116	-0.13215	0	-0.2777
ACKR4	0	0	0	0	0	0	0	0	0	0	0	0	0	0	0	0	0	-0.3235	0	0	0	0	0	0	0	0	0	0	0	0	0	0	-0.2775	-0.20095	0	-0.3488
ACLY	0	0	0	-0.5685	0	-0.47005	0	-0.5296	0	0	0	0	0	0	0	0	0	0	-0.48895	0	-0.6592	0	0	0	0	0	0	0	0	0	0	0.2927	-0.4972	0	0	0
ACMSD	0	0	0	0.2233	0	0	0	0	0	0	0	-0.51	0	0	0	0	0	0	0	0	0	0	0	0	0	0	0	0	0	0	0	0	0	0.20095	0	0.3488
ACO1	0	0	0	0	0	0	0	0	0	0	0	0	0	0	0	0	0	0	0	0	0	0	0	0	0	0	0	0	0	0	0	0	0	0	0	0
ACO2	0	0	0	-0.5685	0	0	0	0	0	-0.2471	0	-0.92505	0	0	0	0.551399	0	0	0	0	0	0	0	0.5467	0	0	0	0	0	0	0	0	0	0	0	0
ACOT11	0	0	0	0	0	0	0	0	0	0	0	0	0	0	0	0	0	0	0	0.3344	0	0	0	0	0	0	0	-0.67395	0	0	0	0	0	0	0	0
ACOT12	0	0	0	0	0	0	0	0	0	0	0	0	0	0	0	0	0	0	0	0	0	0	0	0	0	0	0	0	0	0	0	0	0	0	0	0
ACOT13	0	0	-0.1234	-0.56435	-0.12625	0	0	0	0	0	0	0.4737	0	0	-0.16025	0	0	0	0	0	0	0	0	0	0	0	0	0	0	0	0	0	-0.6891	-0.3331	0	0
ACOT2	0	0	0.3429	-0.44775	0	0	0	0	0	-0.2391	0	-0.92505	0	0	0	0	0	0	0	0	0	0	0	0	0	0	0	0	0	0	0	0	-0.3952	0	0	-0.6451
ACOT4	0	0	0.3429	-0.44775	0	0	0	0	0	-0.2391	0	-0.92505	0	0	0	0	0	0	0	0	0	0	0	0	0	0	0	0	0	0	0	0	-0.3952	0	0	-0.6451
ACOT7	0	0	-0.3429	-0.7888	-0.3415	-0.47005	0	-0.5296	0	-0.2391	0	0	0	0	-0.16025	0	0	0	-0.48895	0	0	0	0	-0.5467	-0.31985	-0.34375	0	-1.1713	0	0.36035	0	0	-1.304	-0.61095	0	-0.9529
ACOT8	0	0	0	0.44775	0	-0.568354	0	0	0	0	0	0.7757	0	0	0	0	0	0	0	0	0	0	0	0	0	0	0	0.67395	0	0.36035	0	0	-0.3952	0	0	-0.3674
ACOT9	0	0	0	0	0	0	0	0	0	0	0	0	0	0	0	0	0	0	0	0	0	0	0	0	0	0	0	0	0	0	0	0	0	0	0	0
ACOX1	0	0.4276	0	-0.5685	-0.4261	-0.813947	-0.4488	-0.5296	0	-0.2471	0	1.76409	0	0	0	0	0	0	-0.48895	0	-0.6592	0	0	-0.5467	-0.7233	-0.4994	-0.6449	0	0	0.36035	0	0.2927	-0.4972	-0.2278	0	-0.444
ACOX2	0	0	-0.1234	-0.34105	-0.3415	0	0	0	0	0	0	-0.51	0	0	0	0	0	-0.3235	0	0	0	0	0	0	0	0	0	0	0	0	0	0	-0.6891	-0.3331	0	-0.9939
ACOX3	0	0	-0.1234	-0.34105	-0.46775	0	0	0	0	0	0	0	0	0	0	0	0	0	0	-0.3344	0	1.44301	0	-0.5467	-0.31985	-0.34375	0	0	0	0	0	0	-1.0843	-0.20095	0	-1.3017
ACOXL	0	0	0	0	0	0	0	0	0	0	0	0	0	0	0	0	0	0	0	0	0	0	0	0	0	0	0	0	0	0	0	0	0	0	0	0
ACP1	0	0	0	-0.34105	0	0	0	0	0	0	0	-0.92505	0	0	0	0	0	0	0	0	0	0	0	0	0	0	0	0	0	0	0	0	-0.4116	-0.38315	0	0
ACP2	0	0	0	0	0	0	0	0	0	0	0	0	0	0	0	0	0	0	0	0	0	0	0	0	0	0	0	0	0	0	0	0	0	0	0	0
ACP5	0	0	0	-0.5685	0	0	0	-0.49925	0	0	0	-0.92505	0	0	0	0	0	0	0	0	0	0	0	0	0	0	0	-0.49735	0	0	0	0	-0.4972	0	0	-0.7518
ACP6	0	0	0	0	0	0	0	0	0	0	0	0	0	0	0	0	0	0	0	0	0	0	0	0	0	0	0	0	0	0	0	0	0	0	0	0
ACPP	0	0	0	0	0	0	0	0	0	0	0	0	0	0	0	0	0	-0.3235	0	0	0	0	0	0	0	0	0	0	0	0	0	0	-0.2775	-0.20095	0	-0.3488
ACPT	0	0	0	-0.5685	0	0	0	0	0	0	0	0.5531	0	0	0	0	0	0	0	0	0	0	0	0	0	0	0	0	0	0	0	0	-0.4972	0	0	-0.3078
ACR	0	0	0	0	0	0	0	0	0	-0.2471	0	-0.92505	0	0	0	0	0	0	0	0	0	0	0	0.5467	0	0	0	0	0	0	0	0	0	0	0	0
ACRBP	0	0	0	-0.34105	0	0	0	0	0	0	0	0	0	0	0	-0.6531	0	-0.3235	0	0	0	0	0	0	-0.31985	0	-0.6449	-0.67395	0	0	0	0	-0.6891	-0.3331	0	-0.6265
ACRC	0	0	0	0	0	0	0	0	0	0	0	-1.365	0	0	0	0	0	0	0	0	0	0	0	0	0	0	0	0	0	0	0	0.2927	0	0	0	0
ACRV1	0	0	0	0	0	0	-0.2981	0	0	0	0	-0.51	0	0	0	-0.9272	0	0	0	0.3255	0	0	0	0	0.31985	0.34375	0	-0.67395	0	0	0	0	0	0	0	-0.3674
ACSBG1	0	0	0	-0.44775	0	0	0	0	0	0	0	0.3109	0	0	0	0	0	0	0	0	0	0	0.6073	0	0	0	0	0	0	0	0	0	0	-0.13215	0	0
ACSBG2	0	0	0	-0.5685	0	0	-0.4488	-0.49925	0	-0.2471	0	-0.51	0	0	0	0	0	0	0	0	0	0	0	0	-0.40345	-0.2331	0	-0.49735	0	0	0	0	-0.4972	-0.2278	0	-0.7518
ACSF2	0	0	0	0.44775	0	-0.47005	0	-0.5296	0	0.2391	0	1.26887	0	0	0	0	0	3.49541	2.1366	4.43266	0	0	0	0	0	0	0	0	0	0	0	0.2927	0.3952	0	0	0.6752
ACSF3	0	0.324	-0.4389	-0.44775	0	-1.05165	0	-0.49925	0	-0.2471	0	0	0	0	0	0	0	0	-0.48895	-0.6599	-0.6592	0.5257	-0.6073	-0.5467	-0.40345	-0.57685	0	-0.49735	0	0	0	-0.333276	0	-0.2278	0	-0.444
ACSL1	0	0	0	0	0	0	0	0	0	0	0	0.7757	0	0	0	0	0	0	0	0	0	0	0	0	0	0	0	0	0	0	0	0	0	0	0	0
ACSL3	0	0	0	-0.34105	0	0	0	0	0	0	0	0	0	0	0	0	0	0	-0.48895	-0.3344	0	0	0	0	0.31985	0	0	0	0	0	0	0	-0.4116	-0.13215	0	-0.2777
ACSL4	0	0	0	0	0	0	0	0	0	0	0	-1.78005	0	0	0	0	0	0	0	0	0	0	0	0	0	0	0	0	0	0	0	0.2927	0	0	0	0.858525
ACSL5	0	0	-0.1234	0	-0.3415	0	0	0	0	0	0	0	0	0	0	0	0	0	0	0	0	0	0	0	0	0	0	0	0	0	0	0	0.4116	-0.13215	0	-0.2777
ACSL6	0	0	-0.1234	0	0	0	0	0	0	0	0	0	0	0	0	0	0	0	0	0	0	0	0	0	0	0	0	0	0	0	0	0	0	0	0	-0.6265
ACSM1	0	0	0	-0.44775	0	0.4681	0	0.5296	0	0	0	0	0	0	0	0	0	0	0	0	0	0	0	0	0	0	0	0.351	0	0	0	0	0.4972	0	0	0.6752
ACSM2A	0	0	0	-0.44775	0	0.4681	0	0.5296	0	0	0	0	0	0	0	0	0	0	0	0	0	0	0	0	0	0	0	0.351	0	0	0	0	0.4972	0	0	0.6752
ACSM2B	0	0	0	-0.44775	0	0.4681	0	0.5296	0	0	0	0	0	0	0	0	0	0	0	0	0	0	0	0	0	0	0	0.351	0	0	0	0	0.4972	0	0	0.6752
ACSM3	0	0	0	-0.44775	0	0.4681	0	0.5296	0	0	0	0	0	0	0	0	0	0	0	0	0	0	0	0	0	0	0	0.351	0	0	0	0	0.4972	0	0	0.6752
ACSM5	0	0	0	-0.44775	0	0.4681	0	0.5296	0	0	0	0	0	0	0	0	0	0	0	0	0	0	0	0	0	0	0	0.351	0	0	0	0	0.4972	0	0	0.6752
ACSM6	0	0	-0.1234	-0.44775	-0.3415	0	0	0	0	0	0	0	0	0	0	0	0	0	0	0	0	0	0	0	0	0	0	0	0	0	0	0	0	-0.13215	0	-0.6451
ACSS1	0	0	0	0	0	0	0	0	0	0	0	0	0	0	0	0	0	0	0	0	0	0	0	0	0	0	0	0	0	0	0	0	0	0	0	0
ACSS2	0	0	0	0	0	-0.568354	0	0	0	0	0	0	0	0	0	0	0	0	0	0	0	0	0	0	0	0	0	0.67395	0	0.36035	0	0	-0.8924	0	0	-0.6752
ACSS3	0	0	0	0	0.12625	0	0	0	0	0	0	0.855	0	0	0	0.2741	0	0	0.48895	0	0	0	0	0	0	0	0	0	0	0	0	0	0	0	0	0.44495
ACTA1	0	0	0	0.2233	0	0	0	0	0	0	0	0	0	0	0	0	0	0.938541	0.687121	1.56438	0	0	0	0	0	0	0	-0.67395	0	0.36035	0	0.463562	-0.4116	-0.13215	0	0.3488
ACTA2	0	0	-0.1234	0	-0.3415	0	0	0	0	0	0	0	0	0	0	0	0	0	0	0	0	0	0	0	0	0	0	0	0	0	0	0	0.4116	-0.13215	0	-0.2777
ACTB	0	0	0	0.34105	0	-0.4681	0	0	0	0	0	1.0631	0	0	0	0	0	0	0	0	0	0	0	0	0	0	0	0	0	0	0	0	0	0.13215	0	0.2777
ACTC1	0	0	0	0	0	0	0	0	0	0	0	0	0	0	0	0.4935	0	0	0	0	0	0	0.6073	0	0	0	0	0	0	0	0	0	0.4116	0	0	0.2777
ACTG1	0	0.4276	0	-0.5685	-0.4261	-0.813947	-0.4488	-0.5296	0	-0.2471	0	1.76409	0	0	0	0	0	0	-0.48895	0	-0.6592	0	0	-0.5467	-0.7233	-0.4994	-0.6449	-0.351	0	0.36035	0	0.2927	-0.4972	-0.2278	0	-0.444
ACTG2	0	0	0	0	0	0	0	0	0	0	0	0	0	0	0	0	0	0	0	0	0	0	0	0	0	0	0	0	0	0	0	0	0	0	0	0
ACTL6A	0	0	0	-0.34105	0	0	0	0	0	0	0	0	0	0	0	0	0	-0.3235	0	0	0	0	0	0	0	0	0	0	0	0	0	0	-0.6891	-0.3331	0	-0.3488
ACTL6B	0	0	0	0.34105	0	-0.93815	0	-0.5296	0	0	0	0.51	0	0	0	0	0	0.3235	0	0	0	0	0	0	0	0	0	0	0	0	0	0	0	0.13215	0	0
ACTL7A	0	0	0	0	0	0	0	0.5296	0	0	0	0	0	0	0	0	0	0	0	0	0	0	0	0	0	0	0	0	0	0	0	0	0.4116	0	0	0.2777
ACTL7B	0	0	0	0	0	0	0	0.5296	0	0	0	0	0	0	0	0	0	0	0	0	0	0	0	0	0	0	0	0	0	0	0	0	0.4116	0	0	0.2777
ACTL8	0	0	-0.3429	-0.7888	-0.3415	-0.47005	0	-0.5296	0	-0.2391	0	0	0	0	-0.16025	0	0	0	-0.48895	0	0	0	0	-0.5467	-0.31985	-0.34375	0	-1.1713	0	0.36035	0	0	-1.304	-0.61095	0	-0.9529
ACTL9	0	0	0	-0.5685	0	0	0	-0.49925	0	0	0	-0.51	0	0	0	0	0	0	0	0	0	0	0	0	0	0	0	-0.49735	0	0	0	0	-0.4972	0	0	-0.7518
ACTN1	0	0	0.3429	0.34105	0	0	0	0	0	-0.2391	0	-0.92505	0	0	0	0	0	0	0	0	0	0	0	0	0	0	0	0	0	0	0	0	0	0.38315	0	0.3488
ACTN2	0	0	0	0.2233	0	0	0	0	0	0	0	0	0	0	0	0	0	0.938541	0.687121	1.56438	0	0	0	0	0	0	0	-0.67395	0	0.36035	0	0.463562	-0.4116	-0.13215	0	0.3488
ACTN4	0	0	0	0	0	0	0	0	0	0	0	0	0	0	0	0	0	0	0	0	0	0	0	0	0	0	0	0	0	0	0	0	-0.4972	0	0	0
ACTR10	0	0	0.3429	0.34105	0	0	0	0	0	0	0	0	0	0	0	0	0	0	0	0	0	0	0	0	0	0	0	0	0	0	0	0	0.6891	0.38315	0	0.3488
ACTR1A	0	0	-0.1234	-0.44775	-0.3415	0	0	0	0	0	0	0	0	0	0	0	0	0	0	0	0	0	0	0	0	0	0	0	0	0	0	0	0	-0.13215	0	-0.6451
ACTR1B	0	0	0	0	0	0	0	0	0	0	0	0	0	0	0	0	0	0	0	0	0	0	0	0	0	0	0	0	0	0	0	0	0	0	0	0
ACTR2	0	0	0	0	0	0	0	0	0	0	0	0	0	0	0	0	0	0	0	0	0	0	0	0	0	0	0	0	0	0	0	0	0	0	0	0
ACTR3	0	0	0	0.2233	0	0	0	0	0	0	0	0	0	0	0	0	0	0	0	0	0	0	0	0	0	0	0	0	0	0	0	0	0	0	0	0.3488
ACTR3B	0	0	-0.1234	0.34105	0	-0.93815	0	-0.5296	0	-0.2391	0	-0.41505	0	0	0	0	0	0	0	0	0	0	0	0	0	0	0	0	0	0	0	0	0	0	0	0
ACTR5	0	0	0	0.44775	0	-0.100254	0	0	0	0	0	0	0	0	0	0	0	0	0	0	0	0	0	0	0	0	0	0.67395	0	0.36035	0	0	0	0	0	-0.3674
ACTR6	0	0	0	0	0.12625	0	0	0	0	0	0	0.855	0	0	0	0.2741	0	0	0.48895	0	0	0	0	0	0	0	0	0	0	0	0	0	-0.2775	-0.20095	0	0.44495
ACTR8	0	0	-0.1234	-0.34105	-0.3415	0	0	0	0	0	0	-0.51	0	0	0	0	0	-0.3235	0	0	0	0	0	0	0	0	0	0	0	0	0	0	-0.6891	-0.3331	0	-0.9939
ACTRT1	0	0	0	0	0	0	0	0	0	0	0	-0.855	0	0	0	0	0	0	0	0	0	0	0	0	0	0	0	0	0	0	0	0.2927	0	0	0	0.6841
ACTRT2	0	0	-0.3429	-0.7888	-0.3415	-0.47005	0	-0.5296	0	-0.2391	0	0	0	0	-0.16025	0	0	0	-0.48895	0	0	0	0	-0.5467	-0.31985	-0.34375	0	-1.1713	0	0.36035	0	0	-1.304	-0.61095	0	-0.9529
ACTRT3	0	0	0	0	0	0	0	0	0	0	0	0	0	0	0	0	0	-0.3235	0	0	0	0	0	0	0	0	0	0	0	0	0	0	0	0	0	0
ACVR1	0	0	0.1234	0.2233	0	0	0	0	0	0	0	0	0	0	0	0	0	0	0	0	0	0	0	0	0	0	0	0	0	0	0	0	0.2775	0.20095	0	0.3488
ACVR1B	0	0	-0.3429	-0.7888	-0.3415	0	-0.2981	-0.5296	0	-0.2391	0	0	0	0	-0.16025	0.2741	0	-0.3235	0	-0.3344	0	0	0	0	-0.31985	-0.34375	-0.6449	0	0	0	0	0	-1.0843	-0.5841	0	-0.6265
ACVR1C	0	0	0.1234	0.2233	0	0	0	0	0	0	0	0	0	0	0	0	0	0	0	0	0	0	0	0	0	0	0	0	0	0	0	0	0.2775	0.20095	0	0.3488
ACVR2A	0	0	0.1234	0.2233	0	0	0	0	0	0	0	-0.51	0	0	0	0	0	0	0	0	0	0	0	0	0	0	0	0	0	0	0	0	0.2775	0.20095	0	0.3488
ACVR2B	0	0	0	-0.34105	0	0	0	0	0	0	0	0	0	0	0	0	0	-0.3235	0	0	0	0	0	0	0	0	0	0	0	0	0	0	-0.2775	-0.20095	0	-0.3488
ACVRL1	0	0	-0.3429	-0.7888	-0.3415	0	-0.2981	-0.5296	0	-0.2391	0	0	0	0	-0.16025	0.2741	0	-0.3235	0	-0.3344	0	0	0	0	-0.31985	-0.34375	-0.6449	0	0	0	0	0	-1.0843	-0.5841	0	-0.6265
ACY1	0	0	-0.1234	-0.34105	-0.3415	0	0	0	0	0	0	-0.51	0	0	0	0	0	-0.3235	0	0	0	0	0	0	0	0	0	0	0	0.36035	0	0	-0.6891	-0.3331	0	-0.9939
ACY3	0.46045	0.4276	-0.3429	-0.44775	-0.3415	0	-0.2981	-0.5296	0	-0.2391	0	0.1922	0	0	0	1.20482	0	-0.3235	-0.48895	0	-0.6592	0	-0.6073	0	-0.40345	-0.2331	-0.6449	-0.67395	0	0.36035	0	0	-0.8924	-0.251	0	-1.1192
ACYP1	0	0	0.3429	-0.44775	0	0	0	0	0	-0.2391	0	-0.92505	0	0	0	0	0	0	0	0	0	0	0	0	0	0	0	0	0	0	0	0	-0.3952	0	0	-0.6451
ACYP2	0	0	0	0	0	0	0	0	0	0	0	0	0	0	0	0	0	0	0	0	0	0	0	0	0	0	0	0	0	0	0	0	0	0	0	0
ADA	0	0	0	0.44775	0	-0.100254	0	0	0	0	0	0	0	0	0	0	0	0	0	0	0	0	0	0	0	0	0	0.67395	0	0.36035	0	0	0	0	0	-0.3674
ADAD1	0	0	0	0	0	0	0	0	0	0	0	0	0	0	0	0	0	0	0	0	0	0	0	0	0	0	0	0	0	0	0	0	0	0	0	0
ADAD2	0	0	-0.4389	-0.44775	0	-1.05165	0	-0.49925	0	-0.2471	0	0	0	0	0	0	0	0	-0.48895	-0.6599	-0.6592	0	0	-0.5467	0	-0.57685	0	-0.49735	0	0	0	-0.333276	0	-0.2278	0	-0.444
ADAL	0	0	0	0	0	0	0	0	0	0	0	0	0	0	0	0	0	0	0	0	0	0	0.6073	0	0	0	0	0	0	0	0	0	0.4116	0	0	0.2777
ADAM10	0	0	0	0	0	0	0	0	0	0	0	0	0	0	0	0	0	0	0	0	0	0	0.6073	0	0	0	0	0	0	0	0	0	0.4116	0	0	0.2777
ADAM11	0	0	0	-0.5685	0	-0.47005	0	-0.5296	0	0	0	0	0	0	0	0	0	5.82735	2.1366	6.39098	-0.6592	0	0	0	0	0	0	0	0	0	0	0.2927	-0.4972	0	0	0
ADAM12	0	0	-0.1234	-0.44775	-0.3415	0	0	0	0	0	0	0	0	0	0	0	0	0	0	0	0	0	0	0	0	-0.34375	-0.6449	0	0	0	0	0	-0.3952	-0.38315	0	-0.6451
ADAM15	0	0	0	0	0	0	0	0	0	0	0	0	0	0	0	0	0	0.938541	0.687121	1.56438	0	0	0	0	0	0	0	0	0	0.36035	0	0.463562	0	0	0	0.3488
ADAM17	0	0	0	-0.34105	0	0	0	0	0	0	0	-0.92505	0	0	0	0	0	0	0	0	0	0	0	0	0	0	0	0	0	0	0	0	-0.4116	-0.38315	0	0
ADAM18	0	0	0	0	0	0	0	0	0	0	0	-0.51	0	0	0	0	0	0	0	0	0	0	0	0	0	0	0	0.64696	0	0	0	0	0	0	0	0
ADAM19	0	0	-0.1234	0	-0.12625	0	0	0	0	-0.2391	0	0	0	0	0	0	0	-0.3235	0	0	0	0	0	0	0	0	0	0	0	0	0	0	-0.2775	-0.3331	0	-0.3488
ADAM2	0	0	0	0	0	0	0	0	0	0	0	0	0	0	0	0	0	0	0	0	0	0	0	0	0	0	0	0.64696	0	0	0	0	0	0	0	0
ADAM20	0	0	0.3429	-0.44775	0	0	0	0	0	-0.2391	0	-0.92505	0	0	0	0	0	0	0	0	0	0	0	0	0	0	0	0	0	0	0	0	-0.3952	0	0	-0.6451
ADAM21	0	0	0.3429	-0.44775	0	0	0	0	0	-0.2391	0	-0.92505	0	0	0	0	0	0	0	0	0	0	0	0	0	0	0	0	0	0	0	0	-0.3952	0	0	-0.6451
ADAM22	0	0	0	0.56435	0	0	0	0	0	0	0	0	0	0	0	0	0	0.3235	0	0.3255	0	0	0	0	0	0	0	0	0	0	0	0	0.6891	0.3331	0	0.6265
ADAM23	0	0	0	0.2233	0	0	0	0	0	0	0	0	0	0	0	0	0	0	0	0	0	0	0	0	0	0	0	0	0	0	0	0	0.2775	0.20095	0	0
ADAM28	0	0	0	-0.2233	0	0	0	0	0	0	0	-0.92505	0	0	0	0	0	0	0	0	0	0	0	0	0	0	0	-0.67395	0	0	0	0	0	0	0	-0.6451
ADAM29	0	0	0	0	0	0	0	0	0	0	0	0.3109	0	0	0	0	0	0	0	0	0	0	0	0	0	0	0	0	0	0	0	0	0	0	0	0.3353
ADAM30	0	0	0	0	0	0	0	0	0	0	0	0	0	0	0	0	0	0	0	0	0	0	0	0	0	0	0	0	0	0	0	0	0	0	0	0
ADAM32	0	0	0	0	0	0	0	0	0	0	0	-0.51	0	0	0	0	0	0	0	0	0	0	0	0	0	0	0	0.64696	0	0	0	0	0	0	0	0
ADAM33	0	0	0.2195	0	0	-0.568354	0	0	0	0	0	-1.39445	0	0	0	0	0	0	0	0	0	0	0	0	0	0	0	-0.49735	0	0.36035	0	0	-0.3952	0.38315	0	-0.3674
ADAM7	0	0	0	-0.2233	0	0	0	0	0	0	0	-0.92505	0	0	0	0	0	0	0	0	0	0	0	0	0	0	0	-0.67395	0	0	0	0	0	0	0	-0.6451
ADAM8	0	0	-0.1234	-0.44775	-0.3415	0	0	0	0	0	0	0.406461	0	0	0	0	0	0	0	0	-0.6592	0	0	-0.5467	0	-0.34375	-0.6449	0	0	0	0	0	-0.3952	-0.38315	0	-0.6451
ADAM9	0	0	0	0	0	0	0	0	0	0	0	-0.51	0	0	0	0	0	0	0	0	0	0	0	0	0	0	0	0.64696	0	0	0	0	0	0	0	0
ADAMDEC1	0	0	0	-0.2233	0	0	0	0	0	0	0	-0.92505	0	0	0	0	0	0	0	0	0	0	0	0	0	0	0	-0.67395	0	0	0	0	0	0	0	-0.6451
ADAMTS1	0	0	0	0	0	0	0	0	0	0.4862	0	0.452039	0	0	0	0	0	0	0	0	0	0	0	0	0	0	0	0	0	0	0	0	0	0	0	0
ADAMTS10	0	0	0	-0.5685	0	0	0	-0.49925	0	0	0	-0.51	0	0	0	0	0	0	0	0	0	0	0	0	0	0	0	-0.49735	0	0	0	0	-0.4972	0	0	-0.7518
ADAMTS12	0	0	0	0.2233	0	0	0	0	0	0	0	0	0	0	0	0	0	0	0	0	0	0	0	0	0	0	0	0	0	0	0	0	0	0	0	0
ADAMTS13	0.46045	0.4276	-0.3429	-1.01625	-0.3415	-1.05165	-0.2981	0	0	-0.2391	0	-0.51	0	0	-0.42725	0	0	0	-0.48895	-0.6599	-0.6592	0	0	-0.5467	-0.7233	-0.34375	-0.6449	-0.49735	0	0.36035	0	0	-0.8924	-0.61095	0	-1.1192
ADAMTS14	0	0	-0.1234	-0.44775	-0.3415	0	0	0	0	0	0	0	0	0	0	0	0	0	0	0	0	0	0	0	0	0	0	0	0	0	0	0	-0.3952	-0.13215	0	-0.6451
ADAMTS15	0	0	0	0	0	0	-0.2981	0	0	0	0	-0.51	0	0	0	-0.9272	0	0	0	0.3255	0	0	0	0	0.31985	0.34375	0	-0.67395	0	0	0	0	0	0	0	-0.3674
ADAMTS16	0	0	0	0.2233	0	0	0	0	0	0	0	-0.51	0	0	0	0	0	0	0	0	0	0	0	0	0	0	0	0	0	0	0	0	-0.2775	0	0	0
ADAMTS17	0	0	0	0	0	0	0	0	0	0	0	0.6659	0	0	0	0	0	0	0	0	0	0	0.6073	0	0	0	0	0	0	0	0	0	0	-0.13215	0	0
ADAMTS18	0	0	0	0	0	-0.47005	0	0	0	0	0	0	0	0	0	0	0	0	0	0	0	0	0	0	0	0	0.6449	0	0	0	0	-0.333276	0.8924	0	0	0.9529
ADAMTS19	0	0	0	0	0	0	0	0	0	0	0	0	0	0	0	0	0	0	0	0	0	0	0	0	0	0	0	0	0	0	0	0	0	0	0	0
ADAMTS2	0	0	-0.1234	-0.34105	-0.12625	0	0	0	0	-0.2391	0	0	0	0	0	0	0	-0.3235	0	0	0	0	0	0	0	0	0	0	0	0.36035	0	0	-0.6891	-0.3331	0	-0.3488
ADAMTS20	0	0	0	0	0	0	0	0	0	0	0	0	0	0	0	0	0	0	0	0	0	0	0	0	0	0	0	0	0	0	0	0	0	0	0	0
ADAMTS3	0	0	0	0	0	0	0	0	0	0	0	0	0	0	0	0	0	0	0	0	0	0	0	0	0	0	0	0	0	0	0	0	0	0	0	0
ADAMTS4	0	0	0	0.2233	0	0	0	0.90955	0	0	0	0	0	0	0	0	0	0.938541	0.687121	1.56438	0	0	0	0	0	0	0	0	0	0.36035	0	0.463562	0	0	0	0.3488
ADAMTS5	0	0	0	0	0	0	0	0	0	0.4862	0	0.452039	0	0	0	0	0	0	0	0	0	0	0	0	0	0	0	0	0	0	0	0	0	0	0	0
ADAMTS6	0	0	0	0	0	0	0	0	0	0	0	0	0	0	0	0	0	0	0	0	0	0	0	0	0	0	0	0	0	0	0	0	0	0	0	0
ADAMTS7	0	0	0	-0.44775	0	0	0	0	0	0	0	0.3109	0	0	0	0	0	0	0	0	0	0	0.6073	0	0	0	0	0	0	0	0	0	0	-0.13215	0	0
ADAMTS8	0	0	0	0	0	0	-0.2981	0	0	0	0	-0.51	0	0	0	-0.9272	0	0	0	0.3255	0	0	0	0	0.31985	0.34375	0	-0.67395	0	0	0	0	0	0	0	-0.3674
ADAMTS9	0	0	0	0	0	0	0	0	0	0	0	0	0	0	0	0	0	0	0	0	0	0	0	0	0	0	0	0	0	0	0	0	0	0	0	0
ADAMTSL1	0	0	0	0.56435	0	0	0	0	0	0	0	-0.51	0	0	0	0	0	0	0	0	0	0	0	0	0	0	0	0	0	0	0	0	0.6891	0.20095	0	0.2777
ADAMTSL2	0.46045	0.4276	-0.3429	-1.01625	-0.3415	-1.05165	-0.2981	0	0	-0.2391	0	-0.51	0	0	-0.42725	0	0	0	-0.48895	-0.6599	-0.6592	0	0	-0.5467	-0.7233	-0.34375	-0.6449	-0.49735	0	0.36035	0	0	-0.8924	-0.61095	0	-1.1192
ADAMTSL3	0	0	0	0	0	0	0	0	0	0	0	0.3109	0	0	0	0	0	0	0	0	0	0	0.6073	0	0	0	0	0	0	0	0	0	0	-0.13215	0	0
ADAMTSL4	0	0	0	0	0	0	0	0	0	0	0	0	0	0	0	0	0	0	0	0	0	0	0	0	0	0	0	0	0	0	0	0	0	0	0	0
ADAMTSL5	0	0	0	-0.5685	0	0	-0.4488	-0.49925	0	-0.2471	0	0	0	0	0	0	0	0	0	0	0	0.5257	0	0	-0.40345	-0.2331	0	-0.49735	0	0	0	0	-0.4972	-0.2278	0	-0.7518
ADAP1	0	0	0	0	0	-0.93815	0	-0.5296	0	0	0	1.0631	0	0	0	0	0	0	-0.48895	0	-0.6592	0	-0.6073	0	0	0	-0.6449	-0.351	0	0	0	0	0	0.13215	0	0.2777
ADAP2	0	0	0	0	0	0	0	0	0	0	0	0	0	0	0	0	0	0	0	0	0	0	0	0	0	0	0	0	0	0	0	0	0	0	0	0.6752
ADAR	0	0	0	0	0	0	0	0	0	0	0	0	0	0	0	0	0	0.938541	0.687121	1.56438	0	0	0	0	0	0	0	0	0	0.36035	0	0.463562	0	0	0	0.3488
ADARB1	0	0.4276	-0.70105	-1.4634	-0.46775	-0.47005	-0.7469	-0.5296	0	0	0	-0.202332	0	0	-0.42725	0	0	-0.3235	-0.48895	-0.6599	-0.6592	0	-0.6073	-0.5467	-0.91235	-0.34375	-0.6449	-0.67395	0.626912	0.36035	0	0	-1.5815	-0.8119	0	-1.7457
ADARB2	0	0	0	0	0	0	0	0	0	0	0	0	0	0	0	0	0	0	0	0	0	0	0	0	0	0	0	0	0	0	0	0	0	0	0	-0.2777
ADAT1	0	0	0	0	0	-0.47005	0	0	0	0	0	0	0	0	0	0	0	0	0	0	0	0	0	0	0	0	0.6449	0	0	0	0	-0.333276	0.8924	0	0	0.9529
ADAT2	0	0	0	0	0	0	0	0	0	0	0	-0.1922	0	0	0	0	0	-0.871078	0	-1.05293	0	0	0	0	0	0	0	-0.67395	0	0	0	0	-0.2775	0	0	-0.2777
ADAT3	0	0	0	-0.5685	0	0	-0.4488	-0.49925	0	-0.2471	0	0	0	0	0	0	0	0	0	0	0	0.5257	0	0	-0.40345	-0.2331	0	-0.49735	0	0	0	0	-0.4972	-0.2278	0	-0.7518
ADCK1	0	0	0.3429	-0.44775	0	0	0	0	0	-0.2391	0	-0.92505	0	0	0	0	0	0	0	0.6599	0	0	0	0	0	0	0	0	0	0	0	0	-0.3952	0.5841	0	0
ADCK2	0	0	0	0.34105	0	-0.93815	0	-0.5296	0	0	0	0.51	0	0	0	0	0	0	0	0	0	0	0	0	0	0	0	0	0	0	0	0	0.4116	0	0	0.6265
ADCK3	0	0	0	0.2233	0	0	0	0	0	0	0	0	0	0	0	0	0	0.938541	0.687121	1.56438	0	0	0	0	0	0	0	-0.67395	0	0.36035	0	0.463562	-0.4116	-0.13215	0	0.3488
ADCK4	0	0	0	0	0	0	0	0	0	0	0	0	0	0	0	0	0	0	0	0	0	0	0	0	0	0	0	0	0	0	0	0	-0.4972	0	0	0
ADCK5	0	0	-0.1234	-0.2233	-0.3415	0	0	0	0	-0.2391	0	2.17413	0	0	-0.42725	-0.2741	0	0	0	0	0	0	0	0	-0.31985	0	-0.6449	0	0	0	0	0	0	-0.38315	0	-0.6451
ADCY1	0	0	0	0.34105	0	-0.4681	0	0	0	0	0	0.8209	0	0	0	0	0	0	0	0	0	0	0	0	0	0	0	0	0	0	0	0	0.6891	0.13215	0	0.9618
ADCY10	0	0	0	0.2233	0	0	0	0.90955	0	0	0	0	0	0	0	0	0	0.938541	0.687121	1.56438	0	0	0	0	0	0	0	0	0	0.36035	0	0.463562	0	0	0	0.3488
ADCY10P1	0	0	-0.1234	-0.56435	-0.12625	0	0	0	0	0	0	0	0	0	-0.16025	0	0	0	0	0	0	0	0	0	0	0	0	-0.67395	0	0	0	0	-0.6891	-0.3331	0	-0.2777
ADCY2	0	0	0	0.2233	0	0	0	0	0	0	0	0	0	0	0	0	0	0	0	0	0	0	0	0	0	0	0	0	0	0	0	0	-0.2775	0	0	0
ADCY3	0	0	0	-0.34105	0	0	0	0	0	0	0	-0.92505	0	0	0	0	0	0	0	0	0	0	0	0	0	0	0	0	0	0	0	0	-0.4116	-0.38315	0	0
ADCY4	0	0	0.3429	0	0	0	0	0	0	0	0	0	0	0	0	0	0	0	0	0	0	0	0	0	0	0	0	0	0	0	0	0	0	0.38315	0	0
ADCY5	0	0	0	0	0	0	0	0	0	0	0	0	0	0	0	0	0	-0.3235	0	0	0	0	0	0	0	0	0	0	0	0	0	0	-0.2775	-0.20095	0	-0.3488
ADCY6	0	0	-0.3429	-0.7888	-0.3415	0	-0.2981	-0.5296	0	-0.2391	0	0	0	0	-0.16025	0.2741	0	-0.3235	0	-0.3344	0	0	0	0	-0.31985	-0.34375	-0.6449	0	0	0	0	0	-1.0843	-0.5841	0	-0.6265
ADCY7	0	0	0	0	0	0	0	0.5296	0	0	0	0	0	0	0	0	0	0	0	0	0	0	0	0	0	0	0	0	0	0	0	-0.333276	0.8924	0	0	0.9529
ADCY8	0	0	-0.1234	-0.2233	-0.3415	0	0	0	0	-0.2391	0	2.57379	0	0	-0.42725	0	0	0	0	0	0	0	0	0	-0.31985	0	0	0	0	0	0	0	0.6891	-0.38315	0	0.3488
ADCY9	0	0.4276	-0.2195	-0.44775	-0.4261	0	0	0	0	-0.2471	0	0	0	0	0	0	0	0	0	-0.6599	-0.6592	0	-0.6073	-0.5467	-0.40345	-0.34375	0	0	0	0.36035	0	0	0	0	0	0.3078
ADCYAP1	0	0	0	0	0	0	0	0	0	0	0	0	0	0	0	0	0	0	0	0	0	0	0	0	0	0	0	0	0	0	0	0	0	0	0	0.2777
ADCYAP1R1	0	0	0	0.34105	0	-0.4681	0	0	0	0	0	1.0631	0	0	0	0	0	0	0	0	0	0	0	0	0	0	0	0	0	0	0	0	0.6891	0.13215	0	0.9618
ADD1	0	0	-0.1234	-0.34105	-0.46775	0	0	0	0	0	0	0	0	0	0	0	0	0	0	-0.3344	0	0	0	-0.5467	-0.31985	-0.34375	0	0	0	0.7296	0	0	-1.0843	-0.20095	0	-1.3017
ADD2	0	0	0	0	0	0	0	0	0	0	0	0	0	0	0	0	0	0	0	0	0	0	0	0	0	0	0	0	0	0	0	0	0	0	0	0
ADD3	0	0	-0.1234	0	-0.3415	0	0	0	0	0	0	0	0	0	0	0	0	0	0	0	0	0	0	0	0	0	0	0	0	0	0	0	0.4116	-0.13215	0	-0.2777
ADGRA2	0	0	0	0	0	0	0	0	0	0	0	-0.51	0	0	0	0	0	0	0	0	0	0	0	0	0	0	0	0.64696	0	0	0	0	0	0	0	0
ADGRA3	0	0	-0.1234	-0.34105	-0.46775	0	0	0	0	0	0	0	0	0	0	0	0	0	0	0	0	0	0	0	0	-0.34375	0	0	0	0	0	0	-0.2775	-0.20095	0	-0.6265
ADGRB1	0	0	-0.1234	-0.2233	-0.3415	0	0	0	0	-0.2391	0	2.17413	0	0	-0.42725	-0.2741	0	0	0	0	0	0	0	0	-0.31985	0	-0.6449	0	0	0	0	0	0	-0.38315	0	-0.6451
ADGRB2	0	0	-0.3429	-0.7888	-0.3415	-0.47005	0	-0.5296	0	-0.2391	0	0	0	0	-0.16025	0	0	0	0	0.3344	0	0	0	-0.5467	-0.31985	-0.34375	0	-0.67395	0	0.36035	0	0	-1.304	-0.61095	0	-0.6451
ADGRB3	0	0	0	0	0	0	0	0	0	0	0	-0.7022	0	0	0	0	0	0	0	-0.718527	0	0	0	0	0	0	0	0	0	0	0	0	0	0	0	0
ADGRD1	0	0	-0.3429	-0.7888	-0.3415	-0.47005	-0.2981	-0.5296	0	-0.2391	0	0.855	0	0	-0.16025	0.2741	0	-0.3235	0.48895	0	0	0	0	0	-0.31985	-0.34375	-0.6449	0	0	0.36035	0	0	-1.0843	-0.5841	0	-0.6265
ADGRD2	0	0	-0.3429	-0.44775	-0.3415	0	-0.2981	0.5296	0	-0.2391	0	0	0	0	0	0	0	0	0	0	0	0	0	0	-0.31985	0	-0.6449	0	0	0.36035	0	0	-0.3952	-0.61095	0	-0.3674
ADGRE1	0	0	0	-0.5685	0	0	0	-0.49925	0	0	0	-0.51	0	0	0	0	0	0	0	0	0	0	0	0	0	0	0	-0.49735	0	0	0	0	-0.4972	0	0	-0.7518
ADGRE2	0	0	0	-0.5685	0	0	0	0	0	0	0	-0.92505	0	0	0	0	0	0	0	0	0	0	0	0	0	0	0	0	0	0	0	0	-0.4972	0	0	-0.7518
ADGRE3	0	0	0	-0.5685	0	0	0	0	0	0	0	-0.92505	0	0	0	0	0	0	0	0	0	0	0	0	0	0	0	0	0	0	0	0	-0.4972	0	0	-0.7518
ADGRE5	0	0	0	-0.5685	0	0	0	0	0	0	0	-0.92505	0	0	0	0	0	0	0	0	0	0	0	0	0	0	0	0	0	0	0	0	-0.4972	0	0	-0.7518
ADGRF1	0	0	-0.1234	-0.56435	-0.12625	0	0	0	0	0	0	0	0	0	-0.16025	0	0	0	0	0	0	0	0	0	0	0	0	-0.67395	0	0	0	0	-0.6891	-0.3331	0	0
ADGRF2	0	0	-0.1234	-0.56435	-0.12625	0	0	0	0	0	0	0	0	0	-0.16025	0	0	0	0	0	0	0	0	0	0	0	0	-0.67395	0	0	0	0	-0.6891	-0.3331	0	0
ADGRF3	0	0	0	-0.34105	0	0	0	0	0	0	0	-0.92505	0	0	0	0	0	0	0	0	0	0	0	0	0	0	0	0	0	0	0	0	-0.4116	-0.38315	0	0
ADGRF4	0	0	-0.1234	-0.56435	-0.12625	0	0	0	0	0	0	0	0	0	-0.16025	0	0	0	0	0	0	0	0	0	0	0	0	-0.67395	0	0	0	0	-0.6891	-0.3331	0	0
ADGRF5	0	0	-0.1234	-0.56435	-0.12625	0	0	0	0	0	0	0	0	0	-0.16025	0	0	0	0	0	0	0	0	0	0	0	0	-0.67395	0	0	0	0	-0.6891	-0.3331	0	-0.2777
ADGRG1	0	0	0	0	0	-0.47005	0	0	0	0	0	0	0	0	0	0	0	0	0	0	0	0	0	0	0	0	0	0	0	0	0	-0.333276	0.8924	0	0	0
ADGRG2	0	0	0	0	0	0	0	0	0	0	0	0	0	0	0	0	0	0	0	0	0	0	0	0	0	0	0	0	0	0	0	0	0	0	0	0
ADGRG3	0	0	0	0	0	-0.47005	0	0	0	0	0	0	0	0	0	0	0	0	0	0	0	0	0	0	0	0	0	0	0	0	0	-0.333276	0.8924	0	0	0
ADGRG4	0	0	0	0	0	0	0	0	0	0	0	-0.855	0	0	0	0	0	0	0	0	0	0	0	0	0	0	0	0	0	0	0	0.2927	0.2775	0	0	1.05006
ADGRG5	0	0	0	0	0	-0.47005	0	0	0	0	0	0	0	0	0	0	0	0	0	0	0	0	0	0	0	0	0	0	0	0	0	-0.333276	0.8924	0	0	0
ADGRG6	0	0	0	0	0	0	0	0	0	0	0	-0.1922	0	0	0	0	0	-0.871078	0	-1.05293	0	0	0	0	0	0	0	-0.67395	0	0	0	0	-0.2775	0	0	-0.2777
ADGRG7	0	0	0	0	0	0	0	0	0	0	0	0	0	0	0	0	0	0	0	0	0	0	0	0	0	0	0	0	0	0	0	0	0	0	0	0
ADGRL1	0	0	0	-0.5685	0	0	0	0	0	0	0	-0.92505	0	0	0	0	0	0	0	0	0	0	0	0	0	0	0	0	0	0	0	0	-0.4972	0	0	-0.7518
ADGRL2	0	0	0	0	0	0	0	0	0	0	0	0	0	0	0	0	0	0	0	0.3344	0	0	0	0	0	0	0	-0.67395	0	0	0	0	0	0.20095	0	0.3488
ADGRL3	0	0	0	0	0	0	0	0	0	0	0	0	0	0	0	0	0	0	0	0	0	0	0	0	0	0	0	0	0	0	0	0	0	0	0	0
ADGRV1	0	0	0	0.2233	0	0	0	0	0	0	0	0	0	0	0	0	0	0	0	0	0	0	0	0	0	0	0	0	0	0	0	0	0	0	0	0
ADH1A	0	0	0	0	0	0	0	0	0	0	0	0	0	0	0	0	0	0	0	0	0	0	0	0	0	0	0	0	0	0	0	0	0	0	0	0
ADH1B	0	0	0	0	0	0	0	0	0	0	0	0	0	0	0	0	0	0	0	0	0	0	0	0	0	0	0	0	0	0	0	0	0	0	0	0
ADH4	0	0	0	0	0	0	0	0	0	0	0	0	0	0	0	0	0	0	0	0	0	0	0	0	0	0	0	0	0	0	0	0	0	0	0	0
ADH5	0	0	0	0	0	0	0	0	0	0	0	0	0	0	0	0	0	0	0	0	0	0	0	0	0	0	0	0	0	0	0	0	0	0	0	0
ADH6	0	0	0	0	0	0	0	0	0	0	0	0	0	0	0	0	0	0	0	0	0	0	0	0	0	0	0	0	0	0	0	0	0	0	0	0
ADH7	0	0	0	0	0	0	0	0	0	0	0	0	0	0	0	0	0	0	0	0	0	0	0	0	0	0	0	0	0	0	0	0	0	0	0	0
ADHFE1	0	0	0	0	0	0	0	0	0	0	0	0	0	0	0	0	0	0	0	0	0	0	0	0	0	0	0	0	0	0	0	0	0.6891	0.20095	0	0.3488
ADI1	0	0	0	-0.34105	0	0	0	0	0	0	0	-0.92505	0	0	0	0	0	0	0	0	0	0	0	0	0	0	0	0	0	0	0	0	-0.4116	-0.38315	0	0
ADIG	0	0	0	0.44775	0	-0.100254	0	0	0	0	0	0	0	0	0	0	0	0	0	0	0	0	0	0	0	0	0	0.67395	0	0.36035	0	0	0	0	0	-0.3674
ADIPOQ	0	0	0	-0.34105	0	0	0	0	0	0	0	0	0	0	0	0	0	-0.3235	0	0	0	0	0	0	0	0	0	0	0	0	0	0	-0.6891	-0.3331	0	-0.3488
ADIPOR1	0	0	0	0.2233	0	0	0	0.90955	0	0	0	0.7757	0	0	0	0	0	0.938541	0.687121	1.56438	0	0	0	0	0	0	0	0	0	0.36035	0	0.463562	-0.4116	-0.13215	0	0.3488
ADIPOR2	0	0	0	-0.34105	0	0	0	0	0	0	0	0	0	0	-0.16025	-0.6531	0	-0.3235	0	0	0	0	0	0	-0.31985	0	-0.6449	-0.67395	0	0	0	0	-0.6891	-0.3331	0	-0.6265
ADIRF	0	0	-0.1234	0	-0.3415	0	0	0	0	0	0	0	0	0	0	0	0	0	0	0	0	0	0	0	0	0	0	0	0	0	0	0	0.4116	-0.13215	0	-0.2777
ADK	0	0	-0.1234	-0.44775	-0.3415	0	0	0	0	0	0	0	0	0	0	0	0	0	0	0	0	0	0	0	0	0	0	0	0	0	0	0	-0.3952	-0.13215	0	-0.6451
ADM	0	0	0	-0.44775	0	0	0	0	0	0	0	0	0	0	0	0	0	-0.3235	0	0.3255	0	0	0	0	0	0	0	0	0	0	0	-0.2927	0	0	0	0.2777
ADM2	0	0	0	0	0	0	0	0	0	-0.2471	0	-0.92505	0	0	0	0	0	0	0	0	0	0	0	0.5467	0	0	0	0	0	0	0	0	0	0	0	0
ADNP	0	0	0	0.44775	0	-0.568354	0	0	0	0	0	0.7757	0	0	0	0	0	0	0	0	0	0	0	1.00185	0	0	0	0.67395	0	0.36035	0	0	-0.3952	0	0	-0.3674
ADNP2	0	0	0	0	0	0	0	0	0	0	0	0	0	0	0	0	0	0	0	0	0	0	0	0	0	0	0	0	0	0	0	0	0	-0.38315	0	0
ADO	0	0	0.13875	0.34105	0.251147	0	0	0	0	0	0	0	0	0	0	0	0	0	0	0	0	0	0	0	0	0	0	0	0	0	0	0	0.6891	0.20095	0	0
ADORA1	0	0	0	0.2233	0	0	0	0.90955	0	0	0	0.7757	0	0	0	0	0	0.938541	0.687121	1.56438	0	0	0	0	0	0	0	0	0	0.36035	0	0.463562	-0.4116	-0.13215	0	0.3488
ADORA2A	0	0	0	0	0	0	0	0	0	0	0	0	0	0	0	1.00681	0	0	0	0	0	0	0	0	0	0	0	0	0	0	0	0	0	0	0	0
ADORA2B	0	0	0	0	0	-0.47005	0	-0.5296	0	0	0	-0.51	0	0	0	0	0	0	0	0	0	0	0	0	0	0	0	0	0	0	0	0	0	0	0	0
ADORA3	0	0	0	0	0	0	0	0	0	0	0	0	0	0	0	0	0	0	0	0	0	0	0	0	0	0	0	0	0	0	0	0	0	0	0	0
ADPGK	0	0	0	-0.44775	0	0	0	0	0	0	0	0.3109	0	0	0	0	0	0	0	0	0	0	0.6073	0	0	0	0	0	0	0	0	0	0	-0.13215	0	0
ADPRH	0	0	0	0	0	0	0	0	0	0	0	0	0	0	0	0	0	-0.3235	0	0	0	0	0	0	0	0	0	0	0	0	0	0	-0.2775	-0.20095	0	-0.3488
ADPRHL1	0	0	0	-0.34105	0	0	0	0	0	0	0	0.51	0	0	0	0	0	0	0.48895	0	0	0	0	0	0	0	0	0	0	0	0	0	0	-0.13215	0	-0.3078
ADPRHL2	0	0	-0.3429	-0.7888	-0.3415	-0.47005	0	-0.5296	0	-0.2391	0	0	0	0	-0.16025	0	0	0	0	0.3344	0	0	0	-0.5467	-0.31985	-0.34375	0	0	0	0.36035	0	0	-1.304	-0.61095	0	-0.6451
ADPRM	0	0	0	0	0	-0.47005	0	-0.5296	0	0	0	-0.92505	0	0	0	0	0	0	0	0	0	0	0	0	0	0	0	-0.351	0	0	0	0	0	0	0	0
ADRA1A	0	0	0	-0.2233	0	0	0	0	0	0	0	-0.92505	0	0	0	0	0	0	0	0	0	0	0	0	0	0	0	-0.67395	0	0	0	0	0	0	0	-0.6451
ADRA1B	0	0	-0.1234	0	-0.12625	0	0	0	0	-0.2391	0	0	0	0	0	0	0	-0.3235	0	0	0	0	0	0	0	0	0	0	0	0	0	0	-0.2775	-0.3331	0	-0.3488
ADRA1D	0	0	0.3429	0	0	-0.568354	0	0	0	0	0	-1.39445	0	0	0	0	0	0	0	0	0	0	0	0	0	0	0	-0.49735	0	0.36035	0	0	-0.3952	0.38315	0	-0.3674
ADRA2A	0	0	-0.1234	0	-0.3415	0	0	0	0	0	0	0	0	0	0	0	0	0	0	0	0	0	0	0	0	0	0	0	0	0	0	0	0.4116	-0.13215	0	-0.2777
ADRA2B	0	0	0	0	0	0	0	0	0	0	0	0	0	0	0	0	0	0	0	0	0	0	0	0	0	0	0	0	0	0	0	0	0	0	0	0
ADRA2C	0	0	-0.1234	-0.34105	-0.46775	0	0	0	0	0	0	0	0	0	0	0	0	0	0	-0.3344	0	0	0	-0.5467	-0.31985	-0.34375	0	0	0	0.7296	0	0	-1.0843	-0.20095	0	-1.3017
ADRB1	0	0	-0.1234	0	-0.3415	0	0	0	0	0	0	0	0	0	0	0	0	0	0	0	0	0	0	0	0	0	0	0	0	0	0	0	0.4116	-0.13215	0	-0.2777
ADRB2	0	0	-0.1234	0	-0.12625	0	0	0	0	-0.2391	0	0	0	0	0	0	0	-0.3235	0	0	0	0	0	0	0	0	0	0	0	0	0	0	-0.2775	-0.3331	0	-0.3488
ADRB3	0	0	0	0	0	0	0	0	0	0	0	-0.51	0	0	0	0	0	0	0	0	0	0	0	0	0	0	0	0.64696	0	0	0	0	0	0	0	0
ADRBK1	0.46045	0.4276	-0.3429	-0.44775	-0.3415	0	-0.2981	-0.5296	0	-0.2391	0	0.1922	0	0	0	1.20482	0	-0.3235	-0.48895	0	-0.6592	0	-0.6073	0	-0.40345	-0.2331	-0.6449	-0.67395	0	0.36035	0	0	-0.8924	-0.251	0	-1.1192
ADRBK2	0	0	0	0	0	0	0	0	0	0	0	0	0	0	0	1.00681	0	0	0	0	0	0	0	0	0	0	0	0	0	0	0	0	0.4972	0	0	0.444
ADRM1	0	0	0	0	0	-0.568354	0	0	0	0	0	0.7757	0	0	0	0.4935	0	0	0	0	0	0	0	1.00185	0	0	-0.6449	0.67395	0	0.36035	0	0	-0.3952	0	0	-0.6752
ADSL	0	0	0	-0.5685	0	0	0	0	0	-0.2471	0	-0.92505	0	0	0	0.551399	0	0	0	0	0	0	0	0.5467	0	0	0	0	0	0	0	0	0	0	0	0
ADSS	0	0	0	0.2233	0	0	0	0	0	0	0	0	0	0	0	0	0	0.938541	0.687121	1.56438	0	0	0	0	0	0	0	-0.67395	0	0.36035	0	0.463562	-0.4116	-0.13215	0	0.3488
ADSSL1	0	0.324	0	-0.44775	-0.3415	-0.47005	-0.2981	-0.5296	0	-0.4862	0	-0.92505	0	0	-0.16025	0.4935	0	-0.3235	-0.48895	0.6599	0	0	0	0	-0.31985	-0.34375	-0.6449	0	0.2213	0.36035	0	0	-0.8924	0	0	-1.3969
ADTRP	0	0	-0.1234	-0.2233	-0.12625	0	0	0	0	0	0	0.4737	0	0	-0.16025	0	0	0	0	0	0	0	0	0	0.31985	0	0	0	0	0	0	0	-0.6891	-0.3331	0	0
AEBP1	0	0	0	0.34105	0	-0.4681	0	0	0	0	0	0.8209	0	0	0	0	0	0	0	0	0	0	0	0	0	0	0	0	0	0	0	0	0.6891	0.13215	0	0.9618
AEBP2	0	0	0	0	0	0	0	0	0	0	0	0	0	0	0	-0.6531	0	0	0	0	0	0	0	0	0	0	0	-0.32295	0	0	0	0	0	0	0	0
AEN	0	0	0	0	0	0	0	0	0	0	0	0.3109	0	0	0	0	0	0	0	0	0	0	0.6073	0	0	0	0	0	0	0	0	0	0	-0.13215	0	0
AES	0	0	0	-0.5685	0	0	-0.4488	-0.49925	0	-0.2471	0	0	0	0	0	0	0	0	0	0	0	0.5257	0	0	-0.40345	-0.2331	0	-0.49735	0	0	0	0	-0.4972	-0.2278	0	-0.7518
AFAP1	0	0	-0.1234	-0.34105	-0.46775	0	0	0	0	0	0	0	0	0	0	0	0	0	0	-0.3344	0	0	0	-0.5467	-0.31985	-0.34375	0	0	0	0	0	0	-1.0843	-0.20095	0	-1.3017
AFAP1L1	0	0	-0.1234	0	-0.12625	0	0	0	0	-0.2391	0	0	0	0	0	0	0	-0.3235	0	0	0	0	0	0	0	0	0	0	0	0	0	0	-0.2775	-0.3331	0	-0.3488
AFAP1L2	0	0	-0.1234	0	-0.3415	0	0	0	0	0	0	0	0	0	0	0	0	0	0	0	0	0	0	0	0	0	0	0	0	0	0	0	0.4116	-0.13215	0	-0.2777
AFF1	0	0	0	0	0	0	0	0	0	0	0	0	0	0	0	0	0	0	0	0	0	0	0	0	0	0	0	0	0	0	0	0	0	0	0	0
AFF2	0	0	0	0	0	0	0	0	0	0	0	-0.855	0	0	0	0	0	0	0	0	0	0	0	0	0	0	0	0	0	0	0	0.2927	0.2775	0	0	1.05006
AFF3	0	0	0	0	0	0	0	0	0	0	0	0	0	0	0	0	0	0	0	0	0	0	0	0	0	0	0	0	0	0	0	0	0	0	0	0
AFF4	0	0	-0.1234	-0.34105	-0.12625	0	0	0	0	-0.2391	0	0	0	0	0	0	0	-0.3235	0	0	0	0	0	0	0	0	0	0	0	0	0	0	-0.6891	-0.3331	0	-0.6265
AFG3L1P	0	0.324	-0.4389	-0.44775	0	-1.05165	0	-0.49925	0	-0.2471	0	0	0	0	0	0	0	0	-0.48895	-0.6599	-0.6592	0.5257	-0.6073	-0.5467	-0.40345	-0.57685	0	-0.49735	0	0	0	-0.333276	0	-0.2278	0	-0.444
AFG3L2	0	0	0	0	0	0	0	0	0	0	0	0	0	0	0	0	0	0	0	0	0	0	0	0	0	0	0	0	0	0	0	0	0	0	0	0
AFM	0	0	0	0	0	0	0	0	0	0	0	0	0	0	0	0	0	0	0	0	0	0	0	0	0	0	0	0	0	0	0	0	0	0	0	0
AFMID	0	0.4276	0	-0.5685	-0.4261	-0.813947	-0.4488	-0.5296	0	-0.2471	0	1.76409	0	0	0	0	0	0	-0.48895	0	-0.6592	0	0	-0.5467	-0.7233	-0.4994	-0.6449	-0.351	0	0.36035	0	0.2927	-0.4972	-0.2278	0	-0.444
AFP	0	0	0	0	0	0	0	0	0	0	0	0	0	0	0	0	0	0	0	0	0	0	0	0	0	0	0	0	0	0	0	0	0	0	0	0
AFTPH	0	0	0	0	0	0	0	0	0	0	0	0	0	0	0	0	0	0	0	0	0	0	0	0	0	0	0	0	0	0	0	0	0	0	0	0
AGA	0	0	0	0	0	0	0	0	0	0	0	0.3109	0	0	0	0	0	0	0	0	0	0	0	0	0	0	0	0	0	0	0	0	0	0	0	0.3353
AGAP1	0	0	0	-0.34105	0	0	0	0	0	0	0	0	0	0	0	0	0	0	-0.48895	-0.3344	0	0	0	0	0.31985	0	0	0	0	0	0	0	-0.4116	-0.13215	0	-0.2777
AGAP2	0	0	0	0	-0.3415	0	0	-0.5296	0	0	0	0.855	0	0	0	0.7676	0	0	0.48895	0	0	0	0	0	0	0	0	0	0	0	0	0	0	-0.20095	0	0.44495
AGAP3	0	0	-0.1234	0.34105	0	-0.93815	0	-0.5296	0	-0.2391	0	-0.41505	0	0	0	0	0	0	0	0	0	0	0	0	0	0	0	0	0	0	0	0	0	0	0	0
AGAP4	0	0	0	0	0	0	0	0	0	0	0	0	0	0	0	0	0	0	0	0	0	0	0	0	0	0	0	0	0	0	0	0	0	0	0	0
AGBL1	0	0	0	0	0	0	0	0	0	0	0	0.3109	0	0	0	0	0	0	0	0	0	0	0.6073	0	0	0	0	0	0	0	0	0	0	-0.13215	0	0
AGBL2	0	0	0	0	0	0	0	0	0	0	0	0	0	0	0	0	0	0	0	0	0	0	0	0	0	0	0	0	0	0	0	0	0	0	0	0
AGBL3	0	0	0	0.34105	0	-0.93815	0	-0.5296	0	0	0	0.51	0	0	0	0	0	0	0	0	0	0	0	0	0	0	0	0	0	0	0	0	0.4116	0	0	0.6265
AGBL4	0	0	0	0	0	0	0	0	0	0	0	0	0	0	0	0	0	0	0	0.3344	0	0	0	0	0	0	0	-0.67395	0	0	0	0	0	0	0	0
AGBL5	0	0	0	-0.34105	0	0	0	0	0	0	0	-0.92505	0	0	0	0	0	0	0	0	0	0	0	0	0	0	0	0	0	0	0	0	-0.4116	-0.38315	0	0
AGER	0	0	-0.1234	-0.56435	-0.12625	0	0	0	0	0	0	0.4737	0	0	-0.16025	0	0	0	0	0	0	0	0	0	0	0	0	-0.67395	0	0	0	0	-0.6891	-0.3331	0	-0.2777
AGFG1	0	0	0	-0.34105	0	0	0	0	0	0	0	0	0	0	0	0	0	0	-0.48895	-0.3344	0	0	0	0	0.31985	0	0	0	0	0	0	0	-0.4116	-0.13215	0	-0.2777
AGFG2	0	0	0	0.34105	0	-0.93815	0	-0.5296	0	0	0	0.51	0	0	0	0	0	0.3235	0	0	0	0	0	0	0	0	0	0	0	0	0	0	0	0.13215	0	0
AGGF1	0	0	0	0	0	0	0	0	0	0	0	0	0	0	0	0	0	0	0	0	0	0	0	0	0	0	0	0	0	0	0	0	0	0	0	0
AGK	0	0	0	0.34105	0	-0.93815	0	-0.5296	0	0	0	0.51	0	0	0	0	0	0	0	0	0	0	0	0	0	0	0	0	0	0	0	0	0.4116	0	0	0.6265
AGL	0	0	0	0	0	0	0	0	0	0	0	0	0	0	0	0	0	0	0	0	0	0	0	0	0	0	0	0	0	0	0	0	0	0	0	0.3488
AGMAT	0	0	-0.3429	-0.7888	-0.3415	-0.47005	0	-0.5296	0	-0.2391	0	0	0	0	-0.16025	0	0	0	-0.48895	0	0	0	0	-0.5467	-0.31985	-0.34375	0	-1.1713	0	0.36035	0	0	-1.304	-0.61095	0	-0.9529
AGMO	0	0	0	0.34105	0	-0.4681	0	0	0	0	0	1.0631	0	0	0	0	0	0	0	0	0	0	0	0	0	0	0	0	0	0	0	0	1.05223	0.13215	0	0.9618
AGO1	0	0	-0.3429	-0.7888	-0.3415	-0.47005	0	-0.5296	0	-0.2391	0	0	0	0	-0.16025	0	0	0	0	0.3344	0	0	0	-0.5467	-0.31985	-0.34375	0	0	0	0.36035	0	0	-1.304	-0.61095	0	-0.6451
AGO2	0	0	-0.1234	-0.2233	-0.3415	0	0	0	0	-0.2391	0	2.17413	0	0	-0.42725	-0.2741	0	0	0	0	0	0	0	0	-0.31985	0	-0.6449	0	0	0	0	0	0	-0.38315	0	-0.6451
AGO3	0	0	-0.3429	-0.7888	-0.3415	-0.47005	0	-0.5296	0	-0.2391	0	0	0	0	-0.16025	0	0	0	0	0.3344	0	0	0	-0.5467	-0.31985	-0.34375	0	0	0	0.36035	0	0	-1.304	-0.61095	0	-0.6451
AGO4	0	0	-0.3429	-0.7888	-0.3415	-0.47005	0	-0.5296	0	-0.2391	0	0	0	0	-0.16025	0	0	0	0	0.3344	0	0	0	-0.5467	-0.31985	-0.34375	0	0	0	0.36035	0	0	-1.304	-0.61095	0	-0.6451
AGPAT1	0	0	-0.1234	-0.56435	-0.12625	0	0	0	0	0	0	0.4737	0	0	-0.16025	0	0	0	0	0	0	0	0	0	0	0	0	-0.67395	0	0	0	0	-0.6891	-0.3331	0	-0.2777
AGPAT2	0.46045	0.4276	-0.3429	-1.01625	-0.3415	-1.05165	-0.2981	0	0	-0.2391	0	-0.51	0	0	-0.42725	0	0	0	-0.48895	-0.6599	-0.6592	0	0	-0.5467	-0.7233	-0.34375	-0.6449	-0.49735	0	0.36035	0	0	-0.8924	-0.61095	0	-1.1192
AGPAT3	0	0.4276	-0.70105	-1.4634	-0.46775	-0.47005	-0.7469	-0.5296	0	0	0	-0.202332	0	0	-0.42725	0	0	-0.3235	-0.48895	-0.6599	-0.6592	0	-0.6073	-0.5467	-0.91235	-0.34375	-0.6449	-0.67395	0	0.36035	0	0	-1.5815	-0.8119	0	-1.7457
AGPAT4	0	0	0	-0.2233	0	0	0	0	0	0	0	-0.1922	0	0	-0.16025	0	0	-0.871078	0	-1.05293	0	0	0	0	0	0	0	-0.67395	0	0	0	0	-0.6891	-0.3331	0	-0.6451
AGPAT4-IT1	0	0	0	-0.2233	0	0	0	0	0	0	0	-0.1922	0	0	-0.16025	0	0	-0.871078	0	-1.05293	0	0	0	0	0	0	0	-0.67395	0	0	0	0	-0.6891	-0.3331	0	-0.6451
AGPAT5	0	0	0	-0.2233	0	0	0	0	0	0	0	-0.92505	0	0	0	0	0	0	0	0	0	0	0	0	0	0	0	-0.32295	0	0	0	0	0	0	0	-0.6451
AGPS	0	0	0.1234	0.2233	0	0	0	0	0	0	0	0	0	0	0	0	0	0	0	0	0	0	0	0	0	0	0	0	0	0	0	0	0.2775	0.20095	0	0.3488
AGR2	0	0	0	0.34105	0	-0.4681	0	0	0	0	0	1.0631	0	0	0	0	0	0	0	0	0	0	0	0	0	0	0	0	0	0	0	0	1.05223	0.13215	0	0.9618
AGR3	0	0	0	0.34105	0	-0.4681	0	0	0	0	0	1.0631	0	0	0	0	0	0	0	0	0	0	0	0	0	0	0	0	0	0	0	0	1.05223	0.13215	0	0.9618
AGRN	0	0	-0.3429	-0.7888	-0.3415	-0.47005	0	-0.5296	0	-0.2391	0	0	0	0	-0.16025	0	0	0	-0.48895	0	0	0	0	-0.5467	-0.31985	-0.34375	0	-1.1713	0	0.36035	0	0	-1.304	-0.61095	0	-0.9529
AGRP	0	0	0	0	0	-0.47005	0	0	0	0	0	0	0	0	0	0	0	0	-0.48895	0	0	0	-0.6073	0	0	0	0	0	0	0	0	-0.333276	0.4972	0	0	0.6752
AGT	0	0	0	0.2233	0	0	0	0	0	0	0	0	0	0	0	0	0	0.938541	0.687121	1.56438	0	0	0	0	0	0	0	-0.67395	0	0.36035	0	0.463562	-0.4116	-0.13215	0	0.3488
AGTPBP1	0	0	0	0	0	0	0	0.5296	0	0	0	0	0	0	0	0	0	0	0	0	0	0	0	0	0	0	0	0	0	0	0	0	0	0	0	0
AGTR1	0	0	0	0	0	0	0	0	0	0	0	0	0	0	0	0	0	-0.3235	0	0	0	0	0	0	0	0	0	0	0	0	0	0	0	-0.20095	0	-0.3488
AGTR2	0	0	0	0	0	0	0	0	0	0	0	-0.0793	0	0	0	0	0	0	0	0	0	0	0	0	0	0	0	0	0	0	0	0.2927	0	0	0	0.3488
AGTRAP	0	0	-0.3429	-0.7888	-0.3415	-0.47005	0	-0.5296	0	-0.2391	0	0	0	0	-0.16025	0	0	0	-0.48895	0	0	0	0	-0.5467	-0.31985	-0.34375	0	-1.1713	0	0.36035	0	0	-1.304	-0.61095	0	-0.9529
AGXT	0	0	0	-0.34105	0	0	0	0	0	0	0	0	0	0	0	0	0	0	-0.48895	-0.3344	0	0	0	0	0.31985	0	0	0	0	0	0	0	-0.4116	-0.13215	0	-0.2777
AGXT2	0	0	0	0.2233	0	0	0	0	0	0	0	0	0	0	0	0	0	0	0	0	0	0	0	0	0	0	0	0	0	0	0	0	0	0	0	0
AHCTF1	0	0	0	0.2233	0	0	0	0	0	0	0	0	0	0	0	0	0	0.938541	0.687121	1.56438	0	0	0	0	0	0	0	-0.67395	0	0.36035	0	0.463562	-0.4116	-0.13215	0	0.3488
AHCY	0	0	0	0	0	-0.568354	0	0	0	0	0	0	0	0	0	0	0	0	0	0	0	0	0	0	0	0	0	0.67395	0	0.36035	0	0	-0.8924	0	0	-0.6752
AHCYL1	0	0	0	0	0	0	0	0	0	0	0	0	0	0	0	0	0	0	0	0	0	0	0	0	0	0	0	0	0	0	0	0	0	0	0	0
AHCYL2	0	0	0	0.34105	0	-0.93815	0	-0.5296	0	0	0	0.51	0	0	0	0	0	0	0	0	0	0	0	0	0	0	0	0	0	0	0	0	0.4116	0.3331	0	0.6265
AHI1	0	0	0	0	0	0	0	0	0	0	0	-1.11725	0	0	0	0	0	-0.871078	0	-1.05293	0	0	0	0	0	0	0	-0.67395	0	0	0	0	-0.2775	0	0	-0.2777
AHNAK	0	0	0	-0.44775	-0.3415	0	0	0	0	0	0	0	0	0	0	0	0	-0.3235	-0.48895	0	0	0	-0.6073	0	-0.40345	0	0	-0.67395	0	0	0	0	0	0	0	-0.3674
AHR	0	0	0	0.34105	0	-0.4681	0	0	0	0	0	1.0631	0	0	0	0	0	0	0	0	0	0	0	0	0	0	0	0	0	0	0	0	1.05223	0.13215	0	0.9618
AHRR	0	0	-0.3429	-0.34105	-0.46775	0	0	-0.5296	0	-0.2391	0	-0.51	0	0	0	0	0	-0.3235	0	0	-0.6592	0	-0.6073	-0.5467	-0.7233	-0.34375	0	0	0	0	0	0	-0.6891	-0.3331	0	-0.9939
AHSA1	0	0	0.3429	-0.44775	0	0	0	0	0	-0.2391	0	-0.92505	0	0	0	0	0	0	0	0	0	0	0	0	0	0	0	0	0	0	0	0	-0.3952	0	0	-0.6451
AHSA2	0	0	0	0	0	0	0	0	0	0	0	0	0	0	0	0	0	0	0	0	0	0	0	0	0	0	0	0	0	0	0	0	0	0	0	0
AHSG	0	0	0	-0.34105	0	0	0	0	0	0	0	0	0	0	0	0	0	-0.3235	0	0	0	0	0	0	0	0	0	0	0	0	0	0	-0.6891	-0.3331	0	-0.3488
AHSP	0	0	0	-0.44775	0	0	0	0	0	0	0	0	0	0	0	0	0	0	0	0	0	0	0	0	0	0	0	0.351	0	0	0	0	0	0	0	0
AICDA	0	0	0	-0.34105	0	0	0	0	0	0	0	0	0	0	0	-0.6531	0	-0.3235	0	0	0	0	0	0	0	0	0	-0.67395	0	0	0	0	-0.6891	-0.3331	0	-0.6265
AIDA	0	0	0	0.2233	0	0	0	0.90955	0	0	0	0.7757	0	0	0	0	0	0.938541	0.687121	1.56438	0	0	0	0	0	0	0	0	0	0.36035	0	0.463562	-0.4116	-0.13215	0	0.3488
AIF1	0	0	-0.1234	-0.56435	-0.12625	0	0	0	0	0	0	0.4737	0	0	-0.16025	0	0	0	0	0	0	0	0	0	0	0	0	-0.67395	0	0	0	0	-0.6891	-0.3331	0	-0.2777
AIF1L	0.46045	0.4276	-0.3429	-1.01625	-0.3415	-1.05165	-0.2981	0	0	-0.2391	0	-0.51	0	0	-0.42725	0	0	0	-0.48895	-0.6599	-0.6592	0	0	-0.5467	-0.7233	-0.34375	-0.6449	-0.49735	0	0.36035	0	0	-0.8924	-0.61095	0	-1.1192
AIFM1	0	0	0	0	0	0	0	0	0	0	0	-0.855	0	0	0	0	0	0	0	0	0	0	0	0	0	0	0	0	0	0	0	0.2927	0.2775	0	0	0.6841
AIFM2	0	0	-0.1234	-0.44775	-0.3415	0	0	0	0	0	0	0	0	0	0	0	0	0	0	0	0	0	0	0	0	0	0	0	0	0	0	0	-0.3952	-0.13215	0	-0.6451
AIFM3	0	0	0	0	0	0	0	0	0	0	0	0	0	0	0	0	0	0	0	0	0	0	0	0	0	0	0	0	0	0	0	0	0	0	0	0
AIG1	0	0	0	0	0	0	0	0	0	0	0	-0.1922	0	0	0	0	0	-0.871078	0	-1.05293	0	0	0	0	0	0	0	-0.67395	0	0	0	0	-0.2775	0	0	-0.2777
AIM1	0	0	0	0	0	0	0	0	0	0	0	-1.11725	0	0	0	0.4935	0	-0.871078	0	-1.05293	0	0	0	0	0	0	0	-0.67395	0	0	0	0	-0.2775	0	0	-0.2777
AIM1L	0	0	-0.3429	-0.7888	-0.3415	-0.47005	0	-0.5296	0	-0.2391	0	0	0	0	-0.16025	0	0	0	-0.48895	0	0	0	0	-0.5467	-0.31985	-0.34375	0	-1.1713	0	0.36035	0	0	-1.304	-0.61095	0	-0.9529
AIM2	0	0	0	0.2233	0	0	0	0.90955	0	0	0	0	0	0	0	0	0	0.938541	0.687121	1.56438	0	0	0	0	0	0	0	0	0	0.36035	0	0.463562	0	0	0	0.3488
AIMP1	0	0	0	0	0	0	0	0	0	0	0	0	0	0	0	0	0	0	0	0	0	0	0	0	0	0	0	0	0	0	0	0	0	0	0	0
AIMP2	0	0	0	0.34105	0	-0.4681	0	0	0	0	0	1.0631	0	0	0	0	0	0	0	0	0	0	0	0	0	0	0	0	0	0	0	0	0	0.13215	0	0.2777
AIP	0.46045	0.4276	-0.3429	-0.44775	-0.3415	0	-0.2981	-0.5296	0	-0.2391	0	0.1922	0	0	0	1.20482	0	-0.3235	-0.48895	0	-0.6592	0	-0.6073	0	-0.40345	-0.2331	-0.6449	-0.67395	0	0.36035	0	0	-0.8924	-0.251	0	-1.1192
AIPL1	0	0	0	-0.5685	0	-0.47005	0	-0.5296	0	0	0	-0.92505	0	0	0	0	0	0	0	0	0	0	0	0	0	0	0	-0.351	0	0.36035	0	0	-0.4972	0	0	-0.444
AIRE	0	0.4276	-0.70105	-1.4634	-0.46775	-0.47005	-0.7469	-0.5296	0	0	0	-0.202332	0	0	-0.42725	0	0	-0.3235	-0.48895	-0.6599	-0.6592	0	-0.6073	-0.5467	-0.91235	-0.34375	-0.6449	-0.67395	0	0.36035	0	0	-1.5815	-0.8119	0	-1.7457
AJAP1	0	0	-0.3429	-0.7888	-0.3415	-0.47005	0	-0.5296	0	-0.2391	0	0	0	0	-0.16025	0	0	0	-0.48895	0	0	0	0	-0.5467	-0.31985	-0.34375	0	-1.1713	0	0.36035	0	0	-1.304	-0.61095	0	-0.9529
AJUBA	0	0	0.3429	0	0	0	0	0	0	0	0	0	0	0	0	0	0	0	0	0	0	0	0	0	0	0	0	0	0	0	0	0	0	0.38315	0	0
AK1	0.46045	0	-0.3429	-1.01625	-0.3415	0	-0.2981	0.5296	0	-0.2391	0	0	0	0	0	0	0	0	-0.48895	-0.6599	-0.6592	0	0	-0.5467	-0.7233	0	-0.6449	-0.49735	0	0.36035	0	0	-0.3952	-0.61095	0	-0.3674
AK2	0	0	-0.3429	-0.7888	-0.3415	-0.47005	0	-0.5296	0	-0.2391	0	0	0	0	-0.16025	0	0	0	0	0.3344	0	0	0	-0.5467	-0.31985	-0.34375	0	0	0	0.36035	0	0	-1.304	-0.61095	0	-0.6451
AK3	0	0	0	0.56435	0	0	0	0	0	0	0	-0.92505	0	0	0	0	0	0	0	0	0	0	0	0	0	0	0	0	0	0	0	0	0.6891	0.20095	0	0.2777
AK4	0	0	0	0	0	0	0	0	0	0	0	0	0	0	0	0	0	0	0	0.3344	0	0	0	0	0	0	0	-0.67395	0	0	0	0	0	0	0	0.3488
AK5	0	0	0	0	0	0	0	0	0	0	0	0	0	0	0	0	0	0	0	0.3344	0	0	0	0	0	0	0	-0.67395	0	0	0	0	0	0.20095	0	0.3488
AK7	0	0	0	0	0	-0.47005	-0.2981	0	0	-0.2391	0	-0.92505	0	0	-0.16025	0	0	-0.3235	0	0.6599	0	0	0	0	-0.31985	0	0	0	0	0	0	0	-0.3952	0	0	-0.9529
AK8	0.46045	0.4276	-0.3429	-1.01625	-0.3415	-1.05165	-0.2981	0	0	-0.2391	0	-0.51	0	0	-0.42725	0	0	0	-0.48895	-0.6599	-0.6592	0	0	-0.5467	-0.7233	-0.34375	-0.6449	-0.49735	0	0.36035	0	0	-0.8924	-0.61095	0	-1.1192
AK9	0	0	0	0	0	0	0	0	0	0	0	-1.11725	0	0	0	0.4935	0	-0.871078	0	-1.05293	0	0	0	0	0	0	0	-0.67395	0	0	0	0	-0.2775	0	0	-0.2777
AKAP1	0	0	0	0.44775	0	-0.47005	0	-0.5296	0	0.2391	0	1.26887	0	0	0	0	0	0	0	0.6599	0	0	0	0	0	0	0	0	0	0	0	0.2927	0.3952	0	0	0.6752
AKAP10	0	0	0	0	0	0	0	0	0	0	0	0	0	0	0	0	0	0	0	0	0	0	0	0	0	0	0	0	0	0	0	0	0	0	0	0
AKAP11	0	0	0.1234	0	0	0	0	0	0	0	0	0.51	0	0	0	0	0	0	0.48895	0	0	0	0	0	0	0	0	0	0	0	0	0	0.4116	0	0	0
AKAP12	0	0	0	0	0	0	0	0	0	0	0	-0.1922	0	0	0	0	0	-0.871078	0	-1.05293	0	0	0	0	0	0	0	-0.67395	0	0	0	0	-0.2775	0	0	-0.6451
AKAP13	0	0	0	0	0	0	0	0	0	0	0	0.3109	0	0	0	0	0	0	0	0	0	0	0.6073	0	0	0	0	0	0	0	0	0	0	-0.13215	0	0
AKAP14	0	0	0	0	0	0	0	0	0	0	0	-1.78005	0	0	0	0	0	0	0	0	0	0	0	0	0	0	0	0	0	0	0	0.2927	0	0	0	0.6841
AKAP2	0	0	0	0	0	0	0	0.5296	0	0	0	0	0	0	0	0	0	0	0	0	0	0	0	0	0	0	0	0	0	0	0	0	0.4116	0	0	0.2777
AKAP3	0	0	0	-0.34105	0	0	0	0	0	0	0	0	0	0	0	-0.6531	0	-0.3235	0	0	0	0	0	0	-0.31985	0	-0.6449	-0.67395	0	0	0	0	-0.6891	-0.3331	0	-0.6265
AKAP4	0	0	0	0	0	0	0	0	0	0	0	0	0	0	0	0	0	0	0	0	0	0	0	0	-0.31985	0	0	0	0	0	0	0	0	0	0	0
AKAP5	0	0	0.3429	0.34105	0	0	0	0	0	-0.2391	0	-0.92505	0	0	0	0	0	0	0	0	0	0	0	0	0	0	0	0	0	0	0	0	0	0.38315	0	0.3488
AKAP6	0	0	0.3429	0.34105	0	0	0	0	0	0	0	0	0	0	0	0	0	0	0	0	0	0	0	0	0	0	0	0	0	0	0	0	0.6891	0.5841	0	0.3488
AKAP7	0	0	0	0	0	0	0	0	0	0	0	-1.11725	0	0	0	0	0	-0.871078	0	-1.05293	0	0	0	0	0	0	0	-0.67395	0	0	0	0	-0.2775	0	0	-0.2777
AKAP8	0	0	0	-0.5685	0	0	0	0	0	0	0	-0.92505	0	0	0	0	0	0	0	0	0	0	0	0	0	0	0	0	0	0	0	0	-0.4972	0	0	-0.7518
AKAP8L	0	0	0	-0.5685	0	0	0	0	0	0	0	-0.92505	0	0	0	0	0	0	0	0	0	0	0	0	0	0	0	0	0	0	0	0	-0.4972	0	0	-0.7518
AKAP9	0	0	0	0.56435	0	0	0	0	0	0	0	0	0	0	0	0	0	0.3235	0	0.3255	0	0	0	0	0	0	0	0	0	0	0	0	0.6891	0.3331	0	0.6265
AKIP1	0	0	0	-0.44775	0	0	0	0	0	0	0	0	0	0	0	0	0	-0.3235	0	0.3255	0	0	0	0	0	0	0	0	0	0	0	-0.2927	0	0	0	0.2777
AKIRIN1	0	0	-0.3429	-0.7888	-0.3415	-0.47005	0	-0.5296	0	-0.2391	0	0	0	0	-0.16025	0	0	0	0	0.3344	0	0	0	-0.5467	-0.31985	-0.34375	0	-0.32295	0	0.36035	0	0	-1.304	-0.61095	0	-0.6451
AKIRIN2	0	0	0	0	0	0	0	0	0	0	0	-1.11725	0	0	0	0	0	-0.871078	0	-1.05293	0	0	0	0	0	0	0	-0.67395	0	0	0	0	-0.2775	0	0	-0.2777
AKNA	0	0	0	0	0	0	0	0.5296	0	0	0	0	0	0	0	0	0	0	0	0	0	0	0	0	0	0	0	0	0	0	0	0	0.4116	0	0	0.2777
AKNAD1	0	0	0	0	0	0	0	0	0	0	0	0	0	0	0	0	0	0	0	0	0	0	0	0	0	0	0	0	0	0	0	0	0	0	0	0
AKR1A1	0	0	-0.3429	-0.7888	-0.3415	-0.47005	0	-0.5296	0	-0.2391	0	0	0	0	-0.16025	0	0	0	0	0.3344	0	0	0	0	-0.31985	-0.34375	0	0	0	0	0	0	-1.304	-0.61095	0	-0.6451
AKR1B1	0	0	0	0.34105	0	-0.93815	0	-0.5296	0	0	0	0.51	0	0	0	0	0	0	0	0	0	0	0	0	0	0	0	0	0	0	0	0	0.4116	0	0	0.6265
AKR1B10	0	0	0	0.34105	0	-0.93815	0	-0.5296	0	0	0	0.51	0	0	0	0	0	0	0	0	0	0	0	0	0	0	0	0	0	0	0	0	0.4116	0	0	0.6265
AKR1C1	0	0	0	0	0	0	0	0	0	0	0	0	0	0	0	0	0	0	0	0	0	0	0	0	0	0	0	0	0	0	0	0	0	0	0	-0.2777
AKR1C2	0	0	0	0	0	0	0	0	0	0	0	0	0	0	0	0	0	0	0	0	0	0	0	0	0	0	0	0	0	0	0	0	0	0	0	-0.2777
AKR1C3	0	0	0	0	0	0	0	0	0	0	0	0	0	0	0	0	0	0	0	0	0	0	0	0	0	0	0	0	0	0	0	0	0	0	0	-0.2777
AKR1C4	0	0	0	0	0	0	0	0	0	0	0	0	0	0	0	0	0	0	0	0	0	0	0	0	0	0	0	0	0	0	0	0	0	0	0	-0.2777
AKR1C8P	0	0	0	0	0	0	0	0	0	0	0	0	0	0	0	0	0	0	0	0	0	0	0	0	0	0	0	0	0	0	0	0	0	0	0	-0.2777
AKR1D1	0	0	0	0.34105	0	-0.93815	0	-0.5296	0	0	0	0.51	0	0	0	0	0	0	0	0	0	0	0	0	0	0	0	0	0	0	0	0	0.4116	0	0	0.6265
AKR1E2	0	0	0	0	0	0	0	0	0	0	0	0	0	0	0	0	0	0	0	0	0	0	0	0	0	0	0	0	0	0	0	0	0	0	0	-0.2777
AKR7A2	0	0	-0.3429	-0.7888	-0.3415	-0.47005	0	-0.5296	0	-0.2391	0	0	0	0	-0.16025	0	0	0	-0.48895	0	0	0	0	-0.5467	-0.31985	-0.34375	0	-1.1713	0	0.36035	0	0	-1.304	-0.61095	0	-0.9529
AKR7A3	0	0	-0.3429	-0.7888	-0.3415	-0.47005	0	-0.5296	0	-0.2391	0	0	0	0	-0.16025	0	0	0	-0.48895	0	0	0	0	-0.5467	-0.31985	-0.34375	0	-1.1713	0	0.36035	0	0	-1.304	-0.61095	0	-0.9529
AKR7L	0	0	-0.3429	-0.7888	-0.3415	-0.47005	0	-0.5296	0	-0.2391	0	0	0	0	-0.16025	0	0	0	-0.48895	0	0	0	0	-0.5467	-0.31985	-0.34375	0	-1.1713	0	0.36035	0	0	-1.304	-0.61095	0	-0.9529
AKT1	0	0.324	0	-0.44775	-0.3415	-0.47005	-0.2981	-0.5296	0	-0.4862	0	-0.92505	0	0	-0.16025	0.4935	0	-0.3235	-0.48895	0.6599	0	0	0	0	-0.31985	-0.34375	-0.6449	0	0.2213	0.36035	0	0	-0.8924	0	0	-1.3969
AKT1S1	0	0	0	-0.5685	0	0	0	0	0	0	0	0.5531	0	0	0	0	0	0	0	0	0	0	0	0	0	0	0	0	0	0	0	0	-0.4972	0	0	-0.3078
AKT2	0	0	0	0	0	0	0	0	0	0	0	0	0	0	0	0	0	0	0	0	0	0	0	0	0	0	0	0	0	0	0	0	-0.4972	0	0	0
AKT3	0	0	0	0.2233	0	0	0	0	0	0	0	0	0	0	0	0	0	0.938541	0.687121	1.56438	0	0	0	0	0	0	0	-0.67395	0	0.36035	0	0.463562	-0.4116	-0.13215	0	0.3488
AKTIP	0	0	0	0	0	0	0	0.5296	0	0	0	0	0	0	0	0	0	0	0	0	0	0	0	0	0	0	0	0	0	0	0	-0.333276	0.8924	0	0	0.9529
ALAD	0	0	0	0	0	0	0	0.5296	0	0	0	0	0	0	0	0	0	0	0	0	0	0	0	0	0	0	0	0	0	0	0	0	0.4116	0	0	0.2777
ALAS1	0	0	-0.1234	-0.34105	-0.3415	0	0	0	0	0	0	-0.51	0	0	0	0	0	-0.3235	0	0	0	0	0	0	0	0	0	0	0	0	0	0	-0.6891	-0.3331	0	-0.9939
ALAS2	0	0	0	0	0	0	0	0	0	0	0	0	0	0	0	0	0	0	0	0	0	0	0	0	0	0	0	0	0	0	0	0	0	0	0	0
ALB	0	0	0	0	0	0	0	0	0	0	0	0	0	0	0	0	0	0	0	0	0	0	0	0	0	0	0	0	0	0	0	0	0	0	0	0
ALCAM	0	0	0	0	0	0	0	0	0	0	0	0	0	0	0	0	0	0	0	0	0	0	0	0	0	0	0	0	0	0	0	0	0	0	0	0
ALDH16A1	0	0	0	-0.5685	0	0	0	0	0	0	0	0.5531	0	0	0	0	0	0	0	0	0	0	0	0	0	0	0	0	0	0	0	0	-0.4972	0	0	-0.3078
ALDH18A1	0	0	-0.1234	-0.44775	-0.3415	0	0	0	0	0	0	0	0	0	0	0	0	0	0	0	0	0	0	0	0	0	0	0	0	0	0	0	0	-0.13215	0	-0.6451
ALDH1A1	0	0	0	0.34105	0	0.922458	0	0.5296	0	0	0	0	0	0	0	0	0	0	0	0	0	0	0	0	0	0	0	0	0	0	0	0	0.4116	0	0	0.6265
ALDH1A2	0	0	0	0	0	0	0	0	0	0	0	0	0	0	0	0	0	0	0	0	0	0	0.6073	0	0	0	0	0	0	0	0	0	0.4116	0	0	0.2777
ALDH1A3	0	0	0	0	0	0	0	0	0	0	0	0.6659	0	0	0	0	0	0	0	0	0	0	0.6073	0	0	0	0	0	0	0	0	0	0	-0.13215	0	0
ALDH1B1	0	0	0	0	0	0	0	0	0	0	0	0	0	0	0	0	0	0	0	0	0	0	0	0	0	0	0	0	0	0	0	0	0	0	0	0
ALDH1L1	0	0	0	0	0	0	0	0	0	0	0	0	0	0	0	0	0	-0.3235	0	0	0	0	0	0	0	0	0	0	0	0	0	0	-0.2775	-0.20095	0	-0.3488
ALDH2	0	0	-0.3429	-0.7888	-0.3415	-0.47005	-0.2981	-0.5296	0	-0.2391	0	0.855	0	0	-0.16025	0.2741	0	-0.3235	0.48895	0	0	0	0	0	-0.31985	-0.34375	-0.6449	0	0	0	0	0	-1.0843	-0.5841	0	-0.3488
ALDH3A1	0	0	0	0	0	0	0	0	0	0	0	0	0	0	0	0	0	0	0	0	0	0	0	0	0	0	0	0	0	0	0	0	0	0	0	0
ALDH3A2	0	0	0	0	0	0	0	0	0	0	0	0	0	0	0	0	0	0	0	0	0	0	0	0	0	0	0	0	0	0	0	0	0	0	0	0
ALDH3B2	0.46045	0.4276	-0.3429	-0.44775	-0.3415	0	-0.2981	-0.5296	0	-0.2391	0	0.1922	0	0	0	1.20482	0	-0.3235	-0.48895	0	-0.6592	0	-0.6073	0	-0.40345	-0.2331	-0.6449	-0.67395	0	0.36035	0	0	-0.8924	-0.251	0	-1.1192
ALDH4A1	0	0	-0.3429	-0.7888	-0.3415	-0.47005	0	-0.5296	0	-0.2391	0	0	0	0	-0.16025	0	0	0	-0.48895	0	0	0	0	-0.5467	-0.31985	-0.34375	0	-1.1713	0	0.36035	0	0	-1.304	-0.61095	0	-0.9529
ALDH5A1	0	0	-0.1234	-0.56435	-0.12625	0	0	0	0	0	0	0.4737	0	0	-0.16025	0	0	0	0	0	0	0	0	0	0	0	0	0	0	0	0	0	-0.6891	-0.3331	0	0
ALDH6A1	0	0	0.3429	-0.44775	0	0	0	0	0	-0.2391	0	-0.92505	0	0	0	0	0	0	0	0	0	0	0	0	0	0	0	0	0	0	0	0	-0.3952	0	0	-0.6451
ALDH7A1	0	0	0	0	0	0	0	0	0	0	0	0	0	0	0	0	0	0	0	0	0	0	0	0	0	0	0	0	0	0	0	0	0	0	0	0
ALDH8A1	0	0	0	0	0	0	0	0	0	0	0	-1.11725	0	0	0	0	0	-0.871078	0	-1.05293	0	0	0	0	0	0	0	-0.67395	0	0	0	0	-0.2775	0	0	-0.2777
ALDH9A1	0	0	0	0.2233	0	0	0	0.90955	0	0	0	0	0	0	0	0	0	0.938541	0.687121	1.56438	0	0	0	0	0	0	0	0	0	0.36035	0	0.463562	0	0	0	0.3488
ALDOA	0	0	0	-0.44775	0	0	0	0	0	0	0	0	0	0	0	0	0	0	0	0	0	0	0	0	0	0	0	0.351	0	0	0	0	0	0	0	0
ALDOB	0	0	0	0	0	0	0	0.5296	0	0	0	0	0	0	0	0	0	0	0	0	0	0	0	0	0	0	0	0	0	0	0	0	0.4116	0	0	0.2777
ALDOC	0	0	0	0	0	0	0	0	0	0	0	0	0	0	0	0	0	0	0	0	0	0	0	0	0	0	0	0	0	0	0	0	0	0	0	0
ALG1	0	0.4276	0	-0.44775	-0.4261	0	0	0	0	0	0	0	0	0	0	0	0	0	0	-0.6599	-0.6592	0	-0.6073	-0.5467	-0.40345	-0.34375	0	0.351	0	0	0	0	0.4972	0	0	0.3078
ALG10	0	0	0	0	0	0	0	0	0	0	0	0	0	0	0	0	0	0	0	0	0	0	0	0	0	0	0	0	0	0	0	0	0	0	0	0
ALG10B	0	0	0	0	0	0	0	0	0	0	0	0	0	0	0	0	0	0	0	0	0	0	0	0	0	0	0	0	0	0	0	0	0	0	0	0
ALG11	0	0	0.1234	-0.34105	0	0	0	0	0	0	0	0.51	0	0	0	0.2261	0	0	0.48895	0	0	0	0	0	0	0	0	0	0	0	0	0	0.4116	0.20095	0	0.3674
ALG12	0	0	0	0	0	0	0	0	0	-0.2471	0	-0.92505	0	0	0	0	0	0	0	0	0	0	0	0.5467	0	0	0	0	0	0	0	0	0	0	0	0
ALG13	0	0	0	0	0	0	0	0	0	0	0	-0.0793	0	0	0	0	0	0	0	0	0	0	0	0	0	0	0	0	0	0	0	0.2927	0	0	0	0.858525
ALG14	0	0	0	0	0	0	0	0	0	0	0	0	0	0	0	0	0	0	0	0.3344	0	0	0	0	0	0	0	-0.67395	0	0	0	0	0	0.20095	0	0.3488
ALG1L	0	0	0	0	0	0	0	0	0	0	0	0	0	0	0	0	0	-0.3235	0	0	0	0	0	0	0	0	0	0	0	0	0	0	-0.2775	-0.20095	0	-0.3488
ALG2	0	0	0	0	0	0	0	0.5296	0	0	0	0	0	0	0	0	0	0	0	0	0	0	0	0	0	0	0	0	0	0	0	0	0.4116	0	0	0.2777
ALG3	0	0	0	-0.34105	0	0	0	0	0	0	0	0	0	0	0	0	0	-0.3235	0	0	0	0	0	0	0	0	0	0	0	0.7296	0	0	-0.6891	-0.3331	0	-0.3488
ALG5	0	0	0.1234	0	0	0	0	0	0	0	0	0.51	0	0	0	0	0	0	0.48895	0	0	0	0	0	0	0	0	0	0	0	0	0	0.4116	0	0	0
ALG6	0	0	0	0	0	0	0	0	0	0	0	0	0	0	0	0	0	0	0	0.3344	0	0	0	0	0	0	0	-0.67395	0	0	0	0	0	0	0	0.3488
ALG8	0	0	0	0.56435	0	0	-0.2981	0	0	0	0	0.1922	0	0	0	0	0	0	0	0.3255	0	0	0	0	0.31985	0.34375	0	0	0	0	0	0	0.4116	0.13215	0	0
ALG9	0	0	0	0	0	0	-0.2981	0	0	0	0	-0.51	0	0	0	-0.9272	0	0	0	0	0	0	0	0	0.31985	0.34375	0	-0.67395	0	0	0	0	0	0	0	-0.3674
ALK	0	0	0	0	0	0	0	0	0	0	0	0	0	0	0	0	0	0	0	0	0	0	0	0	0	0	0	0	0	0	0	0	0	0	0	0
ALKBH1	0	0	0.3429	-0.44775	0	0	0	0	0	-0.2391	0	-0.92505	0	0	0	0	0	0	0	0.6599	0	0	0	0	0	0	0	0	0	0	0	0	-0.3952	0.5841	0	-0.6451
ALKBH2	0	0	-0.3429	-0.7888	-0.3415	-0.47005	-0.2981	-0.5296	0	-0.2391	0	0.855	0	0	-0.16025	0.2741	0	-0.3235	0.48895	0	0	0	0	0	-0.31985	-0.34375	-0.6449	0	0	0	0	0	-1.0843	-0.5841	0	-0.3488
ALKBH3	0	0	0	0.56435	0	0	0	0	0	0	0	0	0	0	0	0	0	0	0	0.3255	0	0	0	0	0	0	0	0	0	0	0	0	0.6891	0	0	0.6265
ALKBH4	0	0	0	0.34105	0	-0.93815	0	-0.5296	0	0	0	0.51	0	0	0	0	0	0.3235	0	0	0	0	0	0	0	0	0	0	0	0	0	0	0	0.13215	0	0.2777
ALKBH5	0	0	0	0	0	0	0	0	0	0	0	0	0	0	0	0	0	0	0	0	0	0	0	0	0	0	0	0	0	0	0	0	0	0	0	0
ALKBH7	0	0	0	-0.5685	0	0	-0.4488	-0.49925	0	-0.2471	0	-0.51	0	0	0	0	0	0	0	0	0	0	0	0	-0.40345	-0.2331	0	-0.49735	0	0	0	0	-0.4972	-0.2278	0	-0.7518
ALKBH8	0	0	0	0	0	0	-0.2981	0	0	0	0	-0.51	0	0	0	-0.7011	0	0	0	0	0	0	0	0	0.31985	0.34375	0	-0.67395	0	0	0	0	0	0	0	-0.3674
ALLC	0	0	0	-0.34105	0	0	0	0	0	0	0	-0.92505	0	0	0	0	0	0	0	0	0	0	0	0	0	0	0	0	0	0	0	0	-0.4116	-0.38315	0	0
ALMS1	0	0	0	0	0	0	0	0	0	0	0	0	0	0	0	0	0	0	0	0	0	0	0	0	0	0	0	0	0	0	0	0	0	0	0	0
ALOX12	0	0	0	-0.5685	0	-0.47005	0	-0.5296	0	0	0	-0.92505	0	0	0	0	0	0	0	0	0	0	0	0	0	0	0	-0.351	0	0.36035	0	0	-0.4972	0	0	-0.444
ALOX12B	0	0	0	-0.5685	0	-0.47005	0	-0.5296	0	0	0	-0.92505	0	0	0	0	0	0	0	0	0	0	0	0	0	0	0	-0.351	0	0	0	0	0	0	0	0
ALOX15	0	0.229665	0	-0.5685	0	-0.47005	0	-0.5296	0	0	0	-0.92505	0	0	0	0	0	0	0	0	0	0	0	0	0	0	0	-0.351	0	0.36035	0	0	-0.4972	-0.2278	0	-0.444
ALOX15B	0	0	0	-0.5685	0	-0.47005	0	-0.5296	0	0	0	-0.92505	0	0	0	0	0	0	0	0	0	0	0	0	0	0	0	-0.351	0	0	0	0	0	0	0	0
ALOX5	0	0	0	0	0	0	0	0	0	0	0	0	0	0	0	0	0	0	0	0	0	0	0	0	0	0	0	0	0	0	0	0	0	0	0	0
ALOX5AP	0	0	0	0	0	0	0	0	0	0	0	0.51	0	0	0	0	0	0	0.48895	0	0	0	0	0	0	0	0	0	0	0	0	0	0.4116	0	0	0
ALOXE3	0	0	0	-0.5685	0	-0.47005	0	-0.5296	0	0	0	-0.92505	0	0	0	0	0	0	0	0	0	0	0	0	0	0	0	-0.351	0	0	0	0	0	0	0	0
ALPI	0	0	0	-0.34105	0	0	0	0	0	0	0	0	0	0	0	0	0	0	-0.48895	-0.3344	0	0	0	0	0.31985	0	0	0	0	0	0	0	-0.4116	-0.13215	0	-0.2777
ALPK1	0	0	0	0	0	0	0	0	0	0	0	0	0	0	0	0	0	0	0	0	0	0	0	0	0	0	0	0	0	0	0	0	0	0	0	0
ALPK2	0	0	0	0	0	0	0	0	0	0	0	0	0	0	0	0	0	0	0	0	0	0	0	0	0	0	0	0	0	0	0	0	0.4116	0	0	0.6265
ALPK3	0	0	0	0	0	0	0	0	0	0	0	0.3109	0	0	0	0	0	0	0	0	0	0	0.6073	0	0	0	0	0	0	0	0	0	0	-0.13215	0	0
ALPL	0	0	-0.3429	-0.7888	-0.3415	-0.47005	0	-0.5296	0	-0.2391	0	0	0	0	-0.16025	0	0	0	-0.48895	0	0	0	0	-0.5467	-0.31985	-0.34375	0	-1.1713	0	0.36035	0	0	-1.304	-0.61095	0	-0.9529
ALPP	0	0	0	-0.34105	0	0	0	0	0	0	0	0	0	0	0	0	0	0	-0.48895	-0.3344	0	0	0	0	0.31985	0	0	0	0	0	0	0	-0.4116	-0.13215	0	-0.2777
ALPPL2	0	0	0	-0.34105	0	0	0	0	0	0	0	0	0	0	0	0	0	0	-0.48895	-0.3344	0	0	0	0	0.31985	0	0	0	0	0	0	0	-0.4116	-0.13215	0	-0.2777
ALS2	0	0	0	0.2233	0	0	0	0	0	0	0	0	0	0	0	0	0	0	0	0	0	0	0	0	0	0	0	0	0	0	0	0	0.2775	0.20095	0	0
ALS2CL	0	0	-0.1234	-0.34105	-0.3415	0	0	0	0	0	0	-0.51	0	0	0	0	0	-0.3235	0	0	0	0	0	0	0	0	0	0	0	0	0	0	-0.6891	-0.3331	0	-0.9939
ALS2CR11	0	0	0	0.2233	0	0	0	0	0	0	0	0	0	0	0	0	0	0	0	0	0	0	0	0	0	0	0	0	0	0	0	0	0.2775	0.20095	0	0
ALS2CR12	0	0	0	0.2233	0	0	0	0	0	0	0	0	0	0	0	0	0	0	0	0	0	0	0	0	0	0	0	0	0	0	0	0	0.2775	0.20095	0	0
ALX1	0	0	0	0	0.12625	0	0	0	0	0	0	0.855	0	0	0	0.2741	0	0	0.48895	0	0	0	0	0	0	0	0	0	0	0	0	0	0	0	0	0.44495
ALX3	0	0	0	0	0	0	0	0	0	0	0	0	0	0	0	0	0	0	0	0	0	0	0	0	0	0	0	0	0	0	0	0	0	0	0	0
ALX4	0	0	0	0.56435	0	0	0	0	0	0	0	0	0	0	0	0	0	0	0	0.3255	0	0	0	0	0	0	0	0	0	0	0	0	0.6891	0	0	0
ALYREF	0	0.4276	0	-0.5685	-0.4261	-0.813947	-0.4488	-0.5296	0	-0.2471	0	1.76409	0	0	0	0	0	0	-0.48895	0	-0.6592	0	0	-0.5467	-0.7233	-0.4994	-0.6449	-0.351	0	0.36035	0	0.2927	-0.4972	-0.2278	0	-0.444
AMACR	0	0	0	0.2233	0	0	0	0	0	0	0	0	0	0	0	0	0	0	0	0	0	0	0	0	0	0	0	0	0	0	0	0	0	0	0	0
AMBN	0	0	0	0	0	0	0	0	0	0	0	0	0	0	0	0	0	0	0	0	0	0	0	0	0	0	0	0	0	0	0	0	0	0	0	0
AMBP	0	0	0	0	0	0	0	0.5296	0	0	0	0	0	0	0	0	0	0	0	0	0	0	0	0	0	0	0	0	0	0	0	0	0.4116	0	0	0.2777
AMBRA1	0	0	0	0	0	0	0	0	0	0	0	0	0	0	0	0	0	0	0	0	0	0	0	0	0	0	0	0	0	0	0	0	0	0	0	0
AMD1	0	0	0	0	0	0	0	0	0	0	0	-1.11725	0	0	0	0.4935	0	-0.871078	0	-1.05293	0	0	0	0	0	0	0	-0.67395	0	0	0	0	-0.2775	0	0	-0.2777
AMDHD1	0	0	0	0	0.12625	0	0	0	0	0	0	0.855	0	0	0	0.2741	0	0	0.48895	0	0	0	0	0	0	0	0	0	0	0	0	0	-0.2775	-0.20095	0	0.44495
AMDHD2	0	0.4276	-0.2195	-0.44775	-0.4261	0	0	0	0	-0.2471	0	0	0	0	0	0	0	0	0	-0.6599	-0.6592	0	-0.6073	-0.5467	-0.40345	-0.34375	0	0	0	0.36035	0	0	0	-0.2278	0	0.3078
AMELX	0	0	0	0	0	0	0	0	0	0	0	0	0	0	0	0	0	0	0	0	0	0	0	0	0	0	0	0	0	0	0	0	0	0	0	0
AMELY	0	0	0	0	0	0	0	0	0	0	0	0	0	0	0	0	0	0	0	0	0	0	0	0	0	0	0	0	0	0	0	0.2927	0	0	0	0
AMER2	0	0	0	0	0	0	0	0	0	0	0	0	0	0	0	0	0	0	0.48895	0	0	0	0	0	0	0	0	0	0	0	0	0	0	0	0	0
AMER3	0	0	0	0.2233	0	0	0	0	0	0	0	0	0	0	0	0	0	0	0	0	0	0	0	0	0	0	0	0	0	0	0	0	0	0.20095	0	0.3488
AMFR	0	0	0	0	0	-0.47005	0	0.5296	0	0	0	0	0	0	0	0	0	0	0	0	0	0	0	0	0	0	0	0	0	0	0	-0.333276	0.8924	0	0	0.9529
AMH	0	0	0	-0.5685	0	0	-0.4488	-0.49925	0	-0.2471	0	0	0	0	0	0	0	0	0	0	0	0.5257	0	0	-0.40345	-0.2331	0	-0.49735	0	0	0	0	-0.4972	-0.2278	0	-0.7518
AMHR2	0	0	-0.3429	-0.7888	-0.3415	0	-0.2981	-0.5296	0	-0.2391	0	0	0	0	-0.16025	0.2741	0	-0.3235	0	-0.3344	0	0	0	0	-0.31985	-0.34375	-0.6449	0	0	0	0	0	-1.0843	-0.5841	0	-0.6265
AMICA1	0	0	0	0	0	0	-0.2981	0	0	0	0	-0.51	0	0	0	-0.9272	0	0	0	0	0	0	0	0	0.31985	0.34375	0	-0.67395	0	0	0	0	0	0	0	-0.3674
AMIGO1	0	0	0	0	0	0	0	0	0	0	0	0	0	0	0	0	0	0	0	0	0	0	0	0	0	0	0	0	0	0	0	0	0	0	0	0
AMIGO2	0	0	0	0	0	0	0	0	0	0	0	0	0	0	0	0	0	0	0	0	0	0	0	0	0	0	0	0	0	0	0	0	0	0	0	0
AMIGO3	0	0	-0.1234	-0.34105	-0.3415	0	0	0	0	0	0	-0.51	0	0	0	0	0	-0.3235	0	0	0	0	0	0	0	0	0	0	0	0	0	0	-0.6891	-0.3331	0	-0.9939
AMMECR1	0	0	0	0	0	0	0	0	0	0	0	-1.78005	0	0	0	0	0	0	0	0	0	0	0	0	0	0	0	0	0	0	0	0.2927	0	0	0	0.858525
AMMECR1L	0	0	0	0.2233	0	0	0	0	0	0	0	0	0	0	0	0	0	0	0	0	0	0	0	0	0	0	0	0	0	0	0	0	0	0	0	0.3488
AMN	0	0.324	0	-0.44775	-0.3415	-0.47005	-0.2981	-0.5296	0	-0.4862	0	-0.92505	0	0	-0.16025	0.4935	0	-0.3235	-0.48895	0.6599	0	0	0	0	-0.31985	-0.34375	-0.6449	0	0.2213	0.36035	0	0	-0.8924	0	0	-1.3969
AMN1	0	0	0	0	0	0	0	0	0	0	0	0	0	0	0	0	0	0	0	0	0	0	0	0	0	0	0	-0.32295	0	0	0	0	0	0	0	-0.6265
AMOT	0	0	0	0	0	0	0	0	0	0	0	-0.0793	0	0	0	0	0	0	0	0	0	0	0	0	0	0	0	0	0	0	0	0.2927	0	0	0	0.858525
AMOTL1	0	0	0	0.56435	0	0	-0.2981	0	0	0	0	0	0	0	0	-0.7011	0	0	0	0	0	0	0	0	0.31985	0.34375	0	0	0	0	0	0	0.6891	0.3331	0	0
AMOTL2	0	0	0	0	0	0	0	0	0	0	0	0	0	0	0	0	0	-0.3235	0	0	0	0	0	0	0	0	0	0	0	0	0	0	-0.2775	-0.20095	0	-0.3488
AMPD1	0	0	0	0	0	0	0	0	0	0	0	0	0	0	0	0	0	0	0	0	0	0	0	0	0	0	0	0	0	0	0	0	0	0	0	0
AMPD2	0	0	0	0	0	0	0	0	0	0	0	0	0	0	0	0	0	0	0	0	0	0	0	0	0	0	0	0	0	0	0	0	0	0	0	0
AMPD3	0	0	0	-0.44775	0	0	0	0	0	0	0	0	0	0	0	0	0	-0.3235	0	0.3255	0	0	0	0	0	0	0	0	0	0	0	-0.2927	0	0	0	0.2777
AMPH	0	0	0	0.34105	0	-0.4681	0	0	0	0	0	0.8209	0	0	0	0	0	0	0	0	0	0	0	0	0	0	0	0	0	0	0	0	0.6891	0.13215	0	0.9618
AMT	0	0	-0.1234	-0.34105	-0.3415	0	0	0	0	0	0	-0.51	0	0	0	0	0	-0.3235	0	0	0	0	0	0	0	0	0	0	0	0	0	0	-0.6891	-0.3331	0	-0.9939
AMTN	0	0	0	0	0	0	0	0	0	0	0	0	0	0	0	0	0	0	0	0	0	0	0	0	0	0	0	0	0	0	0	0	0	0	0	0
AMY2A	0	0	0	0	0	0	0	0	0	0	0	0	0	0	0	0	0	0	0	0	0	0	0	0	0	0	0	0	0	0	0	0	0	0	0	0.3488
AMY2B	0	0	0	0	0	0	0	0	0	0	0	0	0	0	0	0	0	0	0	0	0	0	0	0	0	0	0	0	0	0	0	0	0	0	0	0.3488
AMZ1	0	0	0	0.34105	0	-0.4681	0	0	0	0	0	1.0631	0	0	0	0	0	0	0	0	0	0	0	0	0	0	0	0	0	0	0	0	0	0.13215	0	0.2777
AMZ2	0	0	0	0.44775	0	-0.47005	0	-0.5296	0	0.2391	0	1.76409	0	0	0	0	0	0	0	0.6599	0	0	0	0	0	0	0	0	0	0	0	0.2927	0.3952	0	0	0.6752
AMZ2P1	0	0	0	0.44775	0	-0.47005	0	-0.5296	0	0.2391	0	1.76409	0	0	0	0	0	0	0	0.6599	0	0	0	0	0	0	0	0	0	0	0	0.2927	0.3952	0	0	0.6752
ANAPC1	0	0	0	0	0	0	0	0	0	0	0	0	0	0	0	0	0	0	0	0	0	0	0	0	0	0	0	0	0	0	0	0	0	0	0	0
ANAPC10	0	0	0	0	0	0	0	0	0	0	0	0	0	0	0	0	0	0	0	0	0	0	0	0	0	0	0	0	0	0	0	0	0	0	0	0
ANAPC13	0	0	0	0	0	0	0	0	0	0	0	0	0	0	0	0	0	-0.3235	0	0	0	0	0	0	0	0	0	0	0	0	0	0	-0.2775	-0.20095	0	-0.3488
ANAPC15	0.46045	0	-0.3429	-0.44775	-0.3415	0	-0.2981	-0.5296	0	-0.2391	0	0.1922	0	0	0	1.20482	0	-0.3235	-0.48895	0	-0.6592	0	-0.6073	0	-0.40345	-0.2331	-0.6449	-0.67395	0	0.36035	0	0	-0.8924	-0.251	0	-1.1192
ANAPC16	0	0	-0.1234	-0.44775	-0.3415	0	0	0	0	0	0	0	0	0	0	0	0	0	0	0	0	0	0	0	0	0	0	0	0	0	0	0	-0.3952	-0.13215	0	-0.6451
ANAPC2	0.46045	0.4276	-0.3429	-1.01625	-0.3415	-1.05165	-0.2981	0	0	-0.2391	0	-0.51	0	0	-0.42725	0	0	0	-0.48895	-0.6599	-0.6592	0	0	-0.5467	-0.7233	-0.34375	-0.6449	-0.49735	0	0.36035	0	0	-0.8924	-0.61095	0	-1.1192
ANAPC4	0	0	0	0	0	0	0	0	0	0	0	0	0	0	0	0	0	0	0	0	0	0	0	0	0	0	0	0	0	0	0	0	-0.2775	0	0	0
ANAPC5	0	0	-0.3429	-0.7888	-0.3415	-0.47005	-0.2981	-0.5296	0	-0.2391	0	0.855	0	0	-0.16025	0.2741	0	-0.3235	0.48895	0	0	0	0	0	-0.31985	-0.34375	-0.6449	0	0	0.36035	0	0	-1.0843	-0.5841	0	-0.6265
ANAPC7	0	0	-0.3429	-0.7888	-0.3415	-0.47005	-0.2981	-0.5296	0	-0.2391	0	0.855	0	0	-0.16025	0.2741	0	-0.3235	0.48895	0	0	0	0	0	-0.31985	-0.34375	-0.6449	0	0	0	0	0	-1.0843	-0.5841	0	-0.3488
ANG	0	0	0.3429	0	0	0	0	0	0	0	0	0	0	0	0	0	0	0	0	0	0	0	0	0	0	0	0	0	0	0	0	0	0	0.38315	0	0
ANGEL1	0	0	0.3429	-0.44775	0	0	0	0	0	-0.2391	0	-0.92505	0	0	0	0	0	0	0	0	0	0	0	0	0	0	0	0	0	0	0	0	-0.3952	0	0	-0.6451
ANGEL2	0	0	0	0.2233	0	0	0	0.90955	0	0	0	0.7757	0	0	0	0	0	0.938541	0.687121	1.56438	0	0	0	0	0	0	0	0	0	0.36035	0	0.463562	-0.4116	-0.13215	0	0.3488
ANGPT1	0	0	0	0	0	0	0	0	0	0	0	2.57379	0	0	0	0	0	0	0	0	0	0	0	0	0	0	0	0	0	0	0	0	0.6891	0.20095	0	0.3488
ANGPT2	0	0	0	-0.2233	0	0	0	0	0	0	0	-0.92505	0	0	0	0	0	0	0	0	0	0	0	0	0	0	0	-0.32295	0	0	0	0	0	0	0	-0.6451
ANGPT4	0	0	0.2195	0	0	-0.568354	0	0	0	0	0	-1.39445	0	0	0	0	0	0	0	0	0	0	0	0	0	0	0	-0.49735	0	0.36035	0	0	-0.3952	0	0	-0.3674
ANGPTL1	0	0	0	0.6746	0	0	0	0.90955	0	0	0	0.5531	0	0	0	0	0	0.938541	0.687121	1.56438	0	0	0	0	0	0	0	0	0	0.36035	0	0.463562	0.2775	0.20095	0	0.79375
ANGPTL2	0	0	-0.3429	-0.44775	-0.3415	0	-0.2981	0.5296	0	-0.2391	0	0	0	0	0	0	0	0	-0.48895	0	0	0	0	0	-0.7233	0	-0.6449	0	0	0.36035	0	0	-0.3952	-0.61095	0	-0.3674
ANGPTL3	0	0	0	0	0	0	0	0	0	0	0	0	0	0	0	0	0	0	0	0.3344	0	0	0	0	0	0	0	-0.67395	0	0	0	0	0	0	0	0.3488
ANGPTL4	0	0	0	-0.5685	0	0	0	-0.49925	0	0	0	-0.51	0	0	0	0	0	0	0	0	0	0	0	0	0	0	0	-0.49735	0	0	0	0	-0.4972	0	0	-0.7518
ANGPTL5	0	0	0	0.56435	0	0	-0.2981	0	0	0	0	0	0	0	0	-0.7011	0	0	0	0	0	0	0	0	0.31985	0.34375	0	0	0	0	0	0	0.6891	0.3331	0	0
ANGPTL6	0	0	0	-0.5685	0	0	0	-0.49925	0	0	0	-0.51	0	0	0	0	0	0	0	0	0	0	0	0	0	0	0	-0.49735	0	0	0	0	-0.4972	0	0	-0.7518
ANGPTL7	0	0	-0.3429	-0.7888	-0.3415	-0.47005	0	-0.5296	0	-0.2391	0	0	0	0	-0.16025	0	0	0	-0.48895	0	0	0	0	-0.5467	-0.31985	-0.34375	0	-1.1713	0	0.36035	0	0	-1.304	-0.61095	0	-0.9529
ANK1	0	0	0	0	0	0	0	0	0	0	0	0	0	0	0	0	0	0	0	0	0	0	0	0	0	0	0	0	0	0	0	0	0	0	0	0
ANK2	0	0	0	0	0	0	0	0	0	0	0	0	0	0	0	0	0	0	0	0	0	0	0	0	0	0	0	0	0	0	0	0	0	0	0	0
ANK3	0	0	0.13875	0.34105	0.251147	0	0	0	0	0	0	0	0	0	0	0	0	0	0	0	0	0	0	0	0	0	0	0	0	0	0	0	0.6891	0.20095	0	0
ANKDD1A	0	0	0	-0.44775	0	0	0	0	0	0	0	0	0	0	0	0	0	0	0	0	0	0	0.6073	0	0	0	0	0	0	0	0	0	0	-0.13215	0	0
ANKEF1	0	0	0.3429	0.44775	0.3415	0	0	0	0	0	0	-0.92505	0	0	0	0	0	0.3235	0	0	0	0	0	0	0	0	0	0	0	0	0	0	0.6891	0.38315	0	0.6265
ANKFN1	0	0	0	0.44775	0	-0.47005	0	-0.5296	0	0.2391	0	1.26887	0	0	0	0	0	1.37526	0	0.6599	0	0	0	0	0	0	0	0	0	0	0	0.2927	0.3952	0	0	0.6752
ANKFY1	0	0.229665	0	-0.5685	0	-0.47005	0	-0.5296	0	0	0	-0.92505	0	0	0	0	0	0	0	0	0	0	0	0	0	0	0	-0.351	0	0.36035	0	0	-0.4972	-0.2278	0	-0.444
ANKH	0	0	0	0.2233	0	0	0	0	0	0	0	0	0	0	0	0	0	0	0	0	0	0	0	0	0	0	0	0	0	0	0	0	-0.2775	0	0	0
ANKHD1	0	0	-0.1234	-0.34105	-0.12625	0	0	0	0	-0.2391	0	0	0	0	0	0	0	-0.3235	0	0	0	0	0	0	0	0	0	0	0	0	0	0	-0.6891	-0.3331	0	-0.6265
ANKHD1-EIF4EBP3	0	0	-0.1234	-0.34105	-0.12625	0	0	0	0	-0.2391	0	0	0	0	0	0	0	-0.3235	0	0	0	0	0	0	0	0	0	0	0	0	0	0	-0.6891	-0.3331	0	-0.6265
ANKK1	0	0	0	0	0	0	-0.2981	0	0	0	0	-0.51	0	0	0	-0.9272	0	0	0	0	0	0	0	0	0.31985	0.34375	0	-0.67395	0	0	0	0	0	0	0	-0.3674
ANKLE1	0	0	0	-0.5685	0	0	0	0	0	0	0	-0.51	0	0	0	0	0	0	0	0	0	0	0	0	0	0	0	0	0	0	0	0	-0.4972	0	0	-0.7518
ANKMY1	0.773206	0	0	-0.34105	0	0	0	0	0	0	0	0	0	0	0	0	0	0	-0.48895	-0.3344	0	0	0	0	0.31985	0	0	0	0	0	0	0	-0.4116	-0.13215	0	-0.2777
ANKMY2	0	0	0	0.34105	0	-0.4681	0	0	0	0	0	1.0631	0	0	0	0	0	0	0	0	0	0	0	0	0	0	0	0	0	0	0	0	1.05223	0.13215	0	0.9618
ANKRA2	0	0	0	0	0	0	0	0	0	0	0	0	0	0	0	0	0	0	0	0	0	0	0	0	0	0	0	0	0	0	0	0	0	0	0	0
ANKRD1	0	0	-0.1234	0	-0.3415	0	0	0	0	0	0	0	0	0	0	0	0	0	0	0	0	0	0	0	0	0	0	0	0	0	0	0	0.4116	-0.13215	0	-0.2777
ANKRD10	0	0	0	-0.34105	0	0	0	0	0	0	0	0.51	0	0	0	0	0	0	0.48895	0	0	0	0	0	0	0	0	0	0	0	0	0	0	-0.13215	0	-0.3078
ANKRD11	0	0.324	-0.4389	-0.44775	0	-1.05165	0	-0.49925	0	-0.2471	0	0	0	0	0	0	0	0	-0.48895	-0.6599	-0.6592	0.5257	-0.6073	-0.5467	-0.40345	-0.57685	0	-0.49735	0	0	0	-0.333276	0	-0.2278	0	-0.444
ANKRD12	0	0	0	0	0	0	0	0	0	0	0	0	0	0	0	0	0	0	0	0	0	0	0	0	0	0	0	0	0	0	0	0	0	0	0	0
ANKRD13A	0	0	-0.3429	-0.7888	-0.3415	-0.47005	-0.2981	-0.5296	0	-0.2391	0	0.855	0	0	-0.16025	0.2741	0	-0.3235	0.48895	0	0	0	0	0	-0.31985	-0.34375	-0.6449	0	0	0	0	0	-1.0843	-0.5841	0	-0.3488
ANKRD13B	0	0	0	0	0	0	0	0	0	0	0	0	0	0	0	0	0	0	0	0	0	0	0	0	0	0	0	0	0	0	0	0	0	0	0	0
ANKRD13C	0	0	0	0	0	0	0	0	0	0	0	0	0	0	0	0	0	0	0	0.3344	0	0	0	0	0	0	0	-0.67395	0	0	0	0	0	0	0	0.3488
ANKRD13D	0.46045	0.4276	-0.3429	-0.44775	-0.3415	0	-0.2981	-0.5296	0	-0.2391	0	0.1922	0	0	0	1.20482	0	-0.3235	-0.48895	0	-0.6592	0	-0.6073	0	-0.40345	-0.2331	-0.6449	-0.67395	0	0.36035	0	0	-0.8924	-0.251	0	-1.1192
ANKRD16	0	0	0	0	0	0	0	0	0	0	0	0	0	0	0	0	0	0	0	0	0	0	0	0	0	0	0	0	0	0	0	0	0	0	0	-0.2777
ANKRD17	0	0	0	0	0	0	0	0	0	0	0	0	0	0	0	0	0	0	0	0	0	0	0	0	0	0	0	0	0	0	0	0	0	0	0	0
ANKRD18A	0	0	0	0	0	0	0	0	0	0	0	0	0	0	0	0	0	0	0	0	0	0	0	0	0	0	0	0	0	0	0	0	0	0	0	0
ANKRD18B	0	0	0	0	0	0	0	0	0	0	0	0	0	0	0	0	0	0	0	0	0	0	0	0	0	0	0	0	0	0	0	0	0	0	0	0
ANKRD18DP	0	0	0	-0.34105	0	0	0	0	0	0	0	0	0	0	0	0	0	-0.3235	0	0	0	0	0	0	0	0	0	0	0	0	0	0	-0.6891	-0.3331	0	-0.3488
ANKRD19P	0	0	0	0	0	0	0	0.5296	0	0	0	0	0	0	0	0	0	0	0	0	0	0	0	0	0	0	0	0	0	0	0	0	0	0	0	0
ANKRD2	0	0	-0.1234	-0.44775	-0.3415	0	0	0	0	0	0	0	0	0	0	0	0	0	0	0	0	0	0	0	0	0	0	0	0	0	0	0	0	-0.13215	0	-0.6451
ANKRD20A1	0	0	0	0	0	0	0	0	0	0	0	0	0	0	0	0	0	0	0	0	0	0	0	0	0	0	0	0	0	0	0	0	0	0	0	0
ANKRD20A19P	0	0	0	0	0	0	0	0	0	0	0	0	0	0	0	0	0	0	0.48895	0	0	0	0	0	0	0	0	0	0	0	0	0	0	0	0	0
ANKRD22	0	0	-0.1234	0	-0.3415	0	0	0	0	0	0	0	0	0	0	0	0	0	0	0	0	0	0	0	0	0	0	0	0	0	0	0	0.4116	-0.13215	0	-0.2777
ANKRD23	0	0	0	0	0	0	0	0	0	0	0	0	0	0	0	0	0	0	0	0	0	0	0	0	0	0	0	0	0	0	0	0	0	0	0	0
ANKRD26	0	0	0	0	0	0	0	0	0	0	0	0	0	0	0	0	0	0	0	0	0	0	0	0	0	0	0	0	0	0	0	0	0.4116	0	0	0
ANKRD26P1	0	0	0	0	0	0	0	0	0	0	0	0	0	0	0	0	0	0	0	0	0	0	0	0	0	0	0	0	0	0	0	0	0	0	0	0
ANKRD27	0	0	0	0	0	0	0	0	0	0	0	0	0	0	0	0	0	0	0	0	0	0	0	0	0	0	0	0	0	0	0	0	0	0	0	0
ANKRD28	0	0	0	-0.34105	0	0	0	0	0	0	0	0.3109	0	0	0	0	0	-0.3235	0	0	0	0	0	0	0	0	0	0	0	0	0	0	-0.2775	-0.20095	0	-0.3488
ANKRD29	0	0	0	0	0	0	0	0	0	0	0	0	0	0	0	0	0	0	0	0	0	0	0	0	0	0	0	0	0	0	0	0	0.4116	0	0	0.6265
ANKRD30A	0	0	0	0	0	0	0	0	0	0	0	0	0	0	0	0	0	0	0	0	0	0	0	0	0	0	0	0	0	0	0	0	0	0	0	0
ANKRD30BP2	0	0	0	0	0	0	0	0	0	0	0	0	0	0	0	0	0	0	0	0	0	0	0	0	0	0	0	0	0	0	0	0	0	0	0	0
ANKRD33	0	0	-0.3429	-0.7888	-0.3415	0	-0.2981	-0.5296	0	-0.2391	0	0	0	0	-0.16025	0.2741	0	-0.3235	0	-0.3344	0	0	0	0	-0.31985	-0.34375	-0.6449	0	0	0	0	0	-1.0843	-0.5841	0	-0.6265
ANKRD34B	0	0	0	0	0	0	0	0	0	0	0	0	0	0	0	0	0	0	0	0	0	0	0	0	0	0	0	0	0	0	0	0	0	0	0	0
ANKRD35	0	0	0	0	0	0	0	0	0	0	0	0	0	0	0	0	0	0	0	0	0	0	0	0	0	0	0	0	0	0	0	0	0	0	0	0
ANKRD36	0	0	0	0	0	0	0	0	0	0	0	0	0	0	0	0	0	0	0	0	0	0	0	0	0	0	0	0	0	0	0	0	0	0	0	0
ANKRD36B	0	0	0	0	0	0	0	0	0	0	0	0	0	0	0	0	0	0	0	0	0	0	0	0	0	0	0	0	0	0	0	0	0	0	0	0
ANKRD36C	0	0	0	0	0	0	0	0	0	0	0	0	0	0	0	0	0	0	0	0	0	0	0	0	0	0	0	0	0	0	0	0	0	0	0	0
ANKRD37	0	0	0	0	0	0	0	0	0	0	0	0.7757	0	0	0	0	0	0	0	0	0	0	0	0	0	0	0	0	0	0	0	0	0	0	0	0
ANKRD39	0	0	0	0	0	0	0	0	0	0	0	0	0	0	0	0	0	0	0	0	0	0	0	0	0	0	0	0	0	0	0	0	0	0	0	0
ANKRD40	0	0	0	0.44775	0	-0.47005	0	-0.5296	0	0.2391	0	1.26887	0	0	0	0	0	3.49541	2.1366	4.43266	0	0	0	0	0	0	0	0	0	0	0	0.2927	0.3952	0	0	0.6752
ANKRD42	0	0	0	0.56435	0	0	-0.2981	0	0	0	0	0.1922	0	0	0	0	0	0	0	0.3255	0	0	0	0	0.31985	0.34375	0	0	0	0	0	0	0.4116	0.13215	0	0
ANKRD44	0	0	0	0.2233	0	0	0	0	0	0	0	0	0	0	0	0	0	0	0	0	0	0	0	0	0	0	0	0	0	0	0	0	0.2775	0.20095	0	0
ANKRD45	0	0	0	0.6746	0	0	0	0.90955	0	0	0	0.5531	0	0	0	0	0	0.938541	0.687121	1.56438	0	0	0	0	0	0	0	0	0	0.36035	0	0.463562	0.2775	0.20095	0	0.79375
ANKRD46	0	0	0	0	0	0	0	0	0	0	0	2.57379	0	0	0	0	0	0	0	0	0	0	0	0	0	0	0	0	0	0	0	0	0.6891	0.20095	0	0.3488
ANKRD49	0	0	0	0.56435	0	0	-0.2981	0	0	0	0	0	0	0	0	-0.7011	0	0	0	0	0	0	0	0	0.31985	0.34375	0	0	0	0	0	0	0.6891	0.3331	0	0
ANKRD50	0	0	0	0	0	0	0	0	0	0	0	0	0	0	0	0	0	0	0	0	0	0	0	0	0	0	0	0	0	0	0	0	0	0	0	0
ANKRD53	0	0	0	0	0	0	0	0	0	0	0	0	0	0	0	0	0	0	0	0	0	0	0	0	0	0	0	0	0	0	0	0	0	0	0	0
ANKRD54	0	0	0	-0.5685	0	0	0	0	0	-0.2471	0	-0.92505	0	0	0	1.54705	0	0	0	-1.2863	0	0	0	0	0	0	0	0	0	0	0	0	0	0	0	0
ANKRD55	0	0	0	0	0	0	0	0	0	0	0	0	0	0	0	0	0	0	0	0	0	0	0	0	0	0	0	0	0	0	0	0	0	0	0	0
ANKRD6	0	0	0	0	0	0	0	0	0	0	0	-1.11725	0	0	0	0	0	-0.871078	0	-1.05293	0	0	0	0	0	0	0	-0.67395	0	0	0	0	-0.2775	0	0	-0.2777
ANKRD60	0	0	0	1.0121	0	-0.568354	0	0	0	0	0	0.7757	0	0	0	0	0	0	0	0	0	0	0	1.00185	0	0	0	0.67395	0	0.36035	0	0	0	0	0	-0.3674
ANKRD7	0	0	0	0.56435	0	-0.93815	0	-0.5296	0	0	0	0.51	0	0	0	0	0	0.3235	0	0	0	0	0	0	0	0	0	0	0	0	0	0	0.6891	0.3331	0	0.6265
ANKRD9	0	0.324	0	-0.44775	-0.3415	-0.47005	-0.2981	-0.5296	0	-0.4862	0	-0.92505	0	0	-0.16025	0.4935	0	-0.3235	-0.48895	0.6599	0	0	0	0	-0.31985	-0.34375	-0.6449	0	0.2213	0.36035	0	0	-0.8924	0	0	-1.3969
ANKS1A	0	0	-0.1234	-0.56435	-0.12625	0	0	0	0	0	0	0	0	0	-0.16025	0	0	0	0	0	0	0	0	0	0	0	0	-0.67395	0	0	0	0	-0.6891	-0.3331	0	-0.2777
ANKS1B	0	0	0	0	0.12625	0	0	0	0	0	0	0.855	0	0	0	0.2741	0	0	0.48895	0	0	0	0	0	0	0	0	0	0	0	0	0	-0.2775	-0.20095	0	0.44495
ANKS3	0	0.4276	0	-0.44775	-0.4261	0	0	0	0	-0.2471	0	0	0	0	0	0	0	0	0	-0.6599	-0.6592	0	-0.6073	-0.5467	-0.40345	-0.34375	0	0	0	0.36035	0	0	0	0	0	0.3078
ANKS6	0	0	0	0	0	0	0	0.5296	0	0	0	0	0	0	0	0	0	0	0	0	0	0	0	0	0	0	0	0	0	0	0	0	0.4116	0	0	0.2777
ANKZF1	0	0	0	-0.34105	0	0	0	0	0	0	0	0	0	0	0	0	0	0	-0.48895	-0.3344	0	0	0	0	0.31985	0	0	0	0	0	0	0	-0.4116	-0.13215	0	-0.2777
ANLN	0	0	0	0.34105	0	-0.4681	0	0	0	0	0	1.0631	0	0	0	0	0	0	0	0	0	0	0	0	0	0	0	0	0	0	0	0	0.6891	0.13215	0	0.9618
ANO1	0.46045	0	-0.3429	-0.44775	-0.3415	0	-0.2981	-0.5296	0	-0.2391	0	0.1922	0	0	0	1.20482	0	-0.3235	-0.48895	0	-0.6592	0	-0.6073	0	-0.40345	-0.2331	-0.6449	-0.67395	0	0.36035	0	0	-0.8924	-0.251	0	-1.1192
ANO10	0	0	0	-0.34105	0	0	0	0	0	0	0	0	0	0	0	0	0	-0.3235	0	0	0	0	0	0	0	0	0	0	0	0	0	0	-0.2775	-0.20095	0	-0.3488
ANO2	0	0	0	-0.34105	0	0	0	0	0	0	0	0	0	0	0	-0.6531	0	-0.3235	0	0	0	0	0	0	-0.31985	0	-0.6449	-0.67395	0	0	0	0	-0.6891	-0.3331	0	-0.6265
ANO3	0	0	0	0.56435	0	0	0	0	0	0	0	0	0	0	0	0	0	0	0	0.3255	0	0	0	0	0	0	0	0	0	0	0	0	0.6891	0	0	0.6265
ANO4	0	0	0	0	0.12625	0	0	0	0	0	0	0.855	0	0	0	0.2741	0	0	0.48895	0	0	0	0	0	0	0	0	0	0	0	0	0	-0.2775	-0.20095	0	0.44495
ANO5	0	0	0	0.56435	0	0	0	0	0	0	0	0	0	0	0	0	0	0	0	0.3255	0	0	0	0	0	0	0	0	0	0	0	0	0.6891	0	0	0.6265
ANO7	0	0	0	-0.34105	0	0	0	0	0	0	0	0	0	0	0	0	0	0	-0.48895	-0.3344	0	0	0	0	0.31985	0	0	0	0	0	0	0	-0.4116	-0.13215	0	-0.2777
ANO8	0	0	0	-0.5685	0	0	0	0	0	0	0	-0.51	0	0	0	0	0	0	0	0	0	0	0	0	0	0	0	0	0	0	0	0	-0.4972	0	0	-0.7518
ANOS1	0	0	0	0	0	0	0	0	0	0	0	0	0	0	0	0	0	0	0	0	0	0	0	0	0	0	0	0	0	0	0	0	0	0	0	0
ANP32A	0	0	0	-0.44775	0	0	0	0	0	0	0	0.3109	0	0	0	0	0	0	0	0	0	0	0.6073	0	0	0	0	0	0	0	0	0	0	-0.13215	0	0
ANP32B	0	0	0	0	0	0	0	0.5296	0	0	0	0	0	0	0	0	0	0	0	0	0	0	0	0	0	0	0	0	0	0	0	0	0.4116	0	0	0.2777
ANP32C	0	0	0	0	0	0	0	0	0	0	0	0	0	0	0	0	0	0	0	0	0	0	0	0	0	0	0	0	0	0	0	0	0	0	0	0.3353
ANP32D	0	0	-0.3429	-0.7888	-0.3415	0	-0.2981	-0.5296	0	-0.2391	0	0	0	0	-0.16025	0.2741	0	-0.3235	0	-0.3344	0	0	0	0	-0.31985	-0.34375	-0.6449	0	0	0	0	0	-1.0843	-0.5841	0	-0.6265
ANP32E	0	0	0	0	0	0	0	0	0	0	0	0	0	0	0	0	0	0	0	0	0	0	0	0	0	0	0	0	0	0	0	0	0	0	0	0
ANPEP	0	0	0	0	0	0	0	0	0	0	0	0.3109	0	0	0	0	0	0	0	0	0	0	0.6073	0	0	0	0	0	0	0	0	0	0	-0.13215	0	0
ANTXR1	0	0	0	0	0	0	0	0	0	0	0	0	0	0	0	0	0	0	0	0	0	0	0	0	0	0	0	0	0	0	0	0	0	0	0	0
ANTXR2	0	0	0	0	0	0	0	0	0	0	0	0	0	0	0	0	0	0	0	0	0	0	0	0	0	0	0	0	0	0	0	0	0	0	0	0
ANXA1	0	0	0	0.34105	0	0.922458	0	0.5296	0	0	0	0	0	0	0	0	0	0	0	0	0	0	0	0	0	0	0	0	0	0	0	0	0.4116	0	0	0.6265
ANXA10	0	0	0	0	0	0	0	0	0	0	0	0	0	0	0	0	0	0	0	0	0	0	0	0	0	0	0	0	0	0	0	0	0	0	0	0.3353
ANXA11	0	0	-0.1234	-0.44775	-0.3415	0	0	0	0	0	0	0	0	0	0	0	0	0	0	0	0	0	0	0	0	0	0	0	0	0	0	0	-0.3952	-0.13215	0	-0.6451
ANXA13	0	0	0	0	0	0	0	0	0	0	0	2.57379	0	0	0	0	0	0	0	0	0	0	0	0	0	0	0	0	0	0	0	0	0.6891	0	0	0.3488
ANXA2	0	0	0	-0.44775	0	0	0	0	0	0	0	0	0	0	0	0	0	0	0	0	0	0	0.6073	0	0	0	0	0	0	0	0	0	0	-0.13215	0	0
ANXA2R	0	0	0	0.2233	0	0	0	0	0	0	0	0	0	0	0	0	0	0	0	0	0	0	0	0	0	0	0	0	0	0	0	0	0	0	0	0
ANXA3	0	0	0	0	0	0	0	0	0	0	0	0	0	0	0	0	0	0	0	0	0	0	0	0	0	0	0	0	0	0	0	0	0	0	0	0
ANXA4	0	0	0	0	0	0	0	0	0	0	0	0	0	0	0	0	0	0	0	0	0	0	0	0	0	0	0	0	0	0	0	0	0	0	0	0
ANXA5	0	0	0	0	0	0	0	0	0	0	0	0	0	0	0	0	0	0	0	0	0	0	0	0	0	0	0	0	0	0	0	0	0	0	0	0
ANXA6	0	0	-0.1234	0	-0.12625	0	0	0	0	-0.2391	0	0	0	0	0	0	0	-0.3235	0	0	0	0	0	0	0	0	0	0	0	0	0	0	-0.2775	-0.3331	0	-0.3488
ANXA7	0	0	-0.1234	-0.44775	-0.3415	0	0	0	0	0	0	0	0	0	0	0	0	0	0	0	0	0	0	0	0	0	0	0	0	0	0	0	-0.3952	-0.13215	0	-0.6451
ANXA9	0	0	0	0	0	0	0	0	0	0	0	0	0	0	0	0	0	0	0	0	0	0	0	0	0	0	0	0	0	0	0	0	0	0	0	0
AOAH	0	0	0	0.34105	0	-0.4681	0	0	0	0	0	0.8209	0	0	0	0	0	0	0	0	0	0	0	0	0	0	0	0	0	0	0	0	0.6891	0.13215	0	0.9618
AOC1	0	0	-0.1234	0.34105	0	-0.93815	0	-0.5296	0	-0.2391	0	-0.41505	0	0	0	0.898866	0	0	0	0	0	0	0	0	0	0	0	0	0	0	0	0	0	0	0	0
AOC2	0	0	0	-0.5685	0	-0.47005	0	-0.5296	0	0	0	0	0	0	0	0	0	0	-0.48895	0	-0.6592	0	0	0	0	0	0	0	0	0	0	0.2927	-0.4972	0	0	0
AOC3	0	0	0	-0.5685	0	-0.47005	0	-0.5296	0	0	0	0	0	0	0	0	0	0	-0.48895	0	-0.6592	0	0	0	0	0	0	0	0	0	0	0.2927	-0.4972	0	0	0
AOX1	0	0	0	0.2233	0	0	0	0	0	0	0	0	0	0	0	0	0	0	0	0	0	0	0	0	0	0	0	0	0	0	0	0	0.2775	0.20095	0	0
AP1AR	0	0	0	0	0	0	0	0	0	0	0	0	0	0	0	0	0	0	0	0	0	0	0	0	0	0	0	0	0	0	0	0	0	0	0	0
AP1B1	0	0	0	0	0	0	0	0	0	0	0	0	0	0	0	1.00681	0	0	0	0	0	0	0	0	0	0	0	0	0	0	0	0	0.4972	0	0	0.444
AP1G1	0	0	0	0	0	-0.47005	0	0	0	0	0	0	0	0	0	0	0	0	0	0	0	0	0	0	0	0	0.6449	0	0	0	0	-0.333276	0.4972	0	0	0.6752
AP1G2	0	0	0.3429	0	0	0	0	0	0	0	0	0	0	0	0	0	0	0	0	0	0	0	0	0	0	0	0	0	0	0	0	0	0	0.38315	0	0
AP1M1	0	0	0	-0.5685	0	0	0	0	0	0	0	-0.92505	0	0	0	0	0	0	0	0	0	0	0	0	0	0	0	0	0	0	0	0	-0.4972	0	0	-0.7518
AP1M2	0	0	0	-0.5685	0	0	0	-0.49925	0	0	0	-0.51	0	0	0	0	0	0	0	0	0	0	0	0	0	0	0	-0.49735	0	0	0	0	-0.4972	0	0	-0.7518
AP1S1	0	0	0	0.34105	0	-0.93815	0	-0.5296	0	0	0	0.51	0	0	0	0	0	0.3235	0	0	0	0	0	0	0	0	0	0	0	0	0	0	0	0.13215	0	0
AP1S2	0	0	0	0	0	0	0	0	0	0	0	0	0	0	0	0	0	0	0	0	0	0	0	0	0	0	0	0	0	0	0	0	0	0	0	0
AP1S3	0	0	0	-0.34105	0	0	0	0	0	0	0	0	0	0	0	0	0	0	-0.48895	-0.3344	0	0	0	0	0.31985	0	0	0	0	0	0	0	-0.4116	-0.13215	0	-0.2777
AP2A1	0	0	0	-0.5685	0	0	0	0	0	0	0	0.5531	0	0	0	0	0	0	0	0	0	0	0	0	0	0	0	0	0	0	0	0	-0.4972	0	0	-0.3078
AP2A2	0	0	0	-0.44775	0	0	0	0	0	0	0	0	0	0	0	0	0	-0.3235	-0.48895	-0.3344	0	0	0	0	0	0	0	0	0	0	0	-0.2927	0	0	0	-0.3674
AP2B1	0	0	0	0	0	0	0	-0.5296	0	0	0	0	0	0	0	0	0	0	0	0	0	0	0	0	0	0	0	0	0	0	0	0	0	0	0	0.6752
AP2M1	0	0	0	-0.34105	0	0	0	0	0	0	0	0	0	0	0	0	0	-0.3235	0	0	0	0	0	0	0	0	0	0	0	0.7296	0	0	-0.6891	-0.3331	0	-0.3488
AP2S1	0	0	0	-0.5685	0	0	0	-0.49925	0	0	0	0	0	0	0	0	0	0	0	0	0	0	0	0	0	0	0	0	0	0	0	0	-0.4972	0	0	-0.3078
AP3B1	0	0	0	0	0	0	0	0	0	0	0	0	0	0	0	0	0	0	0	0	0	0	0	0	0	0	0	0	0	0	0	0	0	0	0	0
AP3D1	0	0	0	-0.5685	0	0	-0.4488	-0.49925	0	-0.2471	0	0	0	0	0	0	0	0	0	0	0	0.5257	0	0	-0.40345	-0.2331	0	-0.49735	0	0	0	0	-0.4972	-0.2278	0	-0.7518
AP3M1	0	0	-0.1234	-0.44775	-0.3415	0	0	0	0	0	0	0	0	0	0	0	0	0	0	0	0	0	0	0	0	0	0	0	0	0	0	0	-0.3952	-0.13215	0	-0.6451
AP3M2	0	0	0	0	0	0	0	0	0	0	0	0	0	0	0	0	0	0	0	0	0	0	0	0	0	0	0	0	0	0	0	0	0	0	0	0
AP3S1	0	0	0	0	0	0	0	0	0	0	0	0	0	0	0	0	0	0	0	0	0	0	0	0	0	0	0	0	0	0	0	0	0	0	0	0
AP3S2	0	0	0	0	0	0	0	0	0	0	0	0.3109	0	0	0	0	0	0	0	0	0	0	0.6073	0	0	0	0	0	0	0	0	0	0	-0.13215	0	0
AP4B1	0	0	0	0	0	0	0	0	0	0	0	0	0	0	0	0	0	0	0	0	0	0	0	0	0	0	0	0	0	0	0	0	0	0	0	0
AP4E1	0	0	0	0	0	0	0	0	0	0	0	0	0	0	0	0	0	0	0	0	0	0	0.6073	0	0	0	0	0	0	0	0	0	0.4116	0	0	0.2777
AP4M1	0	0	0	0.34105	0	-0.93815	0	-0.5296	0	0	0	0.51	0	0	0	0	0	0.3235	0	0	0	0	0	0	0	0	0	0	0	0	0	0	0	0.13215	0	0
AP4S1	0	0	0.3429	0.34105	0	0	0	0	0	0	0	0	0	0	0	0	0	0	0	0	0	0	0	0	0	0	0	0	0	0	0	0	0.6891	0.5841	0	0.3488
AP5B1	0.46045	0.4276	-0.3429	-0.44775	-0.3415	0	-0.2981	-0.5296	0	-0.2391	0	0.1922	0	0	0	0.4935	0	-0.3235	-0.48895	0	-0.6592	0	-0.6073	0	-0.40345	-0.2331	-0.6449	-0.67395	0	0.36035	0	0	-0.8924	-0.251	0	-1.1192
AP5M1	0	0	0.3429	0.34105	0	0	0	0	0	0	0	0	0	0	0	0	0	0	0	0	0	0	0	0	0	0	0	0	0	0	0	0	0.6891	0.38315	0	0.3488
AP5S1	0	0	0.2195	0	0	-0.568354	0	0	0	0	0	-1.39445	0	0	0	0	0	0	0	0	0	0	0	0	0	0	0	-0.49735	0	0.36035	0	0	-0.3952	0.38315	0	-0.3674
APAF1	0	0	0	0	0.12625	0	0	0	0	0	0	0.855	0	0	0	0.2741	0	0	0.48895	0	0	0	0	0	0	0	0	0	0	0	0	0	-0.2775	-0.20095	0	0.44495
APBA1	0	0	0	0	0	0	0	0	0	0	0	0	0	0	0	0	0	0	0	0	0	0	0	0	0	0	0	0	0	0	0	0	0	0	0	0
APBA2	0	0	0	0	0	0	0	0	0	0	0	0	0	0	0	0	0	0	0	0	0	0	0.6073	0	0	0	0	0	0	0	0	0	0	0	0	0
APBA3	0	0	0	-0.5685	0	0	-0.4488	-0.49925	0	-0.2471	0	0	0	0	0	0	0	0	0	0	0	0.5257	0	0	-0.40345	-0.2331	0	-0.49735	0	0	0	0	-0.4972	-0.2278	0	-0.7518
APBB1	0	0	0	-0.44775	0	0	0	0	0	0	0	0	0	0	0	0	0	-0.3235	0	0.3255	0	0	0	0	0	0	0	0	0	0	0	-0.2927	0	0	0	0.2777
APBB1IP	0	0	0	0	0	0	0	0	0	0	0	0	0	0	0	0	0	0	0	0	0	0	0	0	0	0	0	0	0	0	0	0	0.4116	0	0	0
APBB2	0	0	0	0	0	0	0	0	0	0	0	0	0	0	0	0	0	0	0	0	0	0	0	0	0	0	0	0	0	0	0	0	-0.2775	0	0	0
APBB3	0	0	-0.1234	-0.34105	-0.12625	0	0	0	0	-0.2391	0	0	0	0	0	0	0	-0.3235	0	0	0	0	0	0	0	0	0	0	0	0	0	0	-0.6891	-0.3331	0	-0.6265
APC	0	0	0	0	0	0	0	0	0	0	0	0	0	0	0	0	0	0	0	0	0	0	0	0	0	0	0	0	0	0	0	0	0	0	0	0
APC2	0	0	0	-0.5685	0	0	-0.4488	-0.49925	0	-0.2471	0	0	0	0	0	0	0	0	0	0	0	0.5257	0	0	-0.40345	-0.2331	0	-0.49735	0	0	0	0	-0.4972	-0.2278	0	-0.7518
APCDD1	0	0	0	0	0	0	0	0	0	0	0	0	0	0	0	0	0	0	0	0	0	0	0	0	0	0	0	0	0	0	0	0	0	0	0	0
APCDD1L	0	0	0	1.0121	0	-0.568354	0	0	0	0	0	0.7757	0	0	0	0	0	0	0	0	0	0	0	1.00185	0	0	0	0.67395	0	0.36035	0	0	0	0	0	-0.3674
APCS	0	0	0	0.2233	0	0	0	0.90955	0	0	0	0	0	0	0	0	0	0.938541	0.687121	1.56438	0	0	0	0	0	0	0	0	0	0.36035	0	0.463562	0	0	0	0.3488
APEH	0	0	-0.1234	-0.34105	-0.3415	0	0	0	0	0	0	-0.51	0	0	0	0	0	-0.3235	0	0	0	0	0	0	0	0	0	0	0	0	0	0	-0.6891	-0.3331	0	-0.9939
APEX1	0	0	0.3429	0	0	0	0	0	0	0	0	0	0	0	0	0	0	0	0	0	0	0	0	0	0	0	0	0	0	0	0	0	0	0.38315	0	0
APEX2	0	0	0	0	0	0	0	0	0	0	0	0	0	0	0	0	0	0	0	0	0	0	0	0	0	0	0	0	0	0	0	0	0	0	0	0
APH1A	0	0	0	0	0	0	0	0	0	0	0	0	0	0	0	0	0	0	0	0	0	0	0	0	0	0	0	0	0	0	0	0	0	0	0	0
APH1B	0	0	0	-0.44775	0	0	0	0	0	0	0	0	0	0	0	0	0	0	0	0	0	0	0.6073	0	0	0	0	0	0	0	0	0	0	-0.13215	0	0
API5	0	0	0	0.56435	0	0	0	0	0	0	0	0	0	0	0	0	0	0	0	0.3255	0	0	0	0	0	0	0	0	0	0	0	0	0.6891	0	0	0.6265
APIP	0	0	0	0.56435	0	0	0	0	0	0	0	0	0	0	0	0	0	0	0	0.3255	0	0	0	0	0	0	0	0	0	0	0	0	0.6891	0	0	0.6265
APITD1	0	0	-0.3429	-0.7888	-0.3415	-0.47005	0	-0.5296	0	-0.2391	0	0	0	0	-0.16025	0	0	0	-0.48895	0	0	0	0	-0.5467	-0.31985	-0.34375	0	-1.1713	0	0.36035	0	0	-1.304	-0.61095	0	-0.9529
APLF	0	0	0	0	0	0	0	0	0	0	0	0	0	0	0	0	0	0	0	0	0	0	0	0	0	0	0	0	0	0	0	0	0	0	0	0
APLN	0	0	0	0	0	0	0	0	0	0	0	-0.855	0	0	0	0	0	0	0	0	0	0	0	0	0	0	0	0	0	0	0	0.2927	-1.304	0	0	0.6841
APLNR	0	0	0	0	0	0	0	0	0	0	0	0	0	0	0	0	0	0	0	0	0	0	0	0	0	0	0	0	0	0	0	0	0	0	0	0
APLP1	0	0	0	0	0	0	0	0	0	0	0	0	0	0	0	0	0	0	0	0	0	0	0	0	0	0	0	0	0	0	0	0	0	0	0	0
APLP2	0	0	0	0	0	0	-0.2981	0	0	0	0	-0.51	0	0	0	-0.9272	0	0	0	0.3255	0	0	0	0	0.31985	0.34375	0	-0.67395	0	0	0	0	0	0	0	-0.3674
APMAP	0	0	0	0	0	0	0	0	0	0	0	0	0	0	0	0	0	0	0	0	0	0	0	0	0	0	0	0	0	0	0	0	0	0	0	0
APOA1BP	0	0	0	0	0	0	0	0	0	0	0	0	0	0	0	0	0	0.938541	0.687121	1.56438	0	0	0	0	0	0	0	0	0	0.36035	0	0.463562	0	0	0	0.3488
APOA2	0	0	0	0.2233	0	0	0	0.90955	0	0	0	0	0	0	0	0	0	0.938541	0.687121	1.56438	0	0	0	0	0	0	0	0	0	0.36035	0	0.463562	0	0	0	0.3488
APOA5	0	0	0	0	0	0	-0.2981	0	0	0	0	-0.51	0	0	0	-0.9272	0	0	0	0	0	0	0	0	0.31985	0.34375	0	-0.67395	0	0	0	0	0	0	0	-0.3674
APOB	0	0	0	-0.34105	0	0	0	0	0	0	0	-0.92505	0	0	0	0	0	0	0	0	0	0	0	0	0	0	0	0	0	0	0	0	-0.4116	-0.38315	0	0
APOBEC1	0	0	0	-0.34105	0	0	0	0	0	0	0	0	0	0	0	-0.6531	0	-0.3235	0	0	0	0	0	0	-0.31985	0	0	-0.67395	0	0	0	0	-0.6891	-0.3331	0	-0.6265
APOBEC2	0	0	-0.1234	-0.56435	-0.12625	0	0	0	0	0	0	0	0	0	-0.16025	0	0	0	0	0	0	0	0	0	0	0	0	-0.67395	0	0	0	0	-0.6891	-0.3331	0	-0.2777
APOBEC3A	0	0	0	-0.5685	0	0	0	0	0	-0.2471	0	-0.92505	0	0	0	1.54705	0	0	0	0	0	0	0	0.5467	0	0	0	0	0	0	0	0	0	0	0	0
APOBEC3B	0	0	0	-0.5685	0	0	0	0	0	-0.2471	0	-0.92505	0	0	0	1.54705	0	0	0	0	0	0	0	0.5467	0	0	0	0	0	0	0	0	0	0	0	0
APOBEC3C	0	0	0	-0.5685	0	0	0	0	0	-0.2471	0	-0.92505	0	0	0	1.54705	0	0	0	0	0	0	0	0.5467	0	0	0	0	0	0	0	0	0	0	0	0
APOBEC3D	0	0	0	-0.5685	0	0	0	0	0	-0.2471	0	-0.92505	0	0	0	1.54705	0	0	0	0	0	0	0	0.5467	0	0	0	0	0	0	0	0	0	0	0	0
APOBEC3F	0	0	0	-0.5685	0	0	0	0	0	-0.2471	0	-0.92505	0	0	0	1.54705	0	0	0	0	0	0	0	0.5467	0	0	0	0	0	0	0	0	0	0	0	0
APOBEC3G	0	0	0	-0.5685	0	0	0	0	0	-0.2471	0	-0.92505	0	0	0	1.54705	0	0	0	0	0	0	0	0.5467	0	0	0	0	0	0	0	0	0	0	0	0
APOBEC3H	0	0	0	-0.5685	0	0	0	0	0	-0.2471	0	-0.92505	0	0	0	1.54705	0	0	0	0	0	0	0	0.5467	0	0	0	0	0	0	0	0	0	0	0	0
APOBEC4	0	0	0	0.6746	0	0	0	0.90955	0	0	0	0.5531	0	0	0	0	0	0.938541	0.687121	1.56438	0	0	0	0	0	0	0	0	0	0.36035	0	0.463562	0.2775	0.20095	0	0.79375
APOBR	0	0	0	-0.44775	0	0	0	0	0	0	0	0	0	0	0	0	0	0	0	0	0	0	0	0	0	0	0	0.351	0	0	0	0	0	0	0	0
APOC1	0	0	0	-0.5685	0	0	0	-0.49925	0	0	0	0	0	0	0	0	0	0	0	0	0	0	0	0	0	0	0	0	0	0	0	0	-0.4972	0	0	-0.3078
APOC2	0	0	0	-0.5685	0	0	0	-0.49925	0	0	0	0	0	0	0	0	0	0	0	0	0	0	0	0	0	0	0	0	0	0	0	0	-0.4972	0	0	-0.3078
APOC3	0	0	0	0	0	0	-0.2981	0	0	0	0	-0.51	0	0	0	-0.9272	0	0	0	0	0	0	0	0	0.31985	0.34375	0	-0.67395	0	0	0	0	0	0	0	-0.3674
APOC4	0	0	0	-0.5685	0	0	0	-0.49925	0	0	0	0	0	0	0	0	0	0	0	0	0	0	0	0	0	0	0	0	0	0	0	0	-0.4972	0	0	-0.3078
APOE	0	0	0	-0.5685	0	0	0	-0.49925	0	0	0	0	0	0	0	0	0	0	0	0	0	0	0	0	0	0	0	0	0	0	0	0	-0.4972	0	0	-0.3078
APOF	0	0	-0.3429	-0.7888	-0.3415	0	-0.2981	-0.5296	0	-0.2391	0	0	0	0	-0.16025	0.2741	0	-0.3235	0	-0.3344	0	0	0	0	-0.31985	-0.34375	-0.6449	0	0	0	0	0	-1.0843	-0.20095	0	-0.6265
APOH	0	0	0	0.44775	0	-0.47005	0	-0.5296	0	0.2391	0	1.76409	0	0	0	0	0	0	0	0.6599	0	0	0	0	0	0	0	0	0	0	0	0.2927	0.3952	0	0	0.6752
APOL1	0	0	0	0	0	0	0	0	0	0	0	0	0	0	0	0.886906	0	0	0	0	0	0	0	0	0	0	0	0	0	0	0	0	0.4972	0	0	0.444
APOL2	0	0	0	0	0	0	0	0	0	0	0	0	0	0	0	0.886906	0	0	0	0	0	0	0	0	0	0	0	0	0	0	0	0	0.4972	0	0	0.444
APOL3	0	0	0	0	0	0	0	0	0	0	0	0	0	0	0	0.886906	0	0	0	0	0	0	0	0	0	0	0	0	0	0	0	0	0.4972	0	0	0.444
APOL4	0	0	0	0	0	0	0	0	0	0	0	0	0	0	0	0.886906	0	0	0	0	0	0	0	0	0	0	0	0	0	0	0	0	0.4972	0	0	0.444
APOL5	0	0	0	0	0	0	0	0	0	0	0	0	0	0	0	0.886906	0	0	0	0	0	0	0	0	0	0	0	0	0	0	0	0	0.4972	0	0	0.444
APOL6	0	0	0	0	0	0	0	0	0	0	0	0	0	0	0	0.886906	0	0	0	0	0	0	0	0	0	0	0	0	0	0	0	0	0.4972	0	0	0.444
APOLD1	0	0	0	0	0	0	0	0	0	0	0	0	0	0	0	-0.6531	0	0	0	0	0	0	0	0	0	0	0	-0.67395	0	0	0	0	-0.6891	0	0	0
APOM	0	0	-0.1234	-0.56435	-0.12625	0	0	0	0	0	0	0.4737	0	0	-0.16025	0	0	0	0	0	0	0	0	0	0	0	0	-0.67395	0	0	0	0	-0.6891	-0.3331	0	-0.2777
APOO	0	0	0	0	0	0	0	0	0	0	0	0	0	0	0	0	0	0	0	0	0	0	0	0	0	0	0	0	0	0	0	0	0	0	0	0
APOOL	0	0	0	0	0	0	0	0	0	0	0	-1.365	0	0	0	0	0	0	0	0	0	0	0	0	0	0	0	0	0	0	0	0.2927	0	0	0	0
APOPT1	0	0.324	0	-0.44775	-0.3415	-0.47005	-0.2981	-0.5296	0	-0.4862	0	-0.92505	0	0	-0.16025	0.4935	0	-0.3235	-0.48895	0.6599	0	0	0	0	-0.31985	-0.34375	-0.6449	0	0.2213	0.36035	0	0	-0.8924	0	0	-1.3969
APP	0	0	0	0	0	0	0	0	0	0.4862	0	0.452039	0	0	0	0	0	0	0	0	0	0	0	0	0	0	0	0	0	0	0	0	0	0	0	0
APPBP2	0	0	0	0.44775	0	-0.47005	0	-0.5296	0	0.2391	0	1.26887	0	0	0	0	0	0	0	0.6599	0	0	0	0	0	0	0	0	0	0	0	0.2927	0.3952	0	0	0.6752
APPL1	0	0	-0.1234	-0.34105	-0.3415	0	0	0	0	0	0	-0.51	0	0	0	0	0	-0.3235	0	0	0	0	0	0	0	0	0	0	0	0	0	0	-0.6891	-0.3331	0	-0.9939
APPL2	0	0	0	0	0.12625	0	0	0	0	0	0	0.855	0	0	0	0.2741	0	0	0.48895	0	0	0	0	0	0	0	0	0	0	0	0	0	-0.2775	-0.20095	0	0.44495
APRT	0	0.324	-0.4389	-0.44775	0	-1.05165	0	-0.49925	0	-0.2471	0	0	0	0	0	0	0	0	-0.48895	-0.6599	-0.6592	0.5257	-0.6073	-0.5467	-0.40345	-0.57685	0	-0.49735	0	0	0	-0.333276	0	-0.2278	0	-0.444
APTX	0	0	0	0	0	0	0	0	0	0	0	0	0	0	0	0	0	0	0	0	0	0	0	0	0	0	0	0	0	0	0	0	0	0	0	0
AQP1	0	0	0	0.34105	0	-0.4681	0	0	0	0	0	1.0631	0	0	0	0	0	0	0	0	0	0	0	0	0	0	0	0	0	0	0	0	0.6891	0.13215	0	0.9618
AQP10	0	0	0	0	0	0	0	0	0	0	0	0	0	0	0	0	0	0.938541	0.687121	1.56438	0	0	0	0	0	0	0	0	0	0.36035	0	0.463562	0	0	0	0.3488
AQP11	0	0	0	0.56435	0	0	-0.2981	0	0	0	0	0.1922	0	0	0	0	0	0	0	0.3255	0	0	0	0	0.31985	0.34375	0	0	0	0	0	0	0.4116	0.13215	0	0
AQP12A	0	0	0	-0.34105	0	0	0	0	0	0	0	0	0	0	0	0	0	0	-0.48895	-0.3344	0	0	0	0	0.31985	0	0	0	0	0	0	0	-0.4116	-0.13215	0	-0.2777
AQP2	0	0	-0.3429	-0.7888	-0.3415	0	-0.2981	-0.5296	0	-0.2391	0	0	0	0	-0.16025	0.2741	0	-0.3235	0	-0.3344	0	0	0	0	-0.31985	-0.34375	-0.6449	0	0	0	0	0	-1.0843	-0.5841	0	-0.6265
AQP3	0	0	0	0	0	0	0	0	0	0	0	0	0	0	0	0	0	0	0	0	0	0	0	0	0	0	0	0	0	0	0	0	0	0	0	0
AQP4	0	0	0	0	0	0	0	0	0	0	0	0	0	0	0	0	0	0	0	0	0	0	0	0	0	0	0	0	0	0	0	0	0.4116	0	0	0.6265
AQP4-AS1	0	0	0	0	0	0	0	0	0	0	0	0	0	0	0	0	0	0	0	0	0	0	0	0	0	0	0	0	0	0	0	0	0.4116	0	0	0.6265
AQP5	0	0	-0.3429	-0.7888	-0.3415	0	-0.2981	-0.5296	0	-0.2391	0	0	0	0	-0.16025	0.2741	0	-0.3235	0	-0.3344	0	0	0	0	-0.31985	-0.34375	-0.6449	0	0	0	0	0	-1.0843	-0.5841	0	-0.6265
AQP6	0	0	-0.3429	-0.7888	-0.3415	0	-0.2981	-0.5296	0	-0.2391	0	0	0	0	-0.16025	0.2741	0	-0.3235	0	-0.3344	0	0	0	0	-0.31985	-0.34375	-0.6449	0	0	0	0	0	-1.0843	-0.5841	0	-0.6265
AQP7	0	0	0	0	0	0	0	0	0	0	0	0	0	0	0	0	0	0	0	0	0	0	0	0	0	0	0	0	0	0	0	0	0	0	0	0
AQP7P3	0	0	0	0	0	0	0	0	0	0	0	0	0	0	0	0	0	0	0	0	0	0	0	0	0	0	0	0	0	0	0	0	0	0	0	0
AQP8	0	0	0	-0.44775	0	0.4681	0	0	0	0	0	0	0	0	0	0	0	0	0	0	0	0	0	0	0	0	0	0.351	0	0	0	0	0	0	0	0
AQP9	0	0	0	0	0	0	0	0	0	0	0	0	0	0	0	0	0	0	0	0	0	0	0.6073	0	0	0	0	0	0	0	0	0	0.4116	0	0	0.2777
AQR	0	0	0	0	0	0	0	0	0	0	0	0	0	0	0	0.4935	0	0	0	0	0	0	0.6073	0	0	0	0	0	0	0	0	0	0.4116	0	0	0.2777
AR	0	0	0	0	0	0	0	0	0	0	0	0	0	0	0	0	0	0	0	0	0	0	0	0	0	0	0	0	0	0	0	0	0	0	0	0
ARAF	0	0	0	0	0	-0.4681	0	-0.5296	0	0	0	0	0	0	0	0	0	0	0	0	0	0	0	0	0	0	0	0	0	0	0	0	0	0	0	0
ARAP1	0.46045	0	-0.3429	-0.44775	-0.3415	0	-0.2981	-0.5296	0	-0.2391	0	0.1922	0	0	0	1.20482	0	-0.3235	-0.48895	0	-0.6592	0	-0.6073	0	-0.40345	-0.2331	-0.6449	-0.67395	0	0.36035	0	0	-0.8924	-0.251	0	-1.1192
ARAP2	0	0	0	0	0	0	0	0	0	0	0	0	0	0	0	0	0	0	0	0	0	0	0	0	0	0	0	0	0	0	0	0	-0.2775	0	0	0
ARAP3	0	0	-0.1234	-0.34105	-0.12625	0	0	0	0	-0.2391	0	0	0	0	0	0	0	-0.3235	0	0	0	0	0	0	0	0	0	0	0	0	0	0	-0.6891	-0.3331	0	-0.6265
ARC	0	0	-0.1234	-0.2233	-0.3415	0	0	0	0	-0.2391	0	2.17413	0	0	-0.42725	-0.2741	0	0	0	0	0	0	0	0	-0.31985	0	-0.6449	0	0	0	0	0	0	-0.38315	0	-0.6451
ARCN1	0	0	0	0	0	0	-0.2981	0	0	0	0	-0.51	0	0	0	-0.9272	0	0	0	0	0	0	0	0	0.31985	0.34375	0	-0.67395	0	0	0	0	0	0	0	-0.3674
AREG	0	0	0	0	0	0	0	0	0	0	0	0	0	0	0	0	0	0	0	0	0	0	0	0	0	0	0	0	0	0	0	0	0	0	0	0
AREL1	0	0	0.3429	-0.44775	0	0	0	0	0	-0.2391	0	-0.92505	0	0	0	0	0	0	0	0	0	0	0	0	0	0	0	0	0	0	0	0	-0.3952	0	0	-0.6451
ARF1	0	0	0	0.2233	0	0	0	0	0	0	0	0	0	0	0	0	0	0.938541	0.687121	1.56438	0	0	0	0	0	0	0	-0.67395	0	0.36035	0	0.463562	-0.4116	-0.13215	0	0.3488
ARF3	0	0	-0.3429	-0.7888	-0.3415	0	-0.2981	-0.5296	0	-0.2391	0	0	0	0	-0.16025	0.2741	0	-0.3235	0	-0.3344	0	0	0	0	-0.31985	-0.34375	-0.6449	0	0	0	0	0	-1.0843	-0.5841	0	-0.6265
ARF4	0	0	-0.1234	-0.34105	-0.3415	0	0	0	0	0	0	-0.51	0	0	0	0	0	-0.3235	0	0	0	0	0	0	0	0	0	0	0	0	0	0	-0.6891	-0.3331	0	-0.9939
ARF5	0	0	0	0.56435	0	-0.93815	0	-0.5296	0	0	0	0.51	0	0	0	0	0	0.3235	0	0	0	0	0	0	0	0	0	0	0	0	0	0	0.6891	0.3331	0	0.6265
ARF6	0	0	0.3429	0.34105	0	0	0	0	0	0	0	0	0	0	0	0	0	0	0	0	0	0	0	0	0	0	0	0	0	0	0	0	0.6891	0.5841	0	0.3488
ARFGAP1	0	0	0	0	0	-0.568354	0	0	0	0	0	0.7757	0	0	0	0.4935	0	0	0	0	0	0	0	1.00185	0	0	-0.6449	0.67395	0	0.36035	0	0	-0.3952	0	0	-0.6752
ARFGAP2	0	0	0	0	0	0	0	0	0	0	0	0	0	0	0	0	0	0	0	0	0	0	0	0	0	0	0	0	0	0	0	0	0	0	0	0
ARFGAP3	0	0	0	-0.5685	0	0	0	0	0	-0.2471	0	-0.92505	0	0	0	0.551399	0	0	0	0	0	0	0	0.5467	0	0	0	0	0	0	0	0	0	0	0	0
ARFGEF1	0	0	0	0	0	0	0	0	0	0	0	0	0	0	0	0	0	0	0	0	0	0	0	0	0	0	0	0	0	0	0	0	0.6891	0.20095	0	0.3488
ARFGEF2	0	0	0	0.44775	0	-0.568354	0	0	0	0	0	0.7757	0	0	0	0	0	0	0	0	0	0	0	0	0	0	0	0.67395	0	0.36035	0	0	-0.3952	0	0	-0.3674
ARFGEF3	0	0	0	0	0	0	0	0	0	0	0	-0.7022	0	0	0	0	0	-0.871078	0	-1.05293	0	0	0	0	0	0	0	-0.67395	0	0	0	0	-0.2775	0	0	-0.2777
ARFIP1	0	0	0	0	0	0	0	0	0	0	0	-0.51	0	0	0	0	0	0	0	0	0	0	0	0	0	0	0	0	0	0	0	0	0	0	0	0.3353
ARFIP2	0	0	0	-0.44775	0	0	0	0	0	0	0	0	0	0	0	0	0	-0.3235	0	0.3255	0	0	0	0	0	0	0	0	0	0	0	-0.2927	0	0	0	0.2777
ARFRP1	0	0	0	0	0	-0.568354	0	0	0	0	0	0.7757	0	0	0	0.4935	0	0	0	0	0	0	0	1.00185	0	0	-0.6449	0.67395	0	0.36035	0	0	-0.3952	0	0	-0.6752
ARG1	0	0	0	0	0	0	0	0	0	0	0	-1.11725	0	0	0	0	0	-0.871078	0	-1.05293	0	0	0	0	0	0	0	-0.67395	0	0	0	0	-0.2775	0	0	-0.2777
ARG2	0	0	0.3429	0.34105	0	0	0	0	0	-0.2391	0	-0.92505	0	0	0	0	0	0	0	0	0	0	0	0	0	0	0	0	0	0	0	0	0	0.38315	0	0.3488
ARGLU1	0	0	0	-0.34105	0	0	0	0	0	0	0	0.51	0	0	0	0	0	0	0.48895	0	0	0	0	0	0	0	0	0	0	0	0	0	0.4116	-0.13215	0	0.3674
ARHGAP1	0	0	0	0	0	0	0	0	0	0	0	0	0	0	0	0	0	0	0	0	0	0	0	0	0	0	0	0	0	0	0	0	0	0	0	0
ARHGAP10	0	0	0	0	0	0	0	0	0	0	0	0	0	0	0	0	0	0	0	0	0	0	0	0	0	0	0	0	0	0	0	0	0	0	0	0
ARHGAP11A	0	0	0	0	0	0	0	0	0	0	0	0	0	0	0	0	0	0	0	0	0	0	0.6073	0	0	0	0	0	0	0	0	0	0	0	0	0
ARHGAP12	0	0	0	0	0	0	0	0	0	0	0	0	0	0	0	0	0	0	0	0	0	0	0	0	0	0	0	0	0	0	0	0	0	0	0	0
ARHGAP15	0	0	0.1234	0.2233	0	0	0	0	0	0	0	-0.51	0	0	0	0	0	0	0	0	0	0	0	0	0	0	0	0	0	0	0	0	0.2775	0.20095	0	0.3488
ARHGAP17	0	0	0	-0.44775	0	0.4681	0	0	0	0	0	0	0	0	0	0	0	0	0	0	0	0	0	0	0	0	0	0.351	0	0	0	0	0	0	0	0.6752
ARHGAP18	0	0	0	0	0	0	0	0	0	0	0	-1.11725	0	0	0	0	0	-0.871078	0	-1.05293	0	0	0	0	0	0	0	-0.67395	0	0	0	0	-0.2775	0	0	-0.2777
ARHGAP19	0	0	-0.1234	-0.44775	-0.3415	0	0	0	0	0	0	0	0	0	0	0	0	0	0	0	0	0	0	0	0	0	0	0	0	0	0	0	0	-0.13215	0	-0.6451
ARHGAP20	0	0	0	0	0	0	-0.2981	0	0	0	0	-0.51	0	0	0	-0.9272	0	0	0	0	0	0	0	0	0.31985	0.34375	0	-0.67395	0	0	0	0	0	0	0	-0.3674
ARHGAP21	0	0	0	0	0	0	0	0	0	0	0	0	0	0	0	0	0	0	0	0	0	0	0	0	0	0	0	0	0	0	0	0	0.4116	0	0	0
ARHGAP22	0	0	0	0	0	0	0	0	0	0	0	0	0	0	0	0	0	0	0	0	0	0	0	0	0	0	0	0	0	0	0	0	0	0	0	0
ARHGAP24	0	0	0	0	0	0	0	0	0	0	0	0	0	0	0	0	0	0	0	0	0	0	0	0	0	0	0	0	0	0	0	0	0	0	0	0
ARHGAP25	0	0	0	0	0	0	0	0	0	0	0	0	0	0	0	0	0	0	0	0	0	0	0	0	0	0	0	0	0	0	0	0	0	0	0	0
ARHGAP26	0	0	-0.1234	0	-0.12625	0	0	0	0	-0.2391	0	0	0	0	0	0	0	-0.3235	0	0	0	0	0	0	0	0	0	0	0	0	0	0	-0.6891	-0.3331	0	-0.6265
ARHGAP27	0	0	0	-0.5685	0	-0.47005	0	-0.5296	0	0	0	0	0	0	0	0	0	0	-0.48895	0	-0.6592	0	0	0	0	0	0	0	0	0	0	0.2927	-0.4972	0	0	0
ARHGAP28	0	0	0	0	0	0	0	0	0	0	0	0	0	0	0	0	0	0	0	0	0	0	0	0	0	0	0	0	0	0	0	0	0.4116	0	0	0.2777
ARHGAP29	0	0	0	0	0	0	0	0	0	0	0	0	0	0	0	0	0	0	0	0.3344	0	0	0	0	0	0	0	-0.67395	0	0	0	0	0	0.20095	0	0.3488
ARHGAP30	0	0	0	0.2233	0	0	0	0.90955	0	0	0	0	0	0	0	0	0	0.938541	0.687121	1.56438	0	0	0	0	0	0	0	0	0	0.36035	0	0.463562	0	0	0	0.3488
ARHGAP31	0	0	0	0	0	0	0	0	0	0	0	0	0	0	0	0	0	-0.3235	0	0	0	0	0	0	0	0	0	0	0	0	0	0	-0.2775	-0.20095	0	-0.3488
ARHGAP32	0	0	0	0	0	0	-0.2981	0	0	0	0	-0.51	0	0	0	-0.9272	0	0	0	0.3255	0	0	0	0	0.31985	0.34375	0	-0.67395	0	0	0	0	0	0	0	-0.3674
ARHGAP33	0	0	0	0	0	0	0	0	0	0	0	0	0	0	0	0	0	0	0	0	0	0	0	0	0	0	0	0	0	0	0	0	0	0	0	0
ARHGAP35	0	0	0	-0.5685	0	0	0	-0.49925	0	0	0	0	0	0	0	0	0	0	0	0	0	0	0	0	0	0	0	0	0	0	0	0	-0.4972	0	0	-0.3078
ARHGAP36	0	0	0	0	0	0	0	0	0	0	0	-0.855	0	0	0	0	0	0	0	0	0	0	0	0	0	0	0	0	0	0	0	0.2927	0.2775	0	0	1.05006
ARHGAP39	0	0	-0.1234	-0.2233	-0.3415	0	0	0	0	-0.2391	0	2.17413	0	0	-0.42725	-0.2741	0	0	0	0	0	0	0	0	-0.31985	0	-0.6449	0	0	0	0	0	0	-0.38315	0	-0.6451
ARHGAP4	0	0	0	0	0	0	0	0	0	0	0	-0.855	0	0	0	0	0	0	0	0	0	0	-0.6073	0	-0.31985	0	-0.6449	0	0	0	0	0.2927	0.2775	0	0	1.05006
ARHGAP44	0	0	0	0	0	-0.47005	0	-0.5296	0	0	0	-0.92505	0	0	0	0	0	0	0	0	0	0	0	0	0	0	0	-0.351	0	0	0	0	0	0	0	0
ARHGAP5	0	0	0.3429	0.34105	0	0	0	0	0	0	0	0	0	0	0	0	0	0	0	0	0	0	0	0	0	0	0	0	0	0	0	0	0.6891	0.5841	0	0.3488
ARHGAP6	0	0	0	0	0	0	0	0	0	0	0	0	0	0	0	0	0	0	0	0	0	0	0	0	0	0	0	0	0	0	0	0	0	0	0	0
ARHGAP8	0	0	0	-0.5685	0	0	0	0	0	-0.2471	0	-0.92505	0	0	0	0	0	0	0	0	0	0	0	0.5467	0	0	0	0	0	0	0	0	0	0	0	0
ARHGAP9	0	0	0	0	-0.3415	0	-0.2981	-0.5296	0	0	0	0.855	0	0	0	0.7676	0	0	0	-0.3344	0	0	0	0	-0.31985	-0.34375	-0.6449	0	0	0	0	0	0	-0.20095	0	-0.6265
ARHGDIA	0	0.4276	0	-0.5685	-0.4261	-0.813947	-0.4488	-0.5296	0	-0.2471	0	1.76409	0	0	0	0	0	0	-0.48895	0	-0.6592	0	0	-0.5467	-0.7233	-0.4994	-0.6449	-0.351	0	0.36035	0	0.2927	-0.4972	-0.2278	0	-0.444
ARHGDIB	0	0	0	0	0	0	0	0	0	0	0	0	0	0	0	-0.6531	0	0	0	0	0	0	0	0	0	0	0	-0.32295	0	0	0	0	0	0	0	0
ARHGDIG	0	0.4276	-0.2195	-0.44775	-0.4261	0	0	0	0	-0.2471	0	0	0	0	0	0	0	0	0	-0.6599	-0.6592	0	-0.6073	-0.5467	-0.40345	-0.34375	0	0	0	0.36035	0	0	0	-0.2278	0	-0.444
ARHGEF1	0	0	0	-0.5685	0	0	0	0	0	0	0	0	0	0	0	0	0	0	0	0	0	0	0	0	0	0	0	0	0	0	0	0	-0.4972	0	0	-0.3078
ARHGEF10	0	0	0	-0.2233	0	0	0	0	0	0	0	-0.92505	0	0	0	0	0	0	0	0	0	0	0	0	-0.31985	0	0	-0.32295	0	0	0	0	0	0	0	-0.6451
ARHGEF10L	0	0	-0.3429	-0.7888	-0.3415	-0.47005	0	-0.5296	0	-0.2391	0	0	0	0	-0.16025	0	0	0	-0.48895	0	0	0	0	-0.5467	-0.31985	-0.34375	0	-1.1713	0	0.36035	0	0	-1.304	-0.61095	0	-0.9529
ARHGEF11	0	0	0	0.2233	0	0	0	0	0	0	0	0	0	0	0	0	0	0.938541	0.687121	1.56438	0	0	0	0	0	0	0	0	0	0.36035	0	0.463562	0	0	0	0.3488
ARHGEF12	0	0	0	0	0	0	-0.2981	0	0	0	0	-0.51	0	0	0	-0.9272	0	0	0	0	0	0	0	0	0.31985	0.34375	0	-0.67395	0	0	0	0	0	0	0	-0.3674
ARHGEF15	0	0	0	0	0	-0.47005	0	-0.5296	0	0	0	-0.92505	0	0	0	0	0	0	0	0	0	0	0	0	0	0	0	-0.351	0	0	0	0	0	0	0	0
ARHGEF16	0	0	-0.3429	-0.7888	-0.3415	-0.47005	0	-0.5296	0	-0.2391	0	0	0	0	-0.16025	0	0	0	-0.48895	0	0	0	0	-0.5467	-0.31985	-0.34375	0	-1.1713	0	0.36035	0	0	-1.304	-0.61095	0	-0.9529
ARHGEF17	0.46045	0	-0.3429	-0.44775	-0.3415	0	-0.2981	-0.5296	0	-0.2391	0	0.1922	0	0	0	1.20482	0	-0.3235	-0.48895	0	-0.6592	0	-0.6073	0	-0.40345	-0.2331	-0.6449	-0.67395	0	0.36035	0	0	-0.8924	-0.251	0	-1.1192
ARHGEF18	0	0	0	-0.5685	0	0	0	-0.49925	0	0	0	-0.51	0	0	0	0	0	0	0	0	0	0	0	0	0	0	0	-0.49735	0	0	0	0	-0.4972	0	0	-0.7518
ARHGEF19	0	0	-0.3429	-0.7888	-0.3415	-0.47005	0	-0.5296	0	-0.2391	0	0	0	0	-0.16025	0	0	0	-0.48895	0	0	0	0	-0.5467	-0.31985	-0.34375	0	-1.1713	0	0.36035	0	0	-1.304	-0.61095	0	-0.9529
ARHGEF2	0	0	0	0	0	0	0	0	0	0	0	0	0	0	0	0	0	0.938541	0.687121	1.56438	0	0	0	0	0	0	0	0	0	0.36035	0	0.463562	0	0	0	0.3488
ARHGEF25	0	0	0	0	-0.3415	0	0	-0.5296	0	0	0	0.855	0	0	0	0.7676	0	0	0.48895	0	0	0	0	0	0	0	-0.6449	0	0	0	0	0	0	-0.20095	0	-0.6265
ARHGEF26	0	0	0	0	0	0	0	0	0	0	0	0	0	0	0	0	0	-0.3235	0	0	0	0	0	0	0	0	0	0	0	0	0	0	0	-0.20095	0	-0.3488
ARHGEF3	0	0	-0.1234	-0.34105	-0.3415	0	0	0	0	0	0	-0.51	0	0	0	0	0	-0.3235	0	0	0	0	0	0	0	0	0	0	0	0	0	0	-0.6891	-0.3331	0	-0.9939
ARHGEF35	0	0	-0.1234	0.34105	0	-0.93815	0	-0.5296	0	-0.2391	0	-0.41505	0	0	0	0	0	0	0	0	0	0	0	0	0	0	0	0	0	0	0	0	0	0	0	0
ARHGEF37	0	0	-0.1234	0	-0.12625	0	0	0	0	-0.2391	0	0	0	0	0	0	0	-0.3235	0	0	0	0	0	0	0	0	0	0	0	0	0	0	-0.2775	-0.3331	0	-0.3488
ARHGEF38	0	0	0	0	0	0	0	0	0	0	0	0	0	0	0	0	0	0	0	0	0	0	0	0	0	0	0	0	0	0	0	0	0	0	0	0
ARHGEF39	0	0	0	0	0	0	0	0	0	0	0	0	0	0	0	0	0	0	0	0	0	0	0	0	0	0	0	0	0	0	0	0	0	0	0	0
ARHGEF4	0	0	0	0.2233	0	0	0	0	0	0	0	0	0	0	0	0	0	0	0	0	0	0	0	0	0	0	0	0	0	0	0	0	0	0.20095	0	0.3488
ARHGEF40	0	0	0.3429	0	0	0	0	0	0	0	0	0	0	0	0	0	0	0	0	0	0	0	0	0	0	0	0	0	0	0	0	0	0	0.38315	0	0
ARHGEF6	0	0	0	0	0	0	0	0	0	0	0	-0.855	0	0	0	0	0	0	0	0	0	0	0	0	0	0	0	0	0	0	0	0.2927	0.2775	0	0	1.05006
ARHGEF7	0	0	0	-0.34105	0	0	0	0	0	0	0	0.51	0	0	0	0	0	0	0.48895	0	0	0	0	0	0	0	0	0	0	0	0	0	0	-0.13215	0	-0.3078
ARHGEF9	0	0	0	0	0	0	0	0	0	0	0	0	0	0	0	0	0	0	0	0	0	0	0	0	0	0	0	0	0	0	0	0	0	0	0	0
ARID1A	0	0	-0.3429	-0.7888	-0.3415	-0.47005	0	-0.5296	0	-0.2391	0	0	0	0	-0.16025	0	0	0	-0.48895	0	0	0	0	-0.5467	-0.31985	-0.34375	0	-1.1713	0	0.36035	0	0	-1.304	-0.61095	0	-0.9529
ARID1B	0	0	0	-0.2233	0	0	0	0	0	0	0	-0.1922	0	0	-0.16025	0	0	-0.871078	0	-1.05293	0	0	0	0	0	0	0	-0.67395	0	0	0	0	-0.6891	-0.3331	0	-0.6451
ARID2	0	0	0	0	0	0	0	0	0	0	0	0	0	0	0	0	0	0	0	0	0	0	0	0	0	0	0	0	0	0	0	0	0	0	0	0
ARID3A	0	0	0	-0.5685	0	0	-0.4488	-0.49925	0	-0.2471	0	0	0	0	0	0	0	0	0	0	0	0.5257	0	0	-0.40345	-0.2331	0	-0.49735	0	0	0	0	-0.4972	-0.2278	0	-0.7518
ARID3B	0	0	0	-0.44775	0	0	0	0	0	0	0	0.3109	0	0	0	0	0	0	0	0	0	0	0.6073	0	0	0	0	0	0	0	0	0	-0.3952	-0.13215	0	0
ARID4A	0	0	0.3429	0.34105	0	0	0	0	0	0	0	0	0	0	0	0	0	0	0	0	0	0	0	0	0	0	0	0	0	0	0	0	0.6891	0.38315	0	0.3488
ARID4B	0	0	0	0.2233	0	0	0	0	0	0	0	0	0	0	0	0	0	0.938541	0.687121	1.56438	0	0	0	0	0	0	0	-0.67395	0	0.36035	0	0.463562	-0.4116	-0.13215	0	0.3488
ARID5A	0	0	0	0	0	0	0	0	0	0	0	0	0	0	0	0	0	0	0	0	0	0	0	0	0	0	0	0	0	0	0	0	0	0	0	0
ARIH1	0	0	0	-0.44775	0	0	0	0	0	0	0	0.3109	0	0	0	0	0	0	0	0	0	0	0.6073	0	0	0	0	0	0	0	0	0	0	-0.13215	0	0
ARIH2	0	0	-0.1234	-0.34105	-0.3415	0	0	0	0	0	0	-0.51	0	0	0	0	0	-0.3235	0	0	0	0	0	0	0	0	0	0	0	0	0	0	-0.6891	-0.3331	0	-0.9939
ARL1	0	0	0	0	0.12625	0	0	0	0	0	0	0.855	0	0	0	0.2741	0	0	0.48895	0	0	0	0	0	0	0	0	0	0	0	0	0	-0.2775	-0.20095	0	0.44495
ARL10	0	0	-0.1234	-0.34105	-0.12625	0	0	0	0	-0.2391	0	0	0	0	0	0	0	-0.3235	0	0	0	0	0	0	0	0	0	0	0	0	0	0	-0.6891	-0.3331	0	-0.3488
ARL11	0	0	0.1234	-0.34105	0	0	0	0	0	0	0	0.51	0	0	0	0.2261	0	0	0.48895	0	0	0	0	0	0	0	0	0	0	0	0	0	0.4116	0	0	0.3674
ARL13A	0	0	0	0	0	0	0	0	0	0	0	-1.78005	0	0	0	0	0	0	0	0	0	0	0	0	0	0	0	0	0	0	0	0.2927	0	0	0	0
ARL13B	0	0	0	0	0	0	0	0	0	0	0	0	0	0	0	0	0	0	0	0	0	0	0	0	0	0	0	0	0	0	0	0	0	0	0	0
ARL14	0	0	0	0	0	0	0	0	0	0	0	0	0	0	0	0	0	-0.3235	0	0	0	0	0	0	0	0	0	0	0	0	0	0	0	0	0	0
ARL14EP	0	0	0	0.56435	0	0	0	0	0	0	0	0	0	0	0	0	0	0	0	0.3255	0	0	0	0	0	0	0	0	0	0	0	0	0.6891	0	0	0.6265
ARL15	0	0	0	0	0	0	0	0	0	0	0	0	0	0	0	0	0	0	0	0	0	0	0	0	0	0	0	0	0	0	0	0	0	0	0	0
ARL17A	0	0	0	-0.5685	0	-0.47005	0	-0.5296	0	0	0	1.26887	0	0	0	0	0	0	-0.48895	0	-0.6592	0	0	0	0	0	0	0	0	0	0	0.2927	0.3952	0	0	0.6752
ARL2	0.46045	0.4276	-0.3429	-0.44775	-0.3415	0	-0.2981	-0.5296	0	-0.2391	0	0.1922	0	0	0	0.4935	0	-0.3235	-0.48895	0	-0.6592	0	-0.6073	0	-0.40345	-0.2331	-0.6449	-0.67395	0	0.36035	0	0	-0.8924	-0.251	0	-1.1192
ARL2BP	0	0	0	0	0	-0.47005	0	0	0	0	0	0	0	0	0	0	0	0	0	0	0	0	0	0	0	0	0	0	0	0	0	-0.333276	0.8924	0	0	0
ARL3	0	0	-0.1234	-0.44775	-0.3415	0	0	0	0	0	0	0	0	0	0	0	0	0	0	0	0	0	0	0	0	0	0	0	0	0	0	0	0	-0.13215	0	-0.6451
ARL4A	0	0	0	0.34105	0	-0.4681	0	0	0	0	0	1.0631	0	0	0	0	0	0	0	0	0	0	0	0	0	0	0	0	0	0	0	0	1.05223	0.13215	0	0.9618
ARL4C	0	0	0	-0.34105	0	0	0	0	0	0	0	0	0	0	0	0	0	0	-0.48895	-0.3344	0	0	0	0	0.31985	0	0	0	0	0	0	0	-0.4116	-0.13215	0	-0.2777
ARL4D	0	0	0	-0.5685	0	-0.47005	0	-0.5296	0	0	0	0	0	0	0	0	0	0	-0.48895	0	-0.6592	0	0	0	0	0	0	0	0	0	0	0.2927	-0.4972	0	0	0
ARL5A	0	0	0.1234	0.2233	0	0	0	0	0	0	0	-0.51	0	0	0	0	0	0	0	0	0	0	0	0	0	0	0	0	0	0	0	0	0.2775	0.20095	0	0.3488
ARL5B	0	0	0	0	0	0	0	0	0	0	0	0	0	0	0	0	0	0	0	0	0	0	0	0	0	0	0	0	0	0	0	0	0.4116	0	0	0
ARL6	0	0	0	0	0	0	0	0	0	0	0	0	0	0	0	0	0	0	0	0	0	0	0	0	0	0	0	0	0	0	0	0	0	0	0	0
ARL6IP1	0	0	0	-0.44775	0	0.4681	0	0.5296	0	0	0	0	0	0	0	0	0	0	0	0	0	0	0	0	0	0	0	0.351	0	0	0	0	0.4972	0	0	0.6752
ARL6IP4	0	0	-0.3429	-0.7888	-0.3415	-0.47005	-0.2981	-0.5296	0	-0.2391	0	0.855	0	0	-0.16025	0.2741	0	-0.3235	0.48895	0	0	0	0	0	-0.31985	-0.34375	-0.6449	0	0	0.36035	0	0	-1.0843	-0.5841	0	-0.6265
ARL6IP5	0	0	0	0	0	0	0	0	0	0	0	0	0	0	0	0	0	0	0	0	0	0	0	0	0	0	0	0	0	0	0	0	0	0	0	0
ARL6IP6	0	0	0.1234	0.2233	0	0	0	0	0	0	0	0	0	0	0	0	0	0	0	0	0	0	0	0	0	0	0	0	0	0	0	0	0.2775	0.20095	0	0.3488
ARL8A	0	0	0	0.2233	0	0	0	0.90955	0	0	0	0.7757	0	0	0	0	0	0.938541	0.687121	1.56438	0	0	0	0	0	0	0	0	0	0.36035	0	0.463562	-0.4116	-0.13215	0	0.3488
ARL8B	0	0	0	-0.34105	0	0	0	0	0	0	0	0.3109	0	0	0	0	0	-0.3235	0	0	0	0	0	0	0	0	0	0	0	0	0	0	0	-0.20095	0	-0.3488
ARMC1	0	0	0	0	0	0	0	0	0	0	0	0	0	0	0	0	0	0	0	0	0	0	0	0	0	0	0	0	0	0	0	0	0.6891	0.20095	0	0.3488
ARMC10	0	0	0	0.34105	0	-0.93815	0	-0.5296	0	0	0	0.51	0	0	0	0	0	0.3235	0	0	0	0	0	0	0	0	0	0	0	0	0	0	0	0.13215	0	0.2777
ARMC12	0	0	-0.1234	-0.56435	-0.12625	0	0	0	0	0	0	0	0	0	-0.16025	0	0	0	0	0	0	0	0	0	0	0	0	-0.67395	0	0	0	0	-0.6891	-0.3331	0	-0.2777
ARMC2	0	0	0	0	0	0	0	0	0	0	0	-1.11725	0	0	0	0.4935	0	-0.871078	0	-1.05293	0	0	0	0	0	0	0	-0.67395	0	0	0	0	-0.2775	0	0	-0.2777
ARMC3	0	0	0	0	0	0	0	0	0	0	0	0	0	0	0	0	0	0	0	0	0	0	0	0	0	0	0	0	0	0	0	0	0.4116	0	0	0
ARMC4	0	0	0	0	0	0	0	0	0	0	0	0	0	0	0	0	0	0	0	0	0	0	0	0	0	0	0	0	0	0	0	0	0.4116	0	0	0
ARMC5	0	0	0	-0.44775	0	0	0	0	0	0	0	0	0	0	0	0	0	0	0	0	0	0	0	0	0	0	0	0.351	0	0	0	0	0	0	0	0
ARMC6	0	0	0	0	0	0	0	0	0	0	0	0	0	0	0	0	0	0	0	0	0	0	0	0	0	0	0	0	0	0	0	0	0	0	0	-0.7518
ARMC7	0	0	0	0.44775	0	-0.813947	0	-0.5296	0	0.2391	0	1.76409	0	0	0	0	0	0	0	0	-0.6592	0	0	-0.5467	0	0	0	0	0	0.36035	0	0.2927	0	0	0	0.6752
ARMC8	0	0	0	0	0	0	0	0	0	0	0	0	0	0	0	0	0	-0.3235	0	0	0	0	0	0	0	0	0	0	0	0	0	0	-0.2775	-0.20095	0	-0.3488
ARMC9	0	0	0	-0.34105	0	0	0	0	0	0	0	0	0	0	0	0	0	0	-0.48895	-0.3344	0	0	0	0	0.31985	0	0	0	0	0	0	0	-0.4116	-0.13215	0	-0.2777
ARMCX1	0	0	0	0	0	0	0	0	0	0	0	-1.78005	0	0	0	0	0	0	0	0	0	0	0	0	0	0	0	0	0	0	0	0.2927	0	0	0	0
ARMCX2	0	0	0	0	0	0	0	0	0	0	0	-1.78005	0	0	0	0	0	0	0	0	0	0	0	0	0	0	0	0	0	0	0	0.2927	0	0	0	0
ARMCX3	0	0	0	0	0	0	0	0	0	0	0	-1.78005	0	0	0	0	0	0	0	0	0	0	0	0	0	0	0	0	0	0	0	0.2927	0	0	0	0
ARMCX5	0	0	0	0	0	0	0	0	0	0	0	-1.78005	0	0	0	0	0	0	0	0	0	0	0	0	0	0	0	0	0	0	0	0.2927	0	0	0	0
ARMCX6	0	0	0	0	0	0	0	0	0	0	0	-1.78005	0	0	0	0	0	0	0	0	0	0	0	0	0	0	0	0	0	0	0	0.2927	0	0	0	0
ARMT1	0	0	0	0	0	0	0	0	0	0	0	-0.1922	0	0	0	0	0	-0.871078	0	-1.05293	0	0	0	0	0	0	0	-0.67395	0	0	0	0	-0.2775	0	0	-0.6451
ARNT	0	0	0	0	0	0	0	0	0	0	0	0	0	0	0	0	0	0	0	0	0	0	0	0	0	0	0	0	0	0	0	0	0	0	0	0
ARNT2	0	0	0	-0.44775	0	0	0	0	0	0	0	0.3109	0	0	0	0	0	0	0	0	0	0	0.6073	0	0	0	0	0	0	0	0	0	0	-0.13215	0	0
ARNTL	0	0	0	0.56435	0	0	0	0	0	0	0	0	0	0	0	0	0	0	0	0.3255	0	0	0	0	0	0	0	0	0	0	0	0	0.6891	0	0	0.6265
ARNTL2	0	0	0	0	0	0	0	0	0	0	0	0	0	0	0	-0.6531	0	0	0	0	0	0	0	0	0	0	0	-0.32295	0	0	0	0	0	0	0	0
ARPC1A	0	0	0	0.34105	0	-0.93815	0	-0.5296	0	0	0	0.51	0	0	0	0	0	0.3235	0	0	0	0	0	0	0	0	0	0	0	0	0	0	0	0.13215	0	0
ARPC1B	0	0	0	0.34105	0	-0.93815	0	-0.5296	0	0	0	0.51	0	0	0	0	0	0.3235	0	0	0	0	0	0	0	0	0	0	0	0	0	0	0	0.13215	0	0
ARPC2	0	0	0	-0.34105	0	0	0	0	0	0	0	0	0	0	0	0	0	0	-0.48895	-0.3344	0	0	0	0	0.31985	0	0	0	0	0	0	0	-0.4116	0.20095	0	0
ARPC3	0	0	-0.3429	-0.7888	-0.3415	-0.47005	-0.2981	-0.5296	0	-0.2391	0	0.855	0	0	-0.16025	0.2741	0	-0.3235	0.48895	0	0	0	0	0	-0.31985	-0.34375	-0.6449	0	0	0	0	0	-1.0843	-0.5841	0	-0.3488
ARPC4	0	0	0	-0.34105	0	0	0	0	0	0	0	0.3109	0	0	0	0	0	-0.3235	0	0	0	0	0	0	0	0	0	0	0	0	0	0	-0.6891	-0.20095	0	-0.3488
ARPC5	0	0	0	0.6746	0	0	0	0.90955	0	0	0	0.5531	0	0	0	0	0	0.938541	0.687121	1.56438	0	0	0	0	0	0	0	0	0	0.36035	0	0.463562	0.2775	0.20095	0	0.79375
ARPC5L	0	0	-0.3429	-0.44775	-0.3415	0	-0.2981	0.5296	0	-0.2391	0	0	0	0	0	0	0	0	0	0	0	0	0	0	-0.31985	0	-0.6449	0	0	0.36035	0	0	-0.3952	-0.61095	0	-0.3674
ARPIN	0	0	0	0	0	0	0	0	0	0	0	0.3109	0	0	0	0	0	0	0	0	0	0	0.6073	0	0	0	0	0	0	0	0	0	0	-0.13215	0	0
ARPP19	0	0	0	0	0	0	0	0	0	0	0	0	0	0	0	0	0	0	0	0	0	0	0.6073	0	0	0	0	0	0	0	0	0	0.4116	0	0	0.2777
ARPP21	0	0	0	-0.34105	0	0	0	0	0	0	0	0	0	0	0	0	0	-0.3235	0	0	0	0	0	0	0	0	0	0	0	0	0	0	-0.2775	-0.20095	0	-0.3488
ARR3	0	0	0	0	0	0	0	0	0	0	0	-1.365	0	0	0	0	0	0	0	0	0	0	0	0	0	0	0	0	0	0	0	0	0	0	0	0
ARRB1	0	0	0	0.56435	0	0	-0.2981	0	0	0	0	0.1922	0	0	0	0	0	0	0	0.3255	0	0	0	0	0.31985	0.34375	0	0	0	0	0	0	0.4116	0.13215	0	0
ARRB2	0	0.229665	0	-0.5685	0	-0.47005	0	-0.5296	0	0	0	-0.92505	0	0	0	0	0	0	0	0	0	0	0	0	0	0	0	-0.351	0	0.36035	0	0	-0.4972	-0.2278	0	-0.444
ARRDC1	0.46045	0.4276	-0.3429	-1.01625	-0.3415	-1.05165	-0.2981	0	0	-0.2391	0	-0.51	0	0	-0.42725	0	0	0	-0.48895	-0.6599	-0.6592	0	0	-0.5467	-0.7233	-0.34375	-0.6449	-0.49735	0	0.36035	0	0	-0.8924	-0.61095	0	-1.1192
ARRDC1-AS1	0.46045	0.4276	-0.3429	-1.01625	-0.3415	-1.05165	-0.2981	0	0	-0.2391	0	-0.51	0	0	-0.42725	0	0	0	-0.48895	-0.6599	-0.6592	0	0	-0.5467	-0.7233	-0.34375	-0.6449	-0.49735	0	0.36035	0	0	-0.8924	-0.61095	0	-1.1192
ARRDC2	0	0	0	0	0	0	0	0	0	0	0	0	0	0	0	0	0	0	0	0	0	0	0	0	0	0	0	0	0	0	0	0	0	0	0	-0.7518
ARRDC3	0	0	0	0.2233	0	0	0	0	0	0	0	0	0	0	0	0	0	0	0	0	0	0	0	0	0	0	0	0	0	0	0	0	0	0	0	0
ARRDC4	0	0	0	0	0	0	0	0	0	0	0	0.6659	0	0	0	0	0	0	0	0	0	0	0.6073	0	0	0	0	0	0	0	0	0	0	-0.13215	0	0
ARSA	0	0	0	0	0	0	0	0	0	-0.2471	0	-0.92505	0	0	0	0	0	0	0	0	0	0	0	0.5467	0	0	0	0	0	0	0	0	0	0	0	0
ARSB	0	0	0	0	0	0	0	0	0	0	0	0	0	0	0	0	0	0	0	0	0	0	0	0	0	0	0	0	0	0	0	0	0	0	0	0
ARSD	0	0	0	0	0	0	0	0	0	0	0	0	0	0	0	0	0	0	0	0	0	0	0	0	0	0	0	0	0	0	0	0	0	0	0	0
ARSE	0	0	0	0	0	0	0	0	0	0	0	0	0	0	0	0	0	0	0	0	0	0	0	0	0	0	0	0	0	0	0	0	0	0	0	0
ARSF	0	0	0	0	0	0	0	0	0	0	0	0	0	0	0	0	0	0	0	0	0	0	0	0	0	0	0	0	0	0	0	0	0	0	0	0
ARSG	0	0	0	0.44775	0	-0.47005	0	-0.5296	0	0.2391	0	1.76409	0	0	0	0	0	0	0	0.6599	0	0	0	0	0	0	0	0	0	0	0	0.2927	0.3952	0	0	0.6752
ARSJ	0	0	0	0	0	0	0	0	0	0	0	0	0	0	0	0	0	0	0	0	0	0	0	0	0	0	0	0	0	0	0	0	0	0	0	0
ARSK	0	0	0	0.2233	0	0	0	0	0	0	0	0	0	0	0	0	0	0	0	0	0	0	0	0	0	0	0	0	0	0	0	0	0	0	0	0
ART1	0	0	0	-0.44775	0	0	0	0	0	0	0	0	0	0	0	0	0	-0.3235	0	-0.3344	0	0	0	0	0	0	0	0	0	0	0	-0.2927	0	0	0	0.2777
ART3	0	0	0	0	0	0	0	0	0	0	0	0	0	0	0	0	0	0	0	0	0	0	0	0	0	0	0	0	0	0	0	0	0	0	0	0
ART4	0	0	0	0	0	0	0	0	0	0	0	0	0	0	0	-0.6531	0	0	0	0	0	0	0	0	0	0	0	-0.32295	0	0	0	0	0	0	0	0
ART5	0	0	0	-0.44775	0	0	0	0	0	0	0	0	0	0	0	0	0	-0.3235	0	-0.3344	0	0	0	0	0	0	0	0	0	0	0	-0.2927	0	0	0	0.2777
ARTN	0	0	-0.3429	-0.7888	-0.3415	-0.47005	0	-0.5296	0	-0.2391	0	0	0	0	-0.16025	0	0	0	0	0.3344	0	0	0	-0.5467	-0.31985	-0.34375	0	0	0	0.36035	0	0	-1.304	-0.61095	0	-0.6451
ARV1	0	0	0	0.2233	0	0	0	0	0	0	0	0	0	0	0	0	0	0.938541	0.687121	1.56438	0	0	0	0	0	0	0	-0.67395	0	0.36035	0	0.463562	-0.4116	-0.13215	0	0.3488
ARVCF	0	0	0	0	0	0	0	0	0	0	0	0	0	0	0	0	0	0	0	0	0	0	0	0	0	0	0	0	0	0	0	0	0	0	0	0
ARX	0	0	0	0	0	0	0	0	0	0	0	0	0	0	0	0	0	0	0	0	0	0	0	0	0	0	0	0	0	0	0	0	0	0	0	0
AS3MT	0	0	-0.1234	-0.44775	-0.3415	0	0	0	0	0	0	0	0	0	0	0	0	0	0	0	0	0	0	0	0	0	0	0	0	0	0	0	0	-0.13215	0	-0.6451
ASAH1	0	0	0	-0.2233	0	0	0	0	0	0	0	-0.92505	0	0	0	0	0	0	0	0	0	0	0	0	0	0	0	-0.32295	0	0	0	0	0	0	0	-0.6451
ASAH2	0	0	0	0	0	0	0	0	0	0	0	0	0	0	0	0	0	0	0	0	0	0	0	0	0	0	0	0	0	0	0	0	0	0	0	0
ASAP1	0	0	0	0	0	0	0	0	0	0	0	2.57379	0	0	0	0	0	0	0	0	0	0	0	0	0	0	0	0	0	0	0	0	0.6891	0	0	0.3488
ASAP2	0	0	0	-0.34105	0	0	0	0	0	0	0	-0.92505	0	0	0	0	0	0	0	0	0	0	0	0	0	0	0	0	0	0	0	0	-0.4116	-0.38315	0	0
ASAP3	0	0	-0.3429	-0.7888	-0.3415	-0.47005	0	-0.5296	0	-0.2391	0	0	0	0	-0.16025	0	0	0	-0.48895	0	0	0	0	-0.5467	-0.31985	-0.34375	0	-1.1713	0	0.36035	0	0	-1.304	-0.61095	0	-0.9529
ASB1	0	0	0	-0.34105	0	0	0	0	0	0	0	0	0	0	0	0	0	0	-0.48895	-0.3344	0	0	0	0	0.31985	0	0	0	0	0	0	0	-0.4116	-0.13215	0	-0.2777
ASB10	0	0	-0.1234	0.34105	0	-0.93815	0	-0.5296	0	-0.2391	0	-0.41505	0	0	0	0	0	0	0	0	0	0	0	0	0	0	0	0	0	0	0	0	0	0	0	0
ASB11	0	0	0	0	0	0	0	0	0	0	0	0	0	0	0	0	0	0	0	0	0	0	0	0	0	0	0	0	0	0	0	0	0	0	0	0
ASB12	0	0	0	0	0	0	0	0	0	0	0	0	0	0	0	0	0	0	0	0	0	0	0	0	0	0	0	0	0	0	0	0	0	0	0	0
ASB13	0	0	0	0	0	0	0	0	0	0	0	0	0	0	0	0	0	0	0	0	0	0	0	0	0	0	0	0	0	0	0	0	0	0	0	-0.2777
ASB14	0	0	-0.1234	-0.34105	-0.3415	0	0	0	0	0	0	-0.51	0	0	0	0	0	-0.3235	0	0	0	0	0	0	0	0	0	0	0	0	0	0	-0.6891	-0.3331	0	-0.9939
ASB15	0	0	0	0.56435	0	-0.93815	0	-0.5296	0	0	0	0.51	0	0	0	0	0	0.3235	0	0	0	0	0	0	0	0	0	0	0	0	0	0	0.6891	0.3331	0	0.6265
ASB16	0	0	0	-0.5685	0	-0.47005	0	-0.5296	0	0	0	0	0	0	0	0	0	0	-0.48895	0	-0.6592	0	0	0	0	0	0	0	0	0	0	0.2927	-0.4972	0	0	0
ASB17	0	0	0	0	0	0	0	0	0	0	0	0	0	0	0	0	0	0	0	0.3344	0	0	0	0	0	0	0	-0.67395	0	0	0	0	0	0.20095	0	0.3488
ASB18	0	0	0	-0.34105	0	0	0	0	0	0	0	0	0	0	0	0	0	0	-0.48895	-0.3344	0	0	0	0	0.31985	0	0	0	0	0	0	0	-0.4116	-0.13215	0	-0.2777
ASB2	0	0	0	0	0	-0.47005	-0.2981	0	0	-0.2391	0	-0.92505	0	0	-0.16025	0	0	-0.3235	0	0.6599	0	0	0	0	0	0	0	0	0	0	0	0	-0.3952	0	0	-0.9529
ASB3	0	0	0	0	0	0	0	0	0	0	0	0	0	0	0	0	0	0	0	0	0	0	0	0	0	0	0	0	0	0	0	0	0	0	0	0
ASB4	0	0	0	0.56435	0	0	0	0	0	0	0	0	0	0	0	0	0	0.3235	0	0.3255	0	0	0	0	0	0	0	0	0	0	0	0	0.6891	0.3331	0	0.6265
ASB5	0	0	0	0	0	0	0	0	0	0	0	0.3109	0	0	0	0	0	0	0	0	0	0	0	0	0	0	0	0	0	0	0	0	0	0	0	0.3353
ASB6	0.46045	0	-0.3429	-1.01625	-0.3415	-1.05165	-0.2981	0	0	-0.2391	0	-0.51	0	0	-0.42725	0	0	0	-0.48895	-0.6599	-0.6592	0	0	-0.5467	-0.7233	-0.34375	-0.6449	-0.49735	0	0.36035	0	0	-0.3952	-0.61095	0	-0.3674
ASB7	0	0	0	0	0	0	0	0	0	0	0	0.6659	0	0	0	0	0	0	0	0	0	0	0.6073	0	0	0	0	0	0	0	0	0	0	-0.13215	0	0
ASB8	0	0	-0.3429	-0.7888	-0.3415	0	-0.2981	-0.5296	0	-0.2391	0	0	0	0	-0.16025	0	0	-0.3235	0	-0.3344	0	0	0	0	-0.31985	-0.34375	-0.6449	0	0	0	0	0	-1.0843	-0.5841	0	-0.6265
ASB9	0	0	0	0	0	0	0	0	0	0	0	0	0	0	0	0	0	0	0	0	0	0	0	0	0	0	0	0	0	0	0	0	0	0	0	0
ASCC1	0	0	-0.1234	-0.44775	-0.3415	0	0	0	0	0	0	0	0	0	0	0	0	0	0	0	0	0	0	0	0	0	0	0	0	0	0	0	-0.3952	-0.13215	0	-0.6451
ASCC2	0	0	0	0	0	0	0	0	0	0	0	0	0	0	0	0.194	0	0	0	0	0	0	0	0	0	0	0	0	0	0	0	0	0.4972	0	0	0
ASCC3	0	0	0	0	0	0	0	0	0	0	0	-1.11725	0	0	0	0.4935	0	-0.871078	0	-1.05293	0	0	0	0	0	0	0	-0.67395	0	0	0	0	-0.2775	0	0	-0.2777
ASCL1	0	0	0	0	0.12625	0	0	0	0	0	0	0.855	0	0	0	0.2741	0	0	0.48895	0	0	0	0	0	0	0	0	0	0	0	0	0	-0.2775	-0.20095	0	0.44495
ASCL2	0	0	0	-0.44775	0	0	0	0	0	0	0	0	0	0	0	0	0	-0.3235	-0.48895	-0.3344	0	0	0	0	0	0	0	0	0	0	0	-0.2927	0	0	0	-0.3674
ASCL3	0	0	0	-0.44775	0	0	0	0	0	0	0	0	0	0	0	0	0	-0.3235	0	0.3255	0	0	0	0	0	0	0	0	0	0	0	-0.2927	0	0	0	0.2777
ASCL4	0	0	-0.3429	-0.7888	-0.3415	-0.47005	-0.2981	-0.5296	0	-0.2391	0	0.855	0	0	-0.16025	0.2741	0	-0.3235	0.48895	0	0	0	0	0	-0.31985	-0.34375	-0.6449	0	0	0	0	0	-1.0843	-0.5841	0	-0.3488
ASF1A	0	0	0	0	0	0	0	0	0	0	0	-1.11725	0	0	0	0	0	-0.871078	0	-1.05293	0	0	0	0	0	0	0	-0.67395	0	0	0	0	-0.2775	0	0	-0.2777
ASF1B	0	0	0	-0.5685	0	0	0	0	0	0	0	-0.92505	0	0	0	0	0	0	0	0	0	0	0	0	0	0	0	0	0	0	0	0	-0.4972	0	0	-0.7518
ASGR1	0	0	0	-0.5685	0	-0.47005	0	-0.5296	0	0	0	-0.92505	0	0	0	0	0	0	0	0	0	0	0	0	0	0	0	-0.351	0	0.36035	0	0	-0.4972	0	0	-0.444
ASGR2	0	0	0	-0.5685	0	-0.47005	0	-0.5296	0	0	0	-0.92505	0	0	0	0	0	0	0	0	0	0	0	0	0	0	0	-0.351	0	0.36035	0	0	-0.4972	0	0	-0.444
ASH1L	0	0	0	0	0	0	0	0	0	0	0	0	0	0	0	0	0	0.938541	0.687121	1.56438	0	0	0	0	0	0	0	0	0	0.36035	0	0.463562	0	0	0	0.3488
ASH2L	0	0	0	0	0	0	0	0	0	0	0	-0.51	0	0	0	0	0	0	0	0	0	0	0	0	0	0	0	0.64696	0	0	0	0	0	0	0	0
ASIC1	0	0	-0.3429	-0.7888	-0.3415	0	-0.2981	-0.5296	0	-0.2391	0	0	0	0	-0.16025	0.2741	0	-0.3235	0	-0.3344	0	0	0	0	-0.31985	-0.34375	-0.6449	0	0	0	0	0	-1.0843	-0.5841	0	-0.6265
ASIC2	0	0	0	0	0	0	0	-0.5296	0	0	0	0	0	0	0	0	0	0	0	0	0	0	0	0	0	0	0	0	0	0	0	0	0	0	0	0.6752
ASIC3	0	0	-0.1234	0.34105	0	-0.93815	0	-0.5296	0	-0.2391	0	-0.41505	0	0	0	0.898866	0	0	0	0	0	0	0	0	0	0	0	0	0	0	0	0	0	0	0	0
ASIC4	0	0	0	-0.34105	0	0	0	0	0	0	0	0	0	0	0	0	0	0	-0.48895	-0.3344	0	0	0	0	0.31985	0	0	0	0	0	0	0	-0.4116	-0.13215	0	-0.2777
ASIC5	0	0	0	0	0	0	0	0	0	0	0	-0.51	0	0	0	0	0	0	0	0	0	0	0	0	0	0	0	0	0	0	0	0	0	0	0	0.3353
ASIP	0	0	0	0	0	-0.568354	0	0	0	0	0	0	0	0	0	0	0	0	0	0	0	0	0	0	0	0	0	0.67395	0	0.36035	0	0	-0.8924	0	0	-0.6752
ASL	0	0	0	0	0	0	0	0	0	0	0	0	0	0	0	0	0	0	0	0	0	0	0	0	0	0	0	0	0	0	0	0	0	0	0	0
ASNA1	0	0	0	-0.5685	0	0	0	0	0	0	0	-0.92505	0	0	0	0	0	0	0	0	0	0	0	0	0	0	0	0	0	0	0	0	-0.4972	0	0	-0.7518
ASNS	0	0	0	0.34105	0	0	0	0	0	0	0	0	0	0	0	0	0	0.3235	0	0.3255	0	0	0	0	0	0	0	0	0	0	0	0	0.6891	0.13215	0	0.6265
ASNSD1	0	0	0.1234	0.2233	0	0	0	0	0	0	0	0	0	0	0	0	0	0	0	0	0	0	0	0	0	0	0	0	0	0	0	0	0.2775	0.20095	0	0.3488
ASPA	0	0.229665	0	-0.5685	0	-0.47005	0	-0.5296	0	0	0	-0.92505	0	0	0	0	0	0	0	0	0	0	0	0	0	0	0	-0.351	0	0.36035	0	0	-0.4972	-0.2278	0	-0.444
ASPH	0	0	0	0	0	0	0	0	0	0	0	0	0	0	0	0	0	0	0	0	0	0	0	0	0	0	0	0	0	0	0	0	0.6891	0.20095	0	0.3488
ASPHD1	0	0	0	-0.44775	0	0	0	0	0	0	0	0	0	0	0	0	0	0	0	0	0	0	0	0	0	0	0	0.351	0	0	0	0	0	0	0	0
ASPHD2	0	0	0	0	0	0	0	0	0	0	0	0	0	0	0	1.00681	0	0	0	0	0	0	0	0	0	0	0	0	0	0	0	0	0.4972	0	0	0.444
ASPM	0	0	0	0.6746	0	0	0	0.90955	0	0	0	0.5531	0	0	0	0	0	0.938541	0.687121	1.56438	0	0	0	0	0	0	0	0	0	0.36035	0	0.463562	0.2775	0.20095	0	0.79375
ASPN	0	0	0	0	0	0	0	0.5296	0	0	0	0	0	0	0	0	0	0	0	0	0	0	0	0	0	0	0	0	0	0	0	0	0	0	0	0
ASPRV1	0	0	0	0	0	0	0	0	0	0	0	0	0	0	0	0	0	0	0	0	0	0	0	0	0	0	0	0	0	0	0	0	0	0	0	0
ASPSCR1	0	0.4276	0	-0.5685	-0.4261	-0.813947	-0.4488	-0.5296	0	-0.2471	0	1.76409	0	0	0	0	0	0	-0.48895	0	-0.6592	0	0	-0.5467	-0.7233	-0.4994	-0.6449	-0.351	0	0.36035	0	0.2927	-0.4972	-0.2278	0	-0.444
ASRGL1	0	0	0	0	0	0	0	0	0	0	0	0	0	0	0	0	0	-0.3235	0	0	0	0	-0.6073	0	-0.40345	0	0	-0.67395	0	0	0	0	0	0	0	-0.3674
ASS1	0.46045	0.4276	-0.3429	-1.01625	-0.3415	-1.05165	-0.2981	0	0	-0.2391	0	-0.51	0	0	-0.42725	0	0	0	-0.48895	-0.6599	-0.6592	0	0	-0.5467	-0.7233	-0.34375	-0.6449	-0.49735	0	0.36035	0	0	-0.8924	-0.61095	0	-1.1192
ASTE1	0	0	0	0	0	0	0	0	0	0	0	0	0	0	0	0	0	-0.3235	0	0	0	0	0	0	0	0	0	0	0	0	0	0	-0.2775	-0.20095	0	-0.3488
ASTL	0	0	0	0	0	0	0	0	0	0	0	0	0	0	0	0	0	0	0	0	0	0	0	0	0	0	0	0	0	0	0	0	0	0	0	0
ASTN1	0	0	0	0.6746	0	0	0	0.90955	0	0	0	0.5531	0	0	0	0	0	0.938541	0.687121	1.56438	0	0	0	0	0	0	0	0	0	0.36035	0	0.463562	0.2775	0.20095	0	0.79375
ASTN2	0	0	0	0	0	0	0	0.5296	0	0	0	0	0	0	0	0	0	0	0	0	0	0	0	0	0	0	0	0	0	0	0	0	0.4116	0	0	0.2777
ASUN	0	0	0	0	0	0	0	0	0	0	0	0	0	0	0	-0.6531	0	0	0	0	0	0	0	0	0	0	0	-0.32295	0	0	0	0	0	0	0	0
ASXL1	0	0	0	0	0	-0.568354	0	0	0	0	0	0	0	0	0	0	0	0	0	0	0	0	0	0	0	0	0	0	0	0.36035	0	0	-0.8924	0	0	0
ASXL2	0	0	0	-0.34105	0	0	0	0	0	0	0	-0.92505	0	0	0	0	0	0	0	0	0	0	0	0	0	0	0	0	0	0	0	0	-0.4116	-0.38315	0	0
ASZ1	0	0	0	0.56435	0	-0.93815	0	-0.5296	0	0	0	0.51	0	0	0	0	0	0.3235	0	0	0	0	0	0	0	0	0	0	0	0	0	0	0.6891	0.3331	0	0.6265
ATAD1	0	0	-0.1234	0	-0.3415	0	0	0	0	0	0	0	0	0	0	0	0	0	0	0	0	0	0	0	0	0	0	0	0	0	0	0	0.4116	-0.13215	0	-0.2777
ATAD2	0	0	0	0	0	0	0	0	0	0	0	2.57379	0	0	0	0	0	0	0	0	0	0	0	0	0	0	0	0	0	0	0	0	0.6891	0	0	0.3488
ATAD3A	0	0	-0.3429	-0.7888	-0.3415	-0.47005	0	-0.5296	0	-0.2391	0	0	0	0	-0.16025	0	0	0	-0.48895	0	0	0	0	-0.5467	-0.31985	-0.34375	0	-1.1713	0	0.36035	0	0	-1.304	-0.61095	0	-0.9529
ATAD3B	0	0	-0.3429	-0.7888	-0.3415	-0.47005	0	-0.5296	0	-0.2391	0	0	0	0	-0.16025	0	0	0	-0.48895	0	0	0	0	-0.5467	-0.31985	-0.34375	0	-1.1713	0	0.36035	0	0	-1.304	-0.61095	0	-0.9529
ATAD3C	0	0	-0.3429	-0.7888	-0.3415	-0.47005	0	-0.5296	0	-0.2391	0	0	0	0	-0.16025	0	0	0	-0.48895	0	0	0	0	-0.5467	-0.31985	-0.34375	0	-1.1713	0	0.36035	0	0	-1.304	-0.61095	0	-0.9529
ATAD5	0	0	0	0	0	0	0	0	0	0	0	0	0	0	0	0	0	0	0	0	0	0	0	0	0	0	0	0	0	0	0	0	0	0	0	0.6752
ATAT1	0	0	-0.1234	-0.56435	-0.12625	0	0	0	0	0	0	0.4737	0	0	-0.16025	0	0	0	0	0	0	0	0	0	0	0	0	0	0	0	0	0	-0.6891	-0.3331	0	0
ATCAY	0	0	0	-0.5685	0	0	-0.4488	-0.49925	0	-0.2471	0	0	0	0	0	0	0	0	0	0	0	0.5257	0	0	-0.40345	-0.2331	0	-0.49735	0	0	0	0	-0.4972	-0.2278	0	-0.7518
ATE1	0	0	-0.1234	-0.44775	-0.3415	0	0	0	0	0	0	0	0	0	0	0	0	0	0	0	0	0	0	0	0	-0.34375	-0.6449	0	0	0	0	0	-0.3952	-0.38315	0	-0.6451
ATF1	0	0	-0.3429	-0.7888	-0.3415	0	-0.2981	-0.5296	0	-0.2391	0	0	0	0	-0.16025	0.2741	0	-0.3235	0	-0.3344	0	0	0	0	-0.31985	-0.34375	-0.6449	0	0	0	0	0	-1.0843	-0.5841	0	-0.6265
ATF2	0	0	0.1234	0.2233	0	0	0	0	0	0	0	0	0	0	0	0	0	0	0	0	0	0	0	0	0	0	0	0	0	0	0	0	0.2775	0.20095	0	0.3488
ATF3	0	0	0	0.2233	0	0	0	0.90955	0	0	0	0.7757	0	0	0	0	0	0.938541	0.687121	1.56438	0	0	0	0	0	0	0	0	0	0.36035	0	0.463562	-0.4116	-0.13215	0	0.3488
ATF4	0	0	0	-0.5685	0	0	0	0	0	-0.2471	0	-0.92505	0	0	0	1.54705	0	0	0	0	0	0	0	0.5467	0	0	0	0	0	0	0	0	0	0	0	0
ATF5	0	0	0	-0.5685	0	0	0	0	0	0	0	0.5531	0	0	0	0	0	0	0	0	0	0	0	0	0	0	0	0	0	0	0	0	-0.4972	0	0	-0.3078
ATF6	0	0	0	0.2233	0	0	0	0.90955	0	0	0	0	0	0	0	0	0	0.938541	0.687121	1.56438	0	0	0	0	0	0	0	0	0	0.36035	0	0.463562	0	0	0	0.3488
ATF6B	0	0	-0.1234	-0.56435	-0.12625	0	0	0	0	0	0	0.4737	0	0	-0.16025	0	0	0	0	0	0	0	0	0	0	0	0	-0.67395	0	0	0	0	-0.6891	-0.3331	0	-0.2777
ATF7	0	0	-0.3429	-0.7888	-0.3415	0	-0.2981	-0.5296	0	-0.2391	0	0	0	0	-0.16025	0.2741	0	-0.3235	0	-0.3344	0	0	0	0	-0.31985	-0.34375	-0.6449	0	0	0	0	0	-1.0843	-0.5841	0	-0.6265
ATF7IP	0	0	0	0	0	0	0	0	0	0	0	0	0	0	0	-0.6531	0	0	0	0	0	0	0	0	0	0	0	-0.32295	0	0	0	0	0	0	0	0
ATF7IP2	0	0	0	-0.44775	0	0.4681	0	0.5296	0	0	0	0	0	0	0	0	0	0	0	0	0	0	0	0	0	0	0	0.351	0	0	0	0	0.4972	0	0	0.6752
ATG10	0	0	0	0	0	0	0	0	0	0	0	0	0	0	0	0	0	0	0	0	0	0	0	0	0	0	0	0	0	0	0	0	0	0	0	0
ATG101	0	0	-0.3429	-0.7888	-0.3415	0	-0.2981	-0.5296	0	-0.2391	0	0	0	0	-0.16025	0.2741	0	-0.3235	0	-0.3344	0	0	0	0	-0.31985	-0.34375	-0.6449	0	0	0	0	0	-1.0843	-0.5841	0	-0.6265
ATG12	0	0	0	0	0	0	0	0	0	0	0	0	0	0	0	0	0	0	0	0	0	0	0	0	0	0	0	0	0	0	0	0	0	0	0	0
ATG13	0	0	0	0	0	0	0	0	0	0	0	0	0	0	0	0	0	0	0	0	0	0	0	0	0	0	0	0	0	0	0	0	0	0	0	0
ATG14	0	0	0.3429	0.34105	0	0	0	0	0	0	0	0	0	0	0	0	0	0	0	0	0	0	0	0	0	0	0	0	0	0	0	0	0.6891	0.38315	0	0.3488
ATG16L1	0	0	0	-0.34105	0	0	0	0	0	0	0	0	0	0	0	0	0	0	-0.48895	-0.3344	0	0	0	0	0.31985	0	0	0	0	0	0	0	-0.4116	-0.13215	0	-0.2777
ATG16L2	0.46045	0	-0.3429	-0.44775	-0.3415	0	-0.2981	-0.5296	0	-0.2391	0	0.1922	0	0	0	1.20482	0	-0.3235	-0.48895	0	-0.6592	0	-0.6073	0	-0.40345	-0.2331	-0.6449	-0.67395	0	0.36035	0	0	-0.8924	-0.251	0	-1.1192
ATG2A	0.46045	0.4276	-0.3429	-0.44775	-0.3415	0	-0.2981	-0.5296	0	-0.2391	0	0.1922	0	0	0	0.4935	0	-0.3235	-0.48895	0	-0.6592	0	-0.6073	0	-0.40345	-0.2331	-0.6449	-0.67395	0	0.36035	0	0	-0.8924	-0.251	0	-1.1192
ATG2B	0	0	0	0	0	-0.47005	-0.2981	0	0	-0.2391	0	-0.92505	0	0	-0.16025	0	0	-0.3235	0	0.6599	0	0	0	0	-0.31985	0	0	0	0	0	0	0	-0.3952	0	0	-0.9529
ATG3	0	0	0	0	0	0	0	0	0	0	0	0	0	0	0	0	0	0	0	0	0	0	0	0	0	0	0	0	0	0	0	0	0	0	0	0
ATG4A	0	0	0	0	0	0	0	0	0	0	0	-1.78005	0	0	0	0	0	0	0	0	0	0	0	0	0	0	0	0	0	0	0	0.2927	0	0	0	0
ATG4C	0	0	0	0	0	0	0	0	0	0	0	0	0	0	0	0	0	0	0	0.3344	0	0	0	0	0	0	0	-0.67395	0	0	0	0	0	0	0	0.3488
ATG4D	0	0	0	-0.5685	0	0	0	-0.49925	0	0	0	-0.51	0	0	0	0	0	0	0	0	0	0	0	0	0	0	0	-0.49735	0	0	0	0	-0.4972	0	0	-0.7518
ATG5	0	0	0	0	0	0	0	0	0	0	0	-1.11725	0	0	0	0.4935	0	-0.871078	0	-1.05293	0	0	0	0	0	0	0	-0.67395	0	0	0	0	-0.2775	0	0	-0.2777
ATG7	0	0	0	-0.34105	0	0	0	0	0	0	0	0.3109	0	0	0	0	0	-0.3235	0	0	0	0	0	0	0	0	0	0	0	0	0	0	-0.6891	-0.20095	0	-0.3488
ATG9A	0	0	0	-0.34105	0	0	0	0	0	0	0	0	0	0	0	0	0	0	-0.48895	-0.3344	0	0	0	0	0.31985	0	0	0	0	0	0	0	-0.4116	-0.13215	0	-0.2777
ATG9B	0	0	-0.1234	0.34105	0	-0.93815	0	-0.5296	0	-0.2391	0	-0.41505	0	0	0	0.898866	0	0	0	0	0	0	0	0	0	0	0	0	0	0	0	0	0	0	0	0
ATHL1	0	0	0	-0.44775	0	0	0	0	0	0	0	0	0	0	0	0	0	-0.3235	-0.48895	-0.3344	0	0	0	0	0	0	0	0	0	0	0	-0.2927	0	0	0	-0.3674
ATIC	0	0	0	0.2233	0	0	0	0	0	0	0	0	0	0	0	0	0	0	0	0	0	0	0	0	0	0	0	0	0	0	0	0	0.2775	0.20095	0	0
ATL1	0	0	0.3429	0.34105	0	0	0	0	0	0	0	0	0	0	0	0	0	0	0	0	0	0	0	0	0	0	0	0	0	0	0	0	0.6891	0.5841	0	0.3488
ATL2	0	0	0	0	0	0	0	0	0	0	0	0	0	0	0	0	0	0	0	0	0	0	0	0	0	0	0	0	0	0	0	0	0	0	0	0
ATL3	0	0	-0.3429	-0.44775	-0.3415	0	-0.2981	-0.5296	0	-0.2391	0	0	0	0	0	0.4935	0	-0.3235	-0.48895	0	-0.6592	0	-0.6073	0	-0.40345	-0.2331	-0.6449	-0.67395	0	0	0	0	-0.8924	-0.251	0	-1.1192
ATM	0	0	0	0	0	0	-0.2981	0	0	0	0	-0.51	0	0	0	-0.7011	0	0	0	0	0	0	0	0	0.31985	0.34375	0	-0.67395	0	0	0	0	0	0	0	-0.3674
ATMIN	0	0	0	0	0	-0.47005	0	0	0	0	0	0	0	0	0	0	0	0	0	0	0	0	0	0	0	0	0.6449	0	0	0	0	-0.333276	0.8924	0	0	0.9529
ATN1	0	0	0	-0.34105	0	0	0	0	0	0	0	0	0	0	0	-0.6531	0	-0.3235	0	0	0	0	0	0	-0.31985	0	-0.6449	-0.67395	0	0	0	0	-0.6891	-0.3331	0	-0.6265
ATOH1	0	0	0	0	0	0	0	0	0	0	0	0	0	0	0	0	0	0	0	0	0	0	0	0	0	0	0	0	0	0	0	0	0	0	0	0
ATOH7	0	0	-0.1234	-0.44775	-0.3415	0	0	0	0	0	0	0	0	0	0	0	0	0	0	0	0	0	0	0	0	0	0	0	0	0	0	0	-0.3952	-0.13215	0	-0.6451
ATOH8	0	0	0	0	0	0	0	0	0	0	0	0	0	0	0	0	0	0	0	0	0	0	0	0	0	0	0	0	0	0	0	0	0	0	0	0
ATOX1	0	0	-0.1234	0	-0.12625	0	0	0	0	-0.2391	0	0	0	0	0	0	0	-0.3235	0	0	0	0	0	0	0	0	0	0	0	0	0	0	-0.2775	-0.3331	0	-0.3488
ATP10A	0	0	0	0	0	0	0	0	0	0	0	0	0	0	0	0	0	0	0	0	0	0	0.6073	0	0	0	0	0	0	0	0	0	0	0	0	0
ATP10D	0	0	0	0	0	0	0	0	0	0	0	0	0	0	0	0	0	0	0	0	0	0	0	0	0	0	0	0	0	0	0	0	-0.2775	0	0	0
ATP11A	0	0	0	-0.34105	0	0	0	0	0	0	0	0.51	0	0	0	0	0	0	0.48895	0	0	0	0	0	0	0	0	0	0	0	0	0	0	-0.13215	0	-0.3078
ATP11AUN	0	0	0	-0.34105	0	0	0	0	0	0	0	0.51	0	0	0	0	0	0	0.48895	0	0	0	0	0	0	0	0	0	0	0	0	0	0	-0.13215	0	-0.3078
ATP11B	0	0	0	-0.34105	0	0	0	0	0	0	0	0	0	0	0	0	0	-0.3235	0	0	0	0	0	0	0	0	0	0	0	0	0	0	-0.6891	-0.3331	0	-0.3488
ATP11C	0	0	0	0	0	0	0	0	0	0	0	-0.855	0	0	0	0	0	0	0	0	0	0	0	0	0	0	0	0	0	0	0	0.2927	0.2775	0	0	1.05006
ATP12A	0	0	0	0	0	0	0	0	0	0	0	0	0	0	0	0	0	0	0.48895	0	0	0	0	0	0	0	0	0	0	0	0	0	0	0	0	0
ATP13A1	0	0	0	0	0	0	0	0	0	0	0	0	0	0	0	0	0	0	0	0	0	0	0	0	0	0	0	0	0	0	0	0	0	0	0	-0.7518
ATP13A2	0	0	-0.3429	-0.7888	-0.3415	-0.47005	0	-0.5296	0	-0.2391	0	0	0	0	-0.16025	0	0	0	-0.48895	0	0	0	0	-0.5467	-0.31985	-0.34375	0	-1.1713	0	0.36035	0	0	-1.304	-0.61095	0	-0.9529
ATP13A4	0	0	0	-0.34105	0	0	0	0	0	0	0	0	0	0	0	0	0	-0.3235	0	0	0	0	0	0	0	0	0	0	0	0	0	0	-0.6891	-0.3331	0	-0.3488
ATP13A5	0	0	0	-0.34105	0	0	0	0	0	0	0	0	0	0	0	0	0	-0.3235	0	0	0	0	0	0	0	0	0	0	0	0	0	0	-0.6891	-0.3331	0	-0.3488
ATP1A1	0	0	0	0	0	0	0	0	0	0	0	0	0	0	0	0	0	0	0	0	0	0	0	0	0	0	0	0	0	0	0	0	0	0	0	0
ATP1A2	0	0	0	0.2233	0	0	0	0.90955	0	0	0	0	0	0	0	0	0	0.938541	0.687121	1.56438	0	0	0	0	0	0	0	0	0	0.36035	0	0.463562	0	0	0	0.3488
ATP1A3	0	0	0	-0.5685	0	0	0	0	0	0	0	0	0	0	0	0	0	0	0	0	0	0	0	0	0	0	0	0	0	0	0	0	-0.4972	0	0	-0.3078
ATP1A4	0	0	0	0.2233	0	0	0	0.90955	0	0	0	0	0	0	0	0	0	0.938541	0.687121	1.56438	0	0	0	0	0	0	0	0	0	0.36035	0	0.463562	0	0	0	0.3488
ATP1B1	0	0	0	0.2233	0	0	0	0.90955	0	0	0	0	0	0	0	0	0	0.938541	0.687121	1.56438	0	0	0	0	0	0	0	0	0	0.36035	0	0.463562	0	0	0	0.3488
ATP1B2	0	0	0	-0.5685	0	-0.47005	0	-0.5296	0	0	0	-0.92505	0	0	0	0	0	0	0	0	0	0	0	0	0	0	0	-0.351	0	0	0	0	-0.4972	0	0	-0.444
ATP1B3	0	0	0	0	0	0	0	0	0	0	0	0	0	0	0	0	0	-0.3235	0	0	0	0	0	0	0	0	0	0	0	0	0	0	-0.2775	-0.20095	0	-0.3488
ATP1B4	0	0	0	0	0	0	0	0	0	0	0	-1.78005	0	0	0	0	0	0	0	0	0	0	0	0	0	0	0	0	0	0	0	0.2927	0	0	0	0.6841
ATP2A1	0	0	0	-0.44775	0	0	0	0	0	0	0	0	0	0	0	0	0	0	0	0	0	0	0	0	0	0	0	0.351	0	0	0	0	0	0	0	0
ATP2A2	0	0	-0.3429	-0.7888	-0.3415	-0.47005	-0.2981	-0.5296	0	-0.2391	0	0.855	0	0	-0.16025	0.2741	0	-0.3235	0.48895	0	0	0	0	0	-0.31985	-0.34375	-0.6449	0	0	0	0	0	-1.0843	-0.5841	0	-0.3488
ATP2A3	0	0.229665	0	-0.5685	0	-0.47005	0	-0.5296	0	0	0	-0.92505	0	0	0	0	0	0	0	0	0	0	0	0	0	0	0	-0.351	0	0.36035	0	0	-0.4972	-0.2278	0	-0.444
ATP2B1	0	0	0	0	0.12625	0	0	0	0	0	0	0.855	0	0	0	0.2741	0	0	0.48895	0	0	0	0	0	0	0	0	0	0	0	0	0	0	0	0	0.44495
ATP2B2	0	0	0	-0.34105	0	0	0	0	0	0	0	0.3109	0	0	0	0	0	-0.3235	0	0	0	0	0	0	0	0	0	0	0	0	0	0	-0.6891	-0.20095	0	-0.3488
ATP2B3	0	0	0	0	0	0	0	0	0	0	0	-0.855	0	0	0	0	0	0	0	0	0	0	0	0	0	0	0	0	0	0	0	0.2927	0.2775	0	0	1.05006
ATP2B4	0	0	0	0.2233	0	0	0	0.90955	0	0	0	0.7757	0	0	0	0	0	0.938541	0.687121	1.56438	0	0	0	0	0	0	0	0	0	0.36035	0	0.463562	-0.4116	-0.13215	0	0.3488
ATP2C1	0	0	0	0	0	0	0	0	0	0	0	0	0	0	0	0	0	-0.3235	0	0	0	0	0	0	0	0	0	0	0	0	0	0	-0.2775	-0.20095	0	-0.3488
ATP2C2	0	0.324	-0.4389	-0.44775	0	-1.05165	0	-0.49925	0	-0.2471	0	0	0	0	0	0	0	0	-0.48895	-0.6599	-0.6592	0	0	-0.5467	0	-0.57685	0	-0.49735	0	0	0	-0.333276	0	-0.2278	0	-0.444
ATP4A	0	0	0	0	0	0	0	0	0	0	0	0	0	0	0	0	0	0	0	0	0	0	0	0	0	0	0	0	0	0	0	0	0	0	0	0
ATP4B	0	0	0	-0.34105	0	0	0	0	0	0	0	0.51	0	0	0	0	0	0	0.48895	0	0	0	0	0	0	0	0	0	0	0	0	0	0	-0.13215	0	-0.3078
ATP5A1	0	0	0	0	0	0	0	0	0	0	0	0	0	0	0	0	0	0	0	0	0	0	0	0	0	0	0	0	0	0	0	0	0	0	0	0.6265
ATP5B	0	0	-0.3429	-0.7888	-0.3415	0	-0.2981	-0.5296	0	-0.2391	0	0	0	0	-0.16025	0.2741	0	-0.3235	0	-0.3344	0	0	0	0	-0.31985	-0.34375	-0.6449	0	0	0	0	0	-1.0843	-0.20095	0	-0.6265
ATP5C1	0	0	0	0	0	0	0	0	0	0	0	0	0	0	0	0	0	0	0	0	0	0	0	0	0	0	0	0	0	0	0	0	0	0	0	-0.2777
ATP5D	0	0	0	-0.5685	0	0	-0.4488	-0.49925	0	-0.2471	0	0	0	0	0	0	0	0	0	0	0	0.5257	0	0	-0.40345	-0.2331	0	-0.49735	0	0	0	0	-0.4972	-0.2278	0	-0.7518
ATP5E	0	0	0	1.0121	0	-0.568354	0	0	0	0	0	0.7757	0	0	0	0.4935	0	0	0	0	0	0	0	1.00185	0	0	0	0.67395	0	0.36035	0	0	0	0	0	-0.3674
ATP5F1	0	0	0	0	0	0	0	0	0	0	0	0	0	0	0	0	0	0	0	0	0	0	0	0	0	0	0	0	0	0	0	0	0	0	0	0
ATP5G1	0	0	0	0	0	-0.47005	0	-0.5296	0	0.2391	0	1.26887	0	0	0	0	0	0	2.1366	0	0	0	0	0	0	0	0	0	0	0	0	0.2927	0.3952	0	0	0.6752
ATP5G2	0	0	-0.3429	-0.7888	-0.3415	0	-0.2981	-0.5296	0	-0.2391	0	0	0	0	-0.16025	0.2741	0	-0.3235	0	-0.3344	0	0	0	0	-0.31985	-0.34375	-0.6449	0	0	0	0	0	-1.0843	-0.5841	0	-0.6265
ATP5G3	0	0	0.1234	0.2233	0	0	0	0	0	0	0	0	0	0	0	0	0	0	0	0	0	0	0	0	0	0	0	0	0	0	0	0	0.2775	0.20095	0	0.3488
ATP5H	0	0	0	0.44775	0	-0.813947	0	-0.5296	0	0.2391	0	1.76409	0	0	0	0	0	0	0	0	-0.6592	0	0	-0.5467	0	0	0	0	0	0.36035	0	0.2927	0	0	0	0.6752
ATP5I	0	0	-0.1234	-0.34105	-0.46775	0	0	0	0	0	0	0	0	0	0	0	0	0	-0.48895	-0.3344	0	0	0	-0.5467	-0.31985	-0.34375	0	0	0	0	0	0	-1.0843	-0.20095	0	-1.3017
ATP5J	0	0	0	0	0	0	0	0	0	0.4862	0	0.452039	0	0	0	0	0	0	0	0	0	0	0	0	0	0	0	0	0	0	0	0	0	0	0	0
ATP5J2	0	0	0	0.34105	0	-0.93815	0	-0.5296	0	0	0	0.51	0	0	0	0	0	0.3235	0	0	0	0	0	0	0	0	0	0	0	0	0	0	0	0.13215	0	0
ATP5L	0	0	0	0	0	0	-0.2981	0	0	0	0	-0.51	0	0	0	-0.9272	0	0	0	0	0	0	0	0	0.31985	0.34375	0	-0.67395	0	0	0	0	0	0	0	-0.3674
ATP5O	0	0	-0.26215	-0.4513	-0.12625	0	0	0	0	0.4862	0	-0.202332	0	0	0	0	0	0	0	0	0	0	0	0	-0.18905	0	0	0	0	0	0	0	-0.6891	-0.3331	0	-0.6265
ATP5S	0	0	0.3429	0.34105	0	0	0	0	0	0	0	0	0	0	0	0	0	0	0	0	0	0	0	0	0	0	0	0	0	0	0	0	0.6891	0.5841	0	0.3488
ATP5SL	0	0	0	-0.5685	0	0	0	0	0	0	0	0	0	0	0	0	0	0	0	0	0	0	0	0	0	0	0	0	0	0	0	0	-0.4972	0	0	-0.3078
ATP6AP2	0	0	0	0	0	0	0	0	0	0	0	0	0	0	0	0	0	0	0	0	0	0	0	0	0	0	0	0	0	0	0	0	0	0	0	0
ATP6V0A1	0	0	0	-0.5685	0	-0.47005	0	-0.5296	0	0	0	0	0	0	0	0	0	0	-0.48895	0	-0.6592	0	0	0	0	0	0	0	0	0	0	0.2927	-0.4972	0	0	0
ATP6V0A2	0	0	-0.3429	-0.7888	-0.3415	-0.47005	-0.2981	-0.5296	0	-0.2391	0	0.855	0	0	-0.16025	0.2741	0	-0.3235	0.48895	0	0	0	0	0	-0.31985	-0.34375	-0.6449	0	0	0.36035	0	0	-1.0843	-0.5841	0	-0.6265
ATP6V0A4	0	0	0	0.34105	0	-0.93815	0	-0.5296	0	0	0	0.51	0	0	0	0	0	0	0	0	0	0	0	0	0	0	0	0	0	0	0	0	0.4116	0	0	0.6265
ATP6V0B	0	0	-0.3429	-0.7888	-0.3415	-0.47005	0	-0.5296	0	-0.2391	0	0	0	0	-0.16025	0	0	0	0	0.3344	0	0	0	-0.5467	-0.31985	-0.34375	0	0	0	0.36035	0	0	-1.304	-0.61095	0	-0.6451
ATP6V0C	0	0.4276	-0.2195	-0.44775	-0.4261	0	0	0	0	-0.2471	0	0	0	0	0	0	0	0	0	-0.6599	-0.6592	0	-0.6073	-0.5467	-0.40345	-0.34375	0	0	0	0.36035	0	0	0	-0.2278	0	0.3078
ATP6V0D1	0	0	0	0	0	-0.47005	0	0	0	0	0	0	0	0	0	0	0	0	-0.48895	0	0	0	-0.6073	0	0	0	0	0	0	0	0	-0.333276	0.4972	0	0	0.6752
ATP6V0D2	0	0	0	0	0	0	0	0	0	0	0	0.3109	0	0	0	0	0	0	0	0	0	0	0	0	0	0	0	0	0	0	0	0	0.6891	0.20095	0	0.3488
ATP6V0E1	0	0	-0.1234	-0.34105	-0.12625	0	0	0	0	-0.2391	0	0	0	0	0	0	0	-0.3235	0	0	0	0	0	0	0	0	0	0	0	0	0	0	-0.6891	-0.3331	0	-0.3488
ATP6V0E2	0	0	-0.1234	0.34105	0	-0.93815	0	-0.5296	0	-0.2391	0	-0.41505	0	0	0	0.898866	0	0	0	0	0	0	0	0	0	0	0	0	0	0	0	0	0	0	0	0
ATP6V1A	0	0	0	0	0	0	0	0	0	0	0	0	0	0	0	0	0	0	0	0	0	0	0	0	0	0	0	0	0	0	0	0	0	-0.20095	0	0
ATP6V1B1	0	0	0	0	0	0	0	0	0	0	0	0	0	0	0	0	0	0	0	0	0	0	0	0	0	0	0	0	0	0	0	0	0	0	0	0
ATP6V1B2	0	0	0	-0.2233	0	0	0	0	0	0	0	-0.92505	0	0	0	0	0	0	0	0	0	0	0	0	0	0	0	-0.67395	0	0	0	0	0	0	0	-0.6451
ATP6V1C1	0	0	0	0	0	0	0	0	0	0	0	2.57379	0	0	0	0	0	0	0	0	0	0	0	0	0	0	0	0	0	0	0	0	0.6891	0.20095	0	0.3488
ATP6V1C2	0	0	0	-0.34105	0	0	0	0	0	0	0	-0.92505	0	0	0	0	0	0	0	0	0	0	0	0	0	0	0	0	0	0	0	0	-0.4116	-0.38315	0	0
ATP6V1D	0	0	0.3429	0.34105	0	0	0	0	0	-0.2391	0	-0.92505	0	0	0	0	0	0	0	0	0	0	0	0	0	0	0	0	0	0	0	0	0	0.38315	0	0.3488
ATP6V1E1	0	0	0	0	0	0	0	0	0	0	0	0	0	0	0	0	0	0	0	0	0	0	0	0	0	0	0	0	0	0	0	0	0	0	0	0
ATP6V1E2	0	0	0	0	0	0	0	0	0	0	0	0	0	0	0	0	0	0	0	0	0	0	0	0	0	0	0	0	0	0	0	0	0	0	0	0
ATP6V1F	0	0	0	0.34105	0	-0.93815	0	-0.5296	0	0	0	0.51	0	0	0	0	0	0	0	0	0	0	0	0	0	0	0	0	0	0	0	0	0.4116	0.3331	0	0.6265
ATP6V1G1	0	0	0	0	0	0	0	0.5296	0	0	0	0	0	0	0	0	0	0	0	0	0	0	0	0	0	0	0	0	0	0	0	0	0.4116	0	0	0.2777
ATP6V1G2	0	0	-0.1234	-0.56435	-0.12625	0	0	0	0	0	0	0.4737	0	0	-0.16025	0	0	0	0	0	0	0	0	0	0	0	0	-0.67395	0	0	0	0	-0.6891	-0.3331	0	-0.2777
ATP6V1G3	0	0	0	0.6746	0	0	0	0.90955	0	0	0	0.5531	0	0	0	0	0	0.938541	0.687121	1.56438	0	0	0	0	0	0	0	0	0	0.36035	0	0.463562	0.2775	0.20095	0	0.79375
ATP6V1H	0	0	0	0	0	0	0	0	0	0	0	0	0	0	0	0	0	0	0	0	0	0	0	0	0	0	0	0	0	0	0	0	0.6891	0	0	0.3488
ATP7A	0	0	0	0	0	0	0	0	0	0	0	-1.365	0	0	0	0	0	0	0	0	0	0	0	0	0	0	0	0	0	0	0	0.2927	0	0	0	0
ATP7B	0	0	0.1234	-0.34105	0	0	0	0	0	0	0	0.51	0	0	0	0.2261	0	0	0.48895	0	0	0	0	0	0	0	0	0	0	0	0	0	0.4116	0.20095	0	0.3674
ATP8A1	0	0	0	0	0	0	0	0	0	0	0	0	0	0	0	0	0	0	0	0	0	0	0	0	0	0	0	0	0	0	0	0	-0.2775	0	0	0
ATP8A2	0	0	0	0	0	0	0	0	0	0	0	0	0	0	0	0	0	0	0.48895	0	0	0	0	0	0	0	0	0	0	0	0	0	0	0	0	0
ATP8B1	0	0	0	0	0	0	0	0	0	0	0	0	0	0	0	0	0	0	0	0	0	0	0	0	0	0	0	0	0	0	0	0	0.4116	0	0	0.6265
ATP8B2	0	0	0	0	0	0	0	0	0	0	0	0	0	0	0	0	0	0.938541	0.687121	1.56438	0	0	0	0	0	0	0	0	0	0.36035	0	0.463562	0	0	0	0.3488
ATP8B3	0	0	0	-0.5685	0	0	-0.4488	-0.49925	0	-0.2471	0	0	0	0	0	0	0	0	0	0	0	0.5257	0	0	-0.40345	-0.2331	0	-0.49735	0	0	0	0	-0.4972	-0.2278	0	-0.7518
ATP8B4	0	0	0	0	0	0	0	0	0	0	0	0	0	0	0	0	0	0	0	0	0	0	0.6073	0	0	0	0	0	0	0	0	0	0.4116	0	0	0.2777
ATP9A	0	0	0	1.0121	0	-0.568354	0	0	0	0	0	0.7757	0	0	0	0	0	0	0	0	0	0	0	1.00185	0	0	0	0.67395	0	0.36035	0	0	-0.3952	0	0	-0.3674
ATP9B	0	0	0	0	0	0	0	0	0	0	0	0	0	0	0	0	0	0	0	0	0	0	0	0	0	0	0	0	0	0	0	0	0	-0.38315	0	0
ATPAF1	0	0	-0.3429	-0.7888	-0.3415	-0.47005	0	-0.5296	0	-0.2391	0	0	0	0	-0.16025	0	0	0	0	0.3344	0	0	0	0	-0.31985	-0.34375	0	-0.67395	0	0	0	0	-1.304	-0.61095	0	-0.6451
ATPAF2	0	0	0	0	0	0	0	0	0	0	0	0	0	0	0	0	0	0	0	0	0	0	0	0	0	0	0	0	0	0	0	0	0	0	0	0
ATPIF1	0	0	-0.3429	-0.7888	-0.3415	-0.47005	0	-0.5296	0	-0.2391	0	0	0	0	-0.16025	0	0	0	0	0.3344	0	0	0	-0.5467	-0.31985	-0.34375	0	-0.67395	0	0.36035	0	0	-1.304	-0.61095	0	-0.6451
ATR	0	0	0	0	0	0	0	0	0	0	0	0	0	0	0	0	0	-0.3235	0	0	0	0	0	0	0	0	0	0	0	0	0	0	-0.2775	-0.20095	0	-0.3488
ATRAID	0	0	0	-0.34105	0	0	0	0	0	0	0	-0.92505	0	0	0	0	0	0	0	0	0	0	0	0	0	0	0	0	0	0	0	0	-0.4116	-0.38315	0	0
ATRN	0	0	0.2195	0	0	-0.568354	0	0	0	0	0	-1.39445	0	0	0	0	0	0	0	0	0	0	0	0	0	0	0	-0.49735	0	0.36035	0	0	-0.3952	0	0	-0.3674
ATRNL1	0	0	-0.1234	0	-0.3415	0	0	0	0	0	0	0	0	0	0	0	0	0	0	0	0	0	0	0	0	0	0	0	0	0	0	0	0.4116	-0.13215	0	-0.2777
ATRX	0	0	0	0	0	0	0	0	0	0	0	-1.365	0	0	0	0	0	0	0	0	0	0	0	0	0	0	0	0	0	0	0	0.2927	0	0	0	0
ATXN1	0	0	-0.1234	-0.2233	-0.12625	0	0	0	0	0	0	0.4737	0	0	-0.16025	0	0	0	0	0	0	0	0	0	0.31985	0	0	0	0	0	0	0	-0.6891	-0.3331	0	0
ATXN10	0	0	0	-0.5685	0	0	0	0	0	-0.2471	0	-0.92505	0	0	0	0	0	0	0	0	0	0	0	0.5467	0	0	0	0	0	0	0	0	0	0	0	0
ATXN2	0	0	-0.3429	-0.7888	-0.3415	-0.47005	-0.2981	-0.5296	0	-0.2391	0	0.855	0	0	-0.16025	0.2741	0	-0.3235	0.48895	0	0	0	0	0	-0.31985	-0.34375	-0.6449	0	0	0	0	0	-1.0843	-0.5841	0	-0.3488
ATXN2L	0	0	0	-0.44775	0	0	0	0	0	0	0	0	0	0	0	0	0	0	0	0	0	0	0	0	0	0	0	0.351	0	0	0	0	0	0	0	0
ATXN3	0	0	0	0	0	0	-0.2981	0	0	-0.2391	0	-0.92505	0	0	-0.16025	0	0	0	0	0.6599	0	0	0	0	0	0	0	0	0	0	0	0	-0.3952	0	0	-0.9529
ATXN7	0	0	0	0	0	0	0	0	0	0	0	0	0	0	0	0	0	0	0	0	0	0	0	0	0	0	0	0	0	0	0	0	0	0	0	0
ATXN7L1	0	0	0	0.34105	0	-0.93815	0	-0.5296	0	0	0	0.51	0	0	0	0	0	0.3235	0	0	0	0	0	0	0	0	0	0	0	0	0	0	0.4116	0.13215	0	0.2777
ATXN7L2	0	0	0	0	0	0	0	0	0	0	0	0	0	0	0	0	0	0	0	0	0	0	0	0	0	0	0	0	0	0	0	0	0	0	0	0
AUH	0	0	0	0	0	0	0	0.5296	0	0	0	0	0	0	0	0	0	0	0	0	0	0	0	0	0	0	0	0	0	0	0	0	0	0	0	0
AUNIP	0	0	-0.3429	-0.7888	-0.3415	-0.47005	0	-0.5296	0	-0.2391	0	0	0	0	-0.16025	0	0	0	-0.48895	0	0	0	0	-0.5467	-0.31985	-0.34375	0	-1.1713	0	0.36035	0	0	-1.304	-0.61095	0	-0.9529
AUP1	0	0	0	0	0	0	0	0	0	0	0	0	0	0	0	0	0	0	0	0	0	0	0	0	0	0	0	0	0	0	0	0	0	0	0	0
AURKA	0	0	0	1.0121	0	-0.568354	0	0	0	0	0	0.7757	0	0	0	0	0	0	0	0	0	0	0	1.00185	0	0	0	0.67395	0	0.36035	0	0	0	0	0	-0.3674
AURKB	0	0	0	0	0	-0.47005	0	-0.5296	0	0	0	-0.92505	0	0	0	0	0	0	0	0	0	0	0	0	0	0	0	-0.351	0	0	0	0	0	0	0	0
AURKC	0	0	0	-0.5685	0	0	0	0	0	0	0	0.5531	0	0	0	0	0	0	0	0	0	0	0	0	0	0	0	0	0	0	0	0	-0.4972	0	0	-0.3078
AUTS2	0	0	0	0	0	0	0	0	0	0	0	0	0	0	0	0	0	0	0	0	0	0	0	0	0	0	0	0	0	0	0	0	0	0	0	0
AVEN	0	0	0	0	0	0	0	0	0	0	0	0	0	0	0	0	0	0	0	0	0	0	0.6073	0	0	0	0	0	0	0	0	0	0.4116	0	0	0
AVIL	0	0	0	0	-0.3415	0	0	0	0	0	0	0.855	0	0	0	0.7676	0	0	0.48895	0	0	0	0	0	0	0	0	0	0	0	0	0	0	-0.20095	0	0.44495
AVL9	0	0	0	0.34105	0	-0.4681	0	0	0	0	0	1.0631	0	0	0	0	0	0	0	0	0	0	0	0	0	0	0	0	0	0	0	0	0.6891	0.13215	0	0.9618
AVP	0	0	0.2195	0	0	-0.568354	0	0	0	0	0	-1.39445	0	0	0	0	0	0	0	0	0	0	0	0	0	0	0	-0.49735	0	0.36035	0	0	-0.3952	0	0	-0.3674
AVPI1	0	0	-0.1234	-0.44775	-0.3415	0	0	0	0	0	0	0	0	0	0	0	0	0	0	0	0	0	0	0	0	0	0	0	0	0	0	0	0	-0.13215	0	-0.6451
AVPR1A	0	0	0	0	0.12625	0	0	0	0	0	0	0.855	0	0	0	0.7676	0	0	0.48895	0	0	0	0	0	0	0	0	0	0	0	0	0	0	-0.20095	0	0.44495
AVPR1B	0	0	0	0.2233	0	0	0	0.90955	0	0	0	0.7757	0	0	0	0	0	0.938541	0.687121	1.56438	0	0	0	0	0	0	0	0	0	0.36035	0	0.463562	-0.4116	-0.13215	0	0.3488
AVPR2	0	0	0	0	0	0	0	0	0	0	0	-0.855	0	0	0	0	0	0	0	0	0	0	-0.6073	0	-0.31985	0	-0.6449	0	0	0	0	0.2927	0.2775	0	0	1.05006
AWAT2	0	0	0	0	0	0	0	0	0	0	0	0	0	0	0	0	0	0	0	0	0	0	0	0	0	0	0	0	0	0	0	0	0	0	0	0
AXDND1	0	0	0	0.6746	0	0	0	0.90955	0	0	0	0.5531	0	0	0	0	0	0.938541	0.687121	1.56438	0	0	0	0	0	0	0	0	0	0.36035	0	0.463562	0.2775	0.20095	0	0.79375
AXIN1	0	0.4276	-0.2195	-0.44775	-0.4261	0	0	0	0	-0.2471	0	0	0	0	0	0	0	0	0	-0.6599	-0.6592	0	-0.6073	-0.5467	-0.40345	-0.34375	0	0	0	0.36035	0	0	0	-0.2278	0	-0.444
AXIN2	0	0	0	0.44775	0	-0.47005	0	-0.5296	0	0.2391	0	1.76409	0	0	0	0	0	0	0	0.6599	0	0	0	0	0	0	0	0	0	0	0	0.2927	0.3952	0	0	0.6752
AXL	0	0	0	-0.5685	0	0	0	0	0	0	0	0	0	0	0	0	0	0	0	0	0	0	0	0	0	0	0	0	0	0	0	0	-0.4972	0	0	0
AZGP1	0	0	0	0.34105	0	-0.93815	0	-0.5296	0	0	0	0.51	0	0	0	0	0	0.3235	0	0	0	0	0	0	0	0	0	0	0	0	0	0	0	0.13215	0	0
AZI2	0	0	0	-0.34105	0	0	0	0	0	0	0	0	0	0	0	0	0	-0.3235	0	0	0	0	0	0	0	0	0	0	0	0	0	0	-0.2775	-0.20095	0	-0.3488
AZIN1	0	0	0	0	0	0	0	0	0	0	0	2.57379	0	0	0	0	0	0	0	0	0	0	0	0	0	0	0	0	0	0	0	0	0.6891	0.20095	0	0.3488
AZIN2	0	0	-0.3429	-0.7888	-0.3415	-0.47005	0	-0.5296	0	-0.2391	0	0	0	0	-0.16025	0	0	0	0	0.3344	0	0	0	-0.5467	-0.31985	-0.34375	0	0	0	0.36035	0	0	-1.304	-0.61095	0	-0.6451
AZU1	0	0	0	-0.5685	0	0	-0.4488	-0.49925	0	-0.2471	0	0	0	0	0	0	0	0	0	0	0	0.5257	0	0	-0.40345	-0.2331	0	-0.49735	0	0	0	0	-0.4972	-0.2278	0	-0.7518
B2M	0	0	0	0	0	0	0	0	0	0	0	0	0	0	0	0	0	0	0	0	0	0	0.6073	0	0	0	0	0	0	0	0	0	0.4116	0	0	0.2777
B3GALNT1	0	0	0	0	0	0	0	0	0	0	0	0	0	0	0	0	0	-0.3235	0	0	0	0	0	0	0	0	0	0	0	0	0	0	0	0	0	0
B3GALNT2	0	0	0	0.2233	0	0	0	0	0	0	0	0	0	0	0	0	0	0.938541	0.687121	1.56438	0	0	0	0	0	0	0	-0.67395	0	0.36035	0	0.463562	-0.4116	-0.13215	0	0.3488
B3GALT1	0	0	0.1234	0.2233	0	0	0	0	0	0	0	0	0	0	0	0	0	0	0	0	0	0	0	0	0	0	0	0	0	0	0	0	0.2775	0.20095	0	0.3488
B3GALT2	0	0	0	0.6746	0	0	0	0.90955	0	0	0	0.5531	0	0	0	0	0	0.938541	0.687121	1.56438	0	0	0	0	0	0	0	0	0	0.36035	0	0.463562	0.2775	0.20095	0	0.79375
B3GALT4	0	0	-0.1234	-0.56435	-0.12625	0	0	0	0	0	0	0.4737	0	0	-0.16025	0	0	0	0	0	0	0	0	0	0	0	0	-0.67395	0	0	0	0	-0.6891	-0.3331	0	-0.2777
B3GALT5	0	0	-0.26215	-0.4513	-0.12625	0	0	0	0	0.4862	0	-0.202332	0	0	0	0	0	0	0	0	0	0	0	0	-0.18905	0	0	0	0	0	0	0	-0.6891	-0.3331	0	-0.6265
B3GALT5-AS1	0	0	-0.26215	-0.4513	-0.12625	0	0	0	0	0.4862	0	-0.202332	0	0	0	0	0	0	0	0	0	0	0	0	-0.18905	0	0	0	0	0	0	0	-0.6891	-0.3331	0	-0.6265
B3GALT6	0	0	-0.3429	-0.7888	-0.3415	-0.47005	0	-0.5296	0	-0.2391	0	0	0	0	-0.16025	0	0	0	-0.48895	0	0	0	0	-0.5467	-0.31985	-0.34375	0	-1.1713	0	0.36035	0	0	-1.304	-0.61095	0	-0.9529
B3GAT1	0	0	0	0	0	0	-0.2981	0	0	0	0	-0.51	0	0	0	-0.9272	0	0	0	0.3255	0	0	0	0	0.31985	0.34375	0	-0.67395	0	0	0	0	0	0	0	-0.3674
B3GAT2	0	0	0	0	0	0	0	0	0	0	0	-0.7022	0	0	0	0	0	0	0	-0.718527	0	0	0	0	0	0	0	0	0	0	0	0	0	0	0	0
B3GAT3	0	0	0	-0.44775	-0.3415	0	-0.2981	-0.5296	0	0	0	0	0	0	0	0	0	-0.3235	-0.48895	0	0	0	-0.6073	0	-0.40345	0	0	-0.67395	0	0	0	0	0	0	0	-0.3674
B3GLCT	0	0	0	0	0	0	0	0	0	0	0	0.51	0	0	0	0	0	0	0.48895	0	0	0	0	0	0	0	0	0	0	0	0	0	0.4116	0	0	0
B3GNT2	0	0	0	0	0	0	0	0	0	0	0	0	0	0	0	0	0	0	0	0	0	0	0	0	0	0	0	0	0	0	0	0	0	0	0	0
B3GNT3	0	0	0	0	0	0	0	0	0	0	0	-0.51	0	0	0	0	0	0	0	0	0	0	0	0	0	0	0	0	0	0	0	0	0	0	0	-0.7518
B3GNT4	0	0	-0.3429	-0.7888	-0.3415	-0.47005	-0.2981	-0.5296	0	-0.2391	0	0.855	0	0	-0.16025	0.2741	0	-0.3235	0.48895	0	0	0	0	0	-0.31985	-0.34375	-0.6449	0	0	0.36035	0	0	-1.0843	-0.5841	0	-0.6265
B3GNT5	0	0	0	-0.34105	0	0	0	0	0	0	0	0	0	0	0	0	0	-0.3235	0	0	0	0	0	0	0	0	0	0	0	0	0	0	-0.6891	-0.3331	0	-0.3488
B3GNT6	0	0	0	0.56435	0	0	-0.2981	0	0	0	0	0.1922	0	0	0	0	0	0	0	0.3255	0	0	0	0	0.31985	0.34375	0	0	0	0	0	0	0.4116	0.13215	0	0
B3GNT7	0	0	0	-0.34105	0	0	0	0	0	0	0	0	0	0	0	0	0	0	-0.48895	-0.3344	0	0	0	0	0.31985	0	0	0	0	0	0	0	-0.4116	-0.13215	0	-0.2777
B3GNT8	0	0	0	-0.5685	0	0	0	0	0	0	0	0	0	0	0	0	0	0	0	0	0	0	0	0	0	0	0	0	0	0	0	0	-0.4972	0	0	-0.3078
B3GNT9	0	0	0	0	0	-0.47005	0	0	0	0	0	0	0	0	0	0	0	0	-0.48895	0	0	0	-0.6073	0	0	0	0	0	0	0	0	-0.333276	0.4972	0	0	0.6752
B3GNTL1	0	0.4276	0	-0.5685	-0.4261	-0.813947	-0.4488	-0.5296	0	-0.2471	0	1.76409	0	0	0	0	0	0	-0.48895	0	-0.6592	0	0	-0.5467	-0.7233	-0.4994	-0.6449	-0.351	0	0.36035	0	0.2927	-0.4972	-0.2278	0	-0.444
B4GALNT1	0	0	0	0	-0.3415	0	0	-0.5296	0	0	0	0.855	0	0	0	0.7676	0	0	0.48895	0	0	0	0	0	0	0	-0.6449	0	0	0	0	0	0	-0.20095	0	-0.6265
B4GALNT2	0	0	0	0	0	-0.47005	0	-0.5296	0	0.2391	0	1.26887	0	0	0	0	0	0	2.1366	0	0	0	0	0	0	0	0	0	0	0	0	0.2927	0.3952	0	0	0.6752
B4GALNT3	0	0	0	-0.34105	0	0	0	0	0	0	0	0	0	0	-0.16025	-0.6531	0	-0.3235	0	0	0	0	0	0	-0.31985	0	-0.6449	-0.67395	0	0	0	0	-0.6891	-0.8119	0	-0.6265
B4GALNT4	0	0	0	-0.44775	0	0	0	0	0	0	0	0	0	0	0	0	0	-0.3235	-0.48895	-0.3344	0	0	0	0	0	0	0	0	0	0	0	-0.2927	0	0	0	-0.3674
B4GALT1	0	0	0	0	0	0	0	0	0	0	0	0	0	0	0	0	0	0	0	0	0	0	0	0	0	0	0	0	0	0	0	0	0	0	0	0
B4GALT2	0	0	-0.3429	-0.7888	-0.3415	-0.47005	0	-0.5296	0	-0.2391	0	0	0	0	-0.16025	0	0	0	0	0.3344	0	0	0	-0.5467	-0.31985	-0.34375	0	0	0	0.36035	0	0	-1.304	-0.61095	0	-0.6451
B4GALT3	0	0	0	0.2233	0	0	0	0.90955	0	0	0	0	0	0	0	0	0	0.938541	0.687121	1.56438	0	0	0	0	0	0	0	0	0	0.36035	0	0.463562	0	0	0	0.3488
B4GALT4	0	0	0	0	0	0	0	0	0	0	0	0	0	0	0	0	0	-0.3235	0	0	0	0	0	0	0	0	0	0	0	0	0	0	-0.2775	-0.20095	0	-0.3488
B4GALT5	0	0	0	0.44775	0	-0.568354	0	0	0	0	0	0.7757	0	0	0	0	0	0	0	0	0	0	0	0	0	0	0	0.67395	0	0.36035	0	0	-0.3952	0	0	-0.3674
B4GALT6	0	0	0	0	0	0	0	0	0	0	0	0	0	0	0	0	0	0	0	0	0	0	0	0	0	0	0	0	0	0	0	0	0.4116	0	0	0.6265
B4GALT7	0	0	-0.1234	-0.34105	-0.12625	0	0	0	0	-0.2391	0	0	0	0	0	0	0	-0.3235	0	0	0	0	0	0	0	0	0	0	0	0.36035	0	0	-0.6891	-0.3331	0	-0.3488
B4GAT1	0.46045	0.4276	-0.3429	-0.44775	-0.3415	0	-0.2981	-0.5296	0	-0.2391	0	0.1922	0	0	0	0.4935	0	-0.3235	-0.48895	0	-0.6592	0	-0.6073	0	-0.40345	-0.2331	-0.6449	-0.67395	0	0.36035	0	0	-0.8924	-0.251	0	-1.1192
B9D1	0	0	0	0	0	0	0	0	0	0	0	0	0	0	0	0	0	0	0	0	0	0	0	0	0	0	0	0	0	0	0	0	0	0	0	0
B9D2	0	0	0	-0.5685	0	0	0	0	0	0	0	0	0	0	0	0	0	0	0	0	0	0	0	0	0	0	0	0	0	0	0	0	-0.4972	0	0	-0.3078
BAALC	0	0	0	0	0	0	0	0	0	0	0	2.57379	0	0	0	0	0	0	0	0	0	0	0	0	0	0	0	0	0	0	0	0	0.6891	0.20095	0	0.3488
BAAT	0	0	0	0	0	0	0	0.5296	0	0	0	0	0	0	0	0	0	0	0	0	0	0	0	0	0	0	0	0	0	0	0	0	0.4116	0	0	0.2777
BABAM1	0	0	0	-0.5685	0	0	0	0	0	0	0	-0.51	0	0	0	0	0	0	0	0	0	0	0	0	0	0	0	0	0	0	0	0	-0.4972	0	0	-0.7518
BACE1	0	0	0	0	0	0	-0.2981	0	0	0	0	-0.51	0	0	0	-0.9272	0	0	0	0	0	0	0	0	0.31985	0.34375	0	-0.67395	0	0	0	0	0	0	0	-0.3674
BACE2	0	0.4276	-0.26215	-0.4513	-0.12625	0	0	0	0	0.4862	0	-0.202332	0	0	-0.42725	0	0	0	0	0	0	0	0	0	-0.18905	0	0	-0.67395	0	0.36035	0	0	-0.6891	-0.20095	0	-0.6265
BACH1	0	0	0	0	0	0	0	0	0	0.4862	0	-0.202332	0	0	0	0	0	0	0	0	0	0	0	0	-0.18905	0	0	0	0	0	0	0	0	0	0	0
BACH2	0	0	0	0	0	0	0	0	0	0	0	-1.11725	0	0	0	0	0	-0.871078	0	-1.05293	0	0	0	0	0	0	0	-0.67395	0	0	0	0	-0.2775	0	0	-0.2777
BAD	0.46045	0.4276	-0.3429	-0.44775	-0.3415	0	-0.2981	-0.5296	0	-0.2391	0	0.1922	0	0	0	0.4935	0	-0.3235	-0.48895	0	-0.6592	0	-0.6073	0	-0.40345	-0.2331	-0.6449	-0.67395	0	0.36035	0	0	-0.8924	-0.251	0	-1.1192
BAG1	0	0	0	0	0	0	0	0	0	0	0	0	0	0	0	0	0	0	0	0	0	0	0	0	0	0	0	0	0	0	0	0	0	0	0	0
BAG2	0	0	0	0	0	0	0	0	0	0	0	0	0	0	0	0	0	0	0	0	0	0	0	0	0	0	0	0	0	0	0	0	0	0	0	0
BAG3	0	0	-0.1234	0	-0.3415	0	0	0	0	0	0	0	0	0	0	0	0	0	0	0	0	0	0	0	0	0	0	0	0	0	0	0	0.4116	-0.13215	0	-0.2777
BAG4	0	0	0	0	0	0	0	0	0	0	0	-0.51	0	0	0	0	0	0	0	0	0	0	0	0	0	0	0	0.64696	0	0	0	0	0	0	0	0
BAG5	0	0.324	0	-0.44775	-0.3415	-0.47005	-0.2981	-0.5296	0	-0.4862	0	-0.92505	0	0	-0.16025	0.4935	0	-0.3235	-0.48895	0.6599	0	0	0	0	-0.31985	-0.34375	-0.6449	0	0.2213	0.36035	0	0	-0.8924	0	0	-1.3969
BAG6	0	0	-0.1234	-0.56435	-0.12625	0	0	0	0	0	0	0.4737	0	0	-0.16025	0	0	0	0	0	0	0	0	0	0	0	0	-0.67395	0	0	0	0	-0.6891	-0.3331	0	-0.2777
BAGE3	0	0	0	0	0	0	0	0	0	0	0	0	0	0	0	0	0	0	0	0	0	0	0	0	0	0	0	0	0	0	0	0	0	0	0	0
BAHD1	0	0	0	0	0	0	0	0	0	0	0	0	0	0	0	0.4935	0	0	0	0	0	0	0.6073	0	0	0	0	0	0	0	0	0	-0.3952	0	0	0.2777
BAIAP2	0	0.4276	0	-0.5685	-0.4261	-0.813947	-0.4488	-0.5296	0	-0.2471	0	1.76409	0	0	0	0	0	0	-0.48895	0	-0.6592	0	0	-0.5467	-0.7233	-0.4994	-0.6449	-0.351	0	0.36035	0	0.2927	-0.4972	-0.2278	0	-0.444
BAIAP2-AS1	0	0.4276	0	-0.5685	-0.4261	-0.813947	-0.4488	-0.5296	0	-0.2471	0	1.76409	0	0	0	0	0	0	-0.48895	0	-0.6592	0	0	-0.5467	-0.7233	-0.4994	-0.6449	-0.351	0	0.36035	0	0.2927	-0.4972	-0.2278	0	-0.444
BAIAP2L1	0	0	0	0.34105	0	-0.93815	0	-0.5296	0	0	0	0.51	0	0	0	0	0	0.3235	0	0	0	0	0	0	0	0	0	0	0	0	0	0	0	0.13215	0	0
BAIAP2L2	0	0	0	-0.5685	0	0	0	0	0	-0.2471	0	-0.92505	0	0	0	1.54705	0	0	0	0	0	0	0	0	0	0	0	0	0	0	0	0	0	0	0	0
BAIAP3	0	0.4276	-0.2195	-0.44775	-0.4261	0	0	0	0	-0.2471	0	0	0	0	0	0	0	0	0	-0.6599	-0.6592	0	-0.6073	-0.5467	-0.40345	-0.34375	0	0	0	0.36035	0	0	0	-0.2278	0	0.3078
BAMBI	0	0	0	0	0	0	0	0	0	0	0	0	0	0	0	0	0	0	0	0	0	0	0	0	0	0	0	0	0	0	0	0	0	0	0	0
BANF1	0.46045	0.4276	-0.3429	-0.44775	-0.3415	0	-0.2981	-0.5296	0	-0.2391	0	0.1922	0	0	0	0.4935	0	-0.3235	-0.48895	0	-0.6592	0	-0.6073	0	-0.40345	-0.2331	-0.6449	-0.67395	0	0.36035	0	0	-0.8924	-0.251	0	-1.1192
BANF2	0	0	0.3429	0.44775	0.3415	0	0	0	0	0	0	0	0	0	0	0	0	0.3235	0	0	0	0	0	0	0	0	0	0	0	0	0	0	0.4116	0.38315	0	0.6265
BANK1	0	0	0	0	0	0	0	0	0	0	0	0	0	0	0	0	0	0	0	0	0	0	0	0	0	0	0	0	0	0	0	0	0	0	0	0
BANP	0	0.324	-0.4389	-0.44775	0	-1.05165	0	-0.49925	0	-0.2471	0	0	0	0	0	0	0	0	-0.48895	-0.6599	-0.6592	0.5257	-0.6073	-0.5467	-0.40345	-0.57685	0	-0.49735	0	0	0	-0.333276	0	-0.2278	0	-0.444
BAP1	0	0	-0.1234	-0.34105	-0.3415	0	0	0	0	0	0	-0.51	0	0	0	0	0	-0.3235	0	0	0	0	0	0	0	0	0	0	0	0	0	0	-0.6891	-0.3331	0	-0.9939
BARD1	0	0	0	0.2233	0	0	0	0	0	0	0	0	0	0	0	0	0	0	0	0	0	0	0	0	0	0	0	0	0	0	0	0	0.2775	0.20095	0	0
BARHL1	0.46045	0.4276	-0.3429	-1.01625	-0.3415	-1.05165	-0.2981	0	0	-0.2391	0	-0.51	0	0	-0.42725	0	0	0	-0.48895	-0.6599	-0.6592	0	0	-0.5467	-0.7233	-0.34375	-0.6449	-0.49735	0	0.36035	0	0	-0.8924	-0.61095	0	-1.1192
BARHL2	0	0	0	0	0	0	0	0	0	0	0	0	0	0	0	0	0	0	0	0.3344	0	0	0	0	0	0	0	-0.67395	0	0	0	0	0	0.20095	0	0.3488
BARX1	0	0	0	0	0	0	0	0.5296	0	0	0	0	0	0	0	0	0	0	0	0	0	0	0	0	0	0	0	0	0	0	0	0	0	0	0	0
BARX2	0	0	0	0	0	0	-0.2981	0	0	0	0	-0.51	0	0	0	-0.9272	0	0	0	0.3255	0	0	0	0	0.31985	0.34375	0	-0.67395	0	0	0	0	0	0	0	-0.3674
BASP1	0	0	0	0.2233	0	0	0	0	0	0	0	0	0	0	0	0	0	0	0	0	0	0	0	0	0	0	0	0	0	0	0	0	-0.2775	0	0	0
BATF	0	0	0.3429	-0.44775	0	0	0	0	0	-0.2391	0	-0.92505	0	0	0	0	0	0	0	0	0	0	0	0	0	0	0	0	0	0	0	0	-0.3952	0	0	-0.6451
BATF2	0.46045	0.4276	-0.3429	-0.44775	-0.3415	0	-0.2981	-0.5296	0	-0.2391	0	0.1922	0	0	0	0.4935	0	-0.3235	-0.48895	0	-0.6592	0	-0.6073	0	-0.40345	-0.2331	-0.6449	-0.67395	0	0.36035	0	0	-0.8924	-0.251	0	-1.1192
BATF3	0	0	0	0.2233	0	0	0	0.90955	0	0	0	0.7757	0	0	0	0	0	0.938541	0.687121	1.56438	0	0	0	0	0	0	0	0	0	0.36035	0	0.463562	-0.4116	-0.13215	0	0.3488
BAX	0	0	0	-0.5685	0	0	0	0	0	0	0	0.5531	0	0	0	0	0	0	0	0	0	0	0	0	0	0	0	0	0	0	0	0	-0.4972	0	0	-0.3078
BAZ1A	0	0	0.3429	0.34105	0	0	0	0	0	0	0	0	0	0	0	0	0	0	0	0	0	0	0	0	0	0	0	0	0	0	0	0	0.6891	0.5841	0	0.3488
BAZ1B	0	0	0	0	0	0	0	0	0	0	0	0	0	0	0	0	0	0	0	0	0	0	0	0	0	0	0	0	0	0	0	0	0	0	0	0
BAZ2A	0	0	-0.3429	-0.7888	-0.3415	0	-0.2981	-0.5296	0	-0.2391	0	0	0	0	-0.16025	0.2741	0	-0.3235	0	-0.3344	0	0	0	0	-0.31985	-0.34375	-0.6449	0	0	0	0	0	-1.0843	-0.20095	0	-0.6265
BAZ2B	0	0	0.1234	0.2233	0	0	0	0	0	0	0	0	0	0	0	0	0	0	0	0	0	0	0	0	0	0	0	0	0	0	0	0	0.2775	0.20095	0	0.3488
BBC3	0	0	0	-0.5685	0	0	0	-0.49925	0	0	0	0	0	0	0	0	0	0	0	0	0	0	0	0	0	0	0	0	0	0	0	0	-0.4972	0	0	-0.3078
BBOX1	0	0	0	0.56435	0	0	0	0	0	0	0	0	0	0	0	0	0	0	0	0.3255	0	0	0	0	0	0	0	0	0	0	0	0	0.6891	0	0	0.6265
BBS1	0.46045	0.4276	-0.3429	-0.44775	-0.3415	0	-0.2981	-0.5296	0	-0.2391	0	0.1922	0	0	0	0.4935	0	-0.3235	-0.48895	0	-0.6592	0	-0.6073	0	-0.40345	-0.2331	-0.6449	-0.67395	0	0.36035	0	0	-0.8924	-0.251	0	-1.1192
BBS10	0	0	0	0	0.12625	0	0	0	0	0	0	0.855	0	0	0	0.2741	0	0	0.48895	0	0	0	0	0	0	0	0	0	0	0	0	0	0	0	0	0.44495
BBS12	0	0	0	0	0	0	0	0	0	0	0	0	0	0	0	0	0	0	0	0	0	0	0	0	0	0	0	0	0	0	0	0	0	0	0	0
BBS2	0	0	0	0	0	-0.47005	0	0.5296	0	0	0	0	0	0	0	0	0	0	0	0	0	0	0	0	0	0	0	0	0	0	0	-0.333276	0.8924	0	0	0.9529
BBS4	0	0	0	-0.44775	0	0	0	0	0	0	0	0.3109	0	0	0	0	0	0	0	0	0	0	0.6073	0	0	0	0	0	0	0	0	0	0	-0.13215	0	0
BBS5	0	0	0.1234	0.2233	0	0	0	0	0	0	0	0	0	0	0	0	0	0	0	0	0	0	0	0	0	0	0	0	0	0	0	0	0.2775	0.20095	0	0.3488
BBS7	0	0	0	0	0	0	0	0	0	0	0	0	0	0	0	0	0	0	0	0	0	0	0	0	0	0	0	0	0	0	0	0	0	0	0	0
BBS9	0	0	0	0.34105	0	-0.4681	0	0	0	0	0	1.0631	0	0	0	0	0	0	0	0	0	0	0	0	0	0	0	0	0	0	0	0	0.6891	0.13215	0	0.9618
BBX	0	0	0	0	0	0	0	0	0	0	0	0	0	0	0	0	0	0	0	0	0	0	0	0	0	0	0	0	0	0	0	0	0	0	0	0
BCAM	0	0	0	-0.5685	0	0	0	-0.49925	0	0	0	0	0	0	0	0	0	0	0	0	0	0	0	0	0	0	0	0	0	0	0	0	-0.4972	0	0	-0.3078
BCAN	0	0	0	0	0	0	0	0	0	0	0	0	0	0	0	0	0	0.938541	0.687121	1.56438	0	0	0	0	0	0	0	0	0	0.36035	0	0.463562	0	0	0	0.3488
BCAP29	0	0	0	0.34105	0	-0.93815	0	-0.5296	0	0	0	0.51	0	0	0	0	0	0.3235	0	0	0	0	0	0	0	0	0	0	0	0	0	0	0.4116	0.13215	0	0.2777
BCAP31	0	0	0	0	0	0	0	0	0	0	0	-0.855	0	0	0	0	0	0	0	0	0	0	0	0	0	0	0	0	0	0	0	0.2927	0.2775	0	0	1.05006
BCAR1	0	0	0	0	0	-0.47005	0	0	0	0	0	0	0	0	0	0	0	0	0	0	0	0	0	0	0	0	0.6449	0	0	0	0	-0.333276	0.4972	0	0	0.6752
BCAR3	0	0	0	0	0	0	0	0	0	0	0	0	0	0	0	0	0	0	0	0.3344	0	0	0	0	0	0	0	-0.67395	0	0	0	0	0	0.20095	0	0.3488
BCAS1	0	0	0	1.0121	0	-0.568354	0	0	0	0	0	0.7757	0	0	0	0	0	0	0	0	0	0	0	1.00185	0	0	0	0.67395	0	0.36035	0	0	0	0	0	-0.3674
BCAS2	0	0	0	0	0	0	0	0	0	0	0	0	0	0	0	0	0	0	0	0	0	0	0	0	0	0	0	0	0	0	0	0	0	0	0	0
BCAS3	0	0	0	0.44775	0	-0.47005	0	-0.5296	0	0.2391	0	1.26887	0	0	0	0	0	0	0	0.6599	0	0	0	0	0	0	0	0	0	0	0	0.2927	0.3952	0	0	0.6752
BCAS4	0	0	0	0.44775	0	-0.568354	0	0	0	0	0	0.7757	0	0	0	0	0	0	0	0	0	0	0	1.00185	0	0	0	0.67395	0	0.36035	0	0	-0.3952	0	0	-0.3674
BCAT1	0	0	0	0	0	0	0	0	0	0	0	0	0	0	0	-0.6531	0	0	0	0	0	0	0	0	0	0	0	-0.32295	0	0	0	0	0	0	0	0
BCAT2	0	0	0	-0.5685	0	0	0	0	0	0	0	0.5531	0	0	0	0	0	0	0	0	0	0	0	0	0	0	0	0	0	0	0	0	-0.4972	0	0	-0.3078
BCCIP	0	0	-0.1234	-0.44775	-0.3415	0	0	0	0	0	0	0	0	0	0	0	0	0	0	0	0	0	0	0	0	-0.34375	-0.6449	0	0	0	0	0	-0.3952	-0.38315	0	-0.6451
BCDIN3D	0	0	-0.3429	-0.7888	-0.3415	0	-0.2981	-0.5296	0	-0.2391	0	0	0	0	-0.16025	0.2741	0	-0.3235	0	-0.3344	0	0	0	0	-0.31985	-0.34375	-0.6449	0	0	0	0	0	-1.0843	-0.5841	0	-0.6265
BCHE	0	0	0	0	0	0	0	0	0	0	0	0	0	0	0	0	0	-0.3235	0	0	0	0	0	0	0	0	0	0	0	0	0	0	0	0	0	0
BCKDHA	0	0	0	-0.5685	0	0	0	0	0	0	0	0	0	0	0	0	0	0	0	0	0	0	0	0	0	0	0	0	0	0	0	0	-0.4972	0	0	-0.3078
BCKDHB	0	0	0	0	0	0	0	0	0	0	0	-1.11725	0	0	0	0	0	-0.871078	0	-1.05293	0	0	0	0	0	0	0	-0.67395	0	0	0	0	-0.2775	0	0	-0.2777
BCKDK	0	0	0	-0.44775	0	0	0	0	0	0	0	0	0	0	0	0	0	0	0	0	0	0	0	0	0	0	0	0.351	0	0	0	0	0	0	0	0
BCL10	0	0	0	0	0	0	0	0	0	0	0	0	0	0	0	0	0	0	0	0.3344	0	0	0	0	0	0	0	-0.67395	0	0	0	0	0	0.20095	0	0.3488
BCL11A	0	0	0	0	0	0	0	0	0	0	0	0	0	0	0	0	0	0	0	0	0	0	0	0	0	0	0	0	0	0	0	0	0	0	0	0
BCL11B	0	0	0	-0.44775	-0.3415	-0.47005	-0.2981	-0.5296	0	-0.4862	0	-0.92505	0	0	-0.16025	0	0	-0.3235	-0.48895	0.6599	0	0	0	0	-0.31985	-0.34375	-0.6449	0	0	0	0	0	-0.8924	0	0	-1.3969
BCL2	0	0	0	0	0	0	0	0	0	0	0	0	0	0	0	0	0	0	0	0	0	0	0	0	0	0	0	0	0	0	0	0	0.4116	0	0	0.6265
BCL2A1	0	0	0	-0.44775	0	0	0	0	0	0	0	0.3109	0	0	0	0	0	0	0	0	0	0	0.6073	0	0	0	0	0	0	0	0	0	0	-0.13215	0	0
BCL2L1	0	0	0	0	0	-0.568354	0	0	0	0	0	0	0	0	0	0	0	0	0	0	0	0	0	0	0	0	0	0	0	0.36035	0	0	0	0	0	0
BCL2L10	0	0	0	0	0	0	0	0	0	0	0	0	0	0	0	0	0	0	0	0	0	0	0.6073	0	0	0	0	0	0	0	0	0	0.4116	0	0	0.2777
BCL2L11	0	0	0	0	0	0	0	0	0	0	0	0	0	0	0	0	0	0	0	0	0	0	0	0	0	0	0	0	0	0	0	0	0	0	0	0
BCL2L12	0	0	0	-0.5685	0	0	0	0	0	0	0	0.5531	0	0	0	0	0	0	0	0	0	0	0	0	0	0	0	0	0	0	0	0	-0.4972	0	0	-0.3078
BCL2L13	0	0	0	0	0	0	0	0	0	0	0	0	0	0	0	0	0	0	0	0	0	0	0	0	0	0	0	0	0	0	0	0	0	0	0	0
BCL2L14	0	0	0	-0.34105	0	0	0	0	0	0	0	0	0	0	0	-0.6531	0	0	0	0	0	0	0	0	0	0	0	-0.67395	0	0	0	0	-0.6891	-0.3331	0	-0.6265
BCL2L15	0	0	0	0	0	0	0	0	0	0	0	0	0	0	0	0	0	0	0	0	0	0	0	0	0	0	0	0	0	0	0	0	0	0	0	0
BCL2L2	0	0	0.3429	0	0	0	0	0	0	0	0	0	0	0	0	0	0	0	0	0	0	0	0	0	0	0	0	0	0	0	0	0	0	0.38315	0	0
BCL3	0	0	0	-0.5685	0	0	0	-0.49925	0	0	0	0	0	0	0	0	0	0	0	0	0	0	0	0	0	0	0	0	0	0	0	0	-0.4972	0	0	-0.3078
BCL6	0	0	0	-0.34105	0	0	0	0	0	0	0	0	0	0	0	0	0	-0.3235	0	0	0	0	0	0	0	0	0	0	0	0	0	0	-0.6891	-0.3331	0	-0.3488
BCL6B	0	0	0	-0.5685	0	-0.47005	0	-0.5296	0	0	0	-0.92505	0	0	0	0	0	0	0	0	0	0	0	0	0	0	0	-0.351	0	0.36035	0	0	-0.4972	0	0	-0.444
BCL7A	0	0	-0.3429	-0.7888	-0.3415	-0.47005	-0.2981	-0.5296	0	-0.2391	0	0.855	0	0	-0.16025	0.2741	0	-0.3235	0.48895	0	0	0	0	0	-0.31985	-0.34375	-0.6449	0	0	0.36035	0	0	-1.0843	-0.5841	0	-0.6265
BCL7B	0	0	0	0	0	0	0	0	0	0	0	0	0	0	0	0	0	0	0	0	0	0	0	0	0	0	0	0	0	0	0	0	0	0	0	0
BCL7C	0	0	0	-0.44775	0	0	0	0	0	0	0	0	0	0	0	0	0	0	0	0	0	0	0	0	0	0	0	0.351	0	0	0	0	0	0	0	0
BCL9	0	0	0	0	0	0	0	0	0	0	0	0	0	0	0	0	0	0	0	0	0	0	0	0	0	0	0	0	0	0	0	0	0	0	0	0
BCL9L	0	0	0	0	0	0	-0.2981	0	0	0	0	-0.51	0	0	0	-0.9272	0	0	0	0	0	0	0	0	0.31985	0.34375	0	-0.67395	0	0	0	0	0	0	0	-0.3674
BCLAF1	0	0	0	0	0	0	0	0	0	0	0	-0.7022	0	0	0	0	0	-0.871078	0	-1.05293	0	0	0	0	0	0	0	-0.67395	0	0	0	0	-0.2775	0	0	-0.2777
BCO1	0	0	0	0	0	-0.47005	0	0	0	0	0	0	0	0	0	0	0	0	0	0	0	0	0	0	0	0	0.6449	0	0	0	0	-0.333276	0.8924	0	0	0.9529
BCO2	0	0	0	0	0	0	-0.2981	0	0	0	0	-0.51	0	0	0	-0.9272	0	0	0	0	0	0	0	0	0.31985	0.34375	0	-0.67395	0	0	0	0	0	0	0	-0.3674
BCOR	0	0	0	0	0	0	0	0	0	0	0	0	0	0	0	0	0	0	0	0	0	0	0	0	0	0	0	0	0	0	0	0	0	0	0	0
BCORL1	0	0	0	0	0	0	0	0	0	0	0	-0.855	0	0	0	0	0	0	0	0	0	0	0	0	0	0	0	0	0	0	0	0.2927	-1.304	0	0	0.6841
BCORP1	0	0	0	0	0	0	0	0	0	0	0	0	0	0	0	0	0	0	0	0	0	0	0	0	0	0	0	0	0	0	0	0.2927	0	0	0	0
BCR	0	0	0	0	0	0	0	0	0	0	0	0	0	0	0	1.00681	0	0	0	0	0	0	0	0	0	0	0	0	0	0	0	0	0	0	0	0
BCRP2	0	0	0	0	0	0	0	0	0	0	0	0	0	0	0	1.00681	0	0	0	0	0	0	0	0	0	0	0	0	0	0	0	0	0	0	0	0
BCS1L	0	0	0	-0.34105	0	0	0	0	0	0	0	0	0	0	0	0	0	0	-0.48895	-0.3344	0	0	0	0	0.31985	0	0	0	0	0	0	0	-0.4116	0.20095	0	-0.2777
BDH1	0	0	0	-0.34105	0	0	0	0	0	0	0	0	0	0	0	0	0	-0.3235	0	0	0	0	0	0	0	0	0	0	0	0	0	0	-0.6891	-0.3331	0	-0.3488
BDH2	0	0	0	0	0	0	0	0	0	0	0	0	0	0	0	0	0	0	0	0	0	0	0	0	0	0	0	0	0	0	0	0	0	0	0	0
BDKRB1	0	0	0	0	0	-0.47005	-0.2981	0	0	-0.2391	0	-0.92505	0	0	-0.16025	0	0	-0.3235	0	0.6599	0	0	0	0	-0.31985	0	0	0	0	0	0	0	-0.3952	0	0	-0.9529
BDKRB2	0	0	0	0	0	-0.47005	-0.2981	0	0	-0.2391	0	-0.92505	0	0	-0.16025	0	0	-0.3235	0	0.6599	0	0	0	0	-0.31985	0	0	0	0	0	0	0	-0.3952	0	0	-0.9529
BDNF	0	0	0	0.56435	0	0	0	0	0	0	0	0	0	0	0	0	0	0	0	0.3255	0	0	0	0	0	0	0	0	0	0	0	0	0.6891	0	0	0.6265
BDP1	0	0	0	0	0	0	0	0	0	0	0	0	0	0	0	0	0	0	0	0	0	0	0	0	0	0	0	0	0	0	0	0	0	0	0	0
BECN1	0	0	0	-0.5685	0	-0.47005	0	-0.5296	0	0	0	0	0	0	0	0	0	0	-0.48895	0	-0.6592	0	0	0	0	0	0	0	0	0	0	0.2927	-0.4972	0	0	0
BEGAIN	0	0.324	0	-0.44775	-0.3415	-0.47005	-0.2981	-0.5296	0	-0.4862	0	-0.92505	0	0	-0.16025	0.4935	0	-0.3235	-0.48895	0.6599	0	0	0	0	-0.31985	-0.34375	-0.6449	0	0.2213	0.36035	0	0	-0.8924	0	0	-1.3969
BEND2	0	0	0	0	0	0	0	0	0	0	0	0	0	0	0	0	0	0	0	0	0	0	0	0	0	0	0	0	0	0	0	0	0	0	0	0
BEND4	0	0	0	0	0	0	0	0	0	0	0	0	0	0	0	0	0	0	0	0	0	0	0	0	0	0	0	0	0	0	0	0	-0.2775	0	0	0
BEND5	0	0	0	0	0	0	0	0	0	0	0	0	0	0	0	0	0	0	0	0.3344	0	0	0	0	0	0	0	-0.67395	0	0	0	0	0	0	0	0
BEND6	0	0	0	0	0	0	0	0	0	0	0	0	0	0	0	0	0	0	0	0	0	0	0	0	0	0	0	0	0	0	0	0	0	0	0	0
BEND7	0	0	0	0	0	0	0	0	0	0	0	0	0	0	0	0	0	0	0	0	0	0	0	0	0	0	0	0	0	0	0	0	0	0	0	-0.2777
BEST1	0	0	0	0	0	0	0	0	0	0	0	0	0	0	0	0	0	-0.3235	0	0	0	0	-0.6073	0	-0.40345	0	0	-0.67395	0	0	0	0	0	0	0	-0.3674
BEST2	0	0	0	-0.5685	0	0	0	0	0	0	0	-0.92505	0	0	0	0	0	0	0	0	0	0	0	0	0	0	0	0	0	0	0	0	-0.4972	0	0	-0.7518
BEST3	0	0	0	0	0.12625	0	0	0	0	0	0	0.855	0	0	0	0.7676	0	0	0.48895	0	0	0	0	0	0	0	0	0	0	0	0	0	0	-0.20095	0	0.44495
BEST4	0	0	-0.3429	-0.7888	-0.3415	-0.47005	0	-0.5296	0	-0.2391	0	0	0	0	-0.16025	0	0	0	0	0.3344	0	0	0	0	-0.31985	-0.34375	0	0	0	0	0	0	-1.304	-0.61095	0	-0.6451
BET1	0	0	0	0.56435	0	0	0	0	0	0	0	0	0	0	0	0	0	0.3235	0	0.3255	0	0	0	0	0	0	0	0	0	0	0	0	0.6891	0.3331	0	0.6265
BEX1	0	0	0	0	0	0	0	0	0	0	0	-1.78005	0	0	0	0	0	0	0	0	0	0	0	0	0	0	0	0	0	0	0	0.2927	0	0	0	0
BEX2	0	0	0	0	0	0	0	0	0	0	0	-1.78005	0	0	0	0	0	0	0	0	0	0	0	0	0	0	0	0	0	0	0	0.2927	0	0	0	0
BEX5	0	0	0	0	0	0	0	0	0	0	0	-1.78005	0	0	0	0	0	0	0	0	0	0	0	0	0	0	0	0	0	0	0	0.2927	0	0	0	0
BFAR	0	0	0	-0.44775	0	0.4681	0	0.5296	0	0	0	0	0	0	0	0	0	0	0	0	0	0	0	0	0	0	0	0.351	0	0	0	0	0.4972	0	0	0.6752
BFSP1	0	0	0.3429	0.44775	0.3415	0	0	0	0	0	0	0	0	0	0	0	0	0.3235	0	0	0	0	0	0	0	0	0	0	0	0	0	0	0.4116	0.38315	0	0.6265
BFSP2	0	0	0	0	0	0	0	0	0	0	0	0	0	0	0	0	0	-0.3235	0	0	0	0	0	0	0	0	0	0	0	0	0	0	-0.2775	-0.20095	0	-0.3488
BGLAP	0	0	0	0	0	0	0	0	0	0	0	0	0	0	0	0	0	0.938541	0.687121	1.56438	0	0	0	0	0	0	0	0	0	0.36035	0	0.463562	0	0	0	0.3488
BGN	0	0	0	0	0	0	0	0	0	0	0	-0.855	0	0	0	0	0	0	0	0	0	0	0	0	0	0	0	0	0	0	0	0.2927	0.2775	0	0	1.05006
BHLHA15	0	0	0	0.34105	0	-0.93815	0	-0.5296	0	0	0	0	0	0	0	0	0	0.3235	0	0	0	0	0	0	0	0	0	0	0	0	0	0	0	0.13215	0	0
BHLHB9	0	0	0	0	0	0	0	0	0	0	0	-1.78005	0	0	0	0	0	0	0	0	0	0	0	0	0	0	0	0	0	0	0	0.2927	0	0	0	0
BHLHE22	0	0	0	0	0	0	0	0	0	0	0	0	0	0	0	0	0	0	0	0	0	0	0	0	0	0	0	0	0	0	0	0	0.6891	0.20095	0	0.3488
BHLHE40	0	0	0	-0.34105	0	0	0	0	0	0	0	0.3109	0	0	0	0	0	-0.3235	0	0	0	0	0	0	0	0	0	0	0	0	0	0	0	-0.20095	0	-0.3488
BHLHE41	0	0	0	0	0	0	0	0	0	0	0	0	0	0	0	-0.6531	0	0	0	0	0	0	0	0	0	0	0	-0.32295	0	0	0	0	0	0	0	0
BHMT	0	0	0	0	0	0	0	0	0	0	0	0	0	0	0	0	0	0	0	0	0	0	0	0	0	0	0	0	0	0	0	0	0	0	0	0
BHMT2	0	0	0	0	0	0	0	0	0	0	0	0	0	0	0	0	0	0	0	0	0	0	0	0	0	0	0	0	0	0	0	0	0	0	0	0
BICD1	0	0	0	0	0	0	0	0	0	0	0	0	0	0	0	0	0	0	0	0	0	0	0	0	0	0	0	-0.32295	0	0	0	0	0	0	0	0
BICD2	0	0	0	0	0	0	0	0.5296	0	0	0	0	0	0	0	0	0	0	0	0	0	0	0	0	0	0	0	0	0	0	0	0	0	0	0	0
BID	0	0	0	0	0	0	0	0	0	0	0	0	0	0	0	0	0	0	0	0	0	0	0	0	0	0	0	0	0	0	0	0	0	0	0	0
BIK	0	0	0	-0.5685	0	0	0	0	0	-0.2471	0	-0.92505	0	0	0	0	0	0	0	0	0	0	0	0.5467	0	0	0	0	0	0	0	0	0	0	0	0
BIN1	0	0	0	0.2233	0	0	0	0	0	0	0	0	0	0	0	0	0	0	0	0	0	0	0	0	0	0	0	0	0	0	0	0	0	0	0	0.3488
BIN2	0	0	-0.3429	-0.7888	-0.3415	0	-0.2981	-0.5296	0	-0.2391	0	0	0	0	-0.16025	0.2741	0	-0.3235	0	-0.3344	0	0	0	0	-0.31985	-0.34375	-0.6449	0	0	0	0	0	-1.0843	-0.5841	0	-0.6265
BIN3	0	0	0	-0.2233	0	0	0	0	0	0	0	-0.92505	0	0	0	0	0	0	0	0	0	0	0	0	0	0	0	-0.67395	0	0	0	0	0	0	0	-0.6451
BIN3-IT1	0	0	0	-0.2233	0	0	0	0	0	0	0	-0.92505	0	0	0	0	0	0	0	0	0	0	0	0	0	0	0	-0.67395	0	0	0	0	0	0	0	-0.6451
BIRC2	0	0	0	0.56435	0	0	-0.2981	0	0	0	0	0	0	0	0	-0.7011	0	0	0	0	0	0	0	0	0.31985	0.34375	0	0	0	0	0	0	0.6891	0.3331	0	0
BIRC3	0	0	0	0.56435	0	0	-0.2981	0	0	0	0	0	0	0	0	-0.7011	0	0	0	0	0	0	0	0	0.31985	0.34375	0	0	0	0	0	0	0.6891	0.3331	0	0
BIRC5	0	0.4276	0	-0.5685	-0.4261	-0.813947	-0.4488	-0.5296	0	-0.2471	0	1.76409	0	0	0	0	0	0	-0.48895	0	-0.6592	0	0	-0.5467	-0.7233	-0.4994	-0.6449	-0.351	0	0.36035	0	0.2927	-0.4972	-0.2278	0	-0.444
BIRC6	0	0	0	0	0	0	0	0	0	0	0	0	0	0	0	0	0	0	0	0	0	0	0	0	0	0	0	0	0	0	0	0	0	0	0	0
BIRC7	0	0	0	0	0	-0.568354	0	0	0	0	0	0.7757	0	0	0	0.4935	0	0	0	0	0	0	0	1.00185	0	0	-0.6449	0.67395	0	0.36035	0	0	-0.3952	0	0	-0.6752
BIRC8	0	0	0	-0.5685	0	0	0	0	0	0	0	0.5531	0	0	0	0	0	0	0	0	0	0	0	0	0	0	0	0	0	0	0	0	-0.4972	0	0	-0.3078
BIVM	0	0	0	-0.34105	0	0	0	0	0	0	0	0.51	0	0	0	0	0	0	0.48895	0	0	0	0	0	0	0	0	0	0	0	0	0	0.4116	-0.13215	0	0.3674
BLCAP	0	0	0	0	0	-0.568354	0	0	0	0	0	0	0	0	0	0	0	0	0	0	0	0	0	0	0	0	0	0.67395	0	0.36035	0	0	0	0	0	-0.6752
BLID	0	0	0	0	0	0	-0.2981	0	0	0	0	-0.51	0	0	0	-0.9272	0	0	0	0.3255	0	0	0	0	0.31985	0.34375	0	-0.67395	0	0	0	0	0	0	0	-0.3674
BLK	0	0	0	-0.2233	0	0	0	0	0	0	0	-0.92505	0	0	0	0	0	0	0	0	0	0	0	0	0	0	0	-0.32295	0	0	0	0	0	0	0	-0.6451
BLM	0	0	0	0	0	0	0	0	0	0	0	0.3109	0	0	0	0	0	0	0	0	0	0	0.6073	0	0	0	0	0	0	0	0	0	0	-0.13215	0	0
BLMH	0	0	0	0	0	0	0	0	0	0	0	0	0	0	0	0	0	0	0	0	0	0	0	0	0	0	0	0	0	0	0	0	0	0	0	0
BLNK	0	0	-0.1234	-0.44775	-0.3415	0	0	0	0	0	0	0	0	0	0	0	0	0	0	0	0	0	0	0	0	0	0	0	0	0	0	0	0	-0.13215	0	-0.6451
BLOC1S1	0	0	-0.3429	-0.7888	-0.3415	0	-0.2981	-0.5296	0	-0.2391	0	0	0	0	-0.16025	0.2741	0	-0.3235	0	-0.3344	0	0	0	0	-0.31985	-0.34375	-0.6449	0	0	0	0	0	-1.0843	-0.5841	0	-0.6265
BLOC1S2	0	0	-0.1234	-0.44775	-0.3415	0	0	0	0	0	0	0	0	0	0	0	0	0	0	0	0	0	0	0	0	0	0	0	0	0	0	0	0	-0.13215	0	-0.6451
BLOC1S3	0	0	0	-0.5685	0	0	0	-0.49925	0	0	0	0	0	0	0	0	0	0	0	0	0	0	0	0	0	0	0	0	0	0	0	0	-0.4972	0	0	-0.3078
BLOC1S4	0	0	-0.1234	-0.34105	-0.46775	0	0	0	0	0	0	0	0	0	0	0	0	0	0	-0.3344	0	0	0	-0.5467	-0.31985	-0.34375	0	0	0	0	0	0	-1.0843	-0.20095	0	-1.3017
BLOC1S5	0	0	-0.1234	-0.2233	-0.12625	0	0	0	0	0	0	0.4737	0	0	-0.16025	0	0	0	0	0	0	0	0	0	0.31985	0	0	0	0	0	0	0	-0.6891	-0.3331	0	0
BLOC1S6	0	0	0	0	0	0	0	0	0	0	0	0	0	0	0	0	0	0	0	0	0	0	0.6073	0	0	0	0	0	0	0	0	0	0.4116	0	0	0.2777
BLVRA	0	0	0	0.34105	0	-0.4681	0	0	0	0	0	0.8209	0	0	0	0	0	0	0	0	0	0	0	0	0	0	0	0	0	0	0	0	0.6891	0.13215	0	0.9618
BLVRB	0	0	0	0	0	0	0	0	0	0	0	0	0	0	0	0	0	0	0	0	0	0	0	0	0	0	0	0	0	0	0	0	-0.4972	0	0	0
BLZF1	0	0	0	0.2233	0	0	0	0.90955	0	0	0	0	0	0	0	0	0	0.938541	0.687121	1.56438	0	0	0	0	0	0	0	0	0	0.36035	0	0.463562	0	0	0	0.3488
BMF	0	0	0	0	0	0	0	0	0	0	0	0	0	0	0	0.4935	0	0	0	0	0	0	0.6073	0	0	0	0	0	0	0	0	0	0.4116	0	0	0.2777
BMI1	0	0	0	0	0	0	0	0	0	0	0	0	0	0	0	0	0	0	0	0	0	0	0	0	0	0	0	0	0	0	0	0	0.4116	0	0	0
BMP1	0	0	0	-0.2233	0	0	0	0	0	0	0	-0.92505	0	0	0	0	0	0	0	0	0	0	0	0	0	0	0	-0.67395	0	0	0	0	0	0	0	-0.6451
BMP10	0	0	0	0	0	0	0	0	0	0	0	0	0	0	0	0	0	0	0	0	0	0	0	0	0	0	0	0	0	0	0	0	0	0	0	0
BMP15	0	0	0	0	0	0	0	0	0	0	0	0	0	0	0	0	0	0	0	0	0	0	0	0	0	0	0	0	0	0	0	0	0	0	0	0
BMP2	0	0	0.3429	0.44775	0.3415	0	0	0	0	0	0	-1.39445	0	0	0	0	0	0.3235	0	0	0	0	0	0	0	0	0	0	0	0	0	0	0.6891	0.38315	0	0.6265
BMP2K	0	0	0	0	0	0	0	0	0	0	0	0	0	0	0	0	0	0	0	0	0	0	0	0	0	0	0	0	0	0	0	0	0	0	0	0
BMP3	0	0	0	0	0	0	0	0	0	0	0	0	0	0	0	0	0	0	0	0	0	0	0	0	0	0	0	0	0	0	0	0	0	0	0	0
BMP4	0	0	0.3429	0.34105	0	0	0	0	0	0	0	0	0	0	0	0	0	0	0	0	0	0	0	0	0	0	0	0	0	0	0	0	0.6891	0.38315	0	0.3488
BMP5	0	0	0	0	0	0	0	0	0	0	0	0	0	0	0	0	0	0	0	0	0	0	0	0	0	0	0	0	0	0	0	0	0	0	0	0
BMP6	0	0	-0.1234	-0.2233	-0.12625	0	0	0	0	0	0	0.4737	0	0	-0.16025	0	0	0	0	0	0	0	0	0	0.31985	0	0	0	0	0	0	0	-0.6891	-0.3331	0	0
BMP7	0	0	0	1.0121	0	-0.568354	0	0	0	0	0	0.7757	0	0	0	0	0	0	0	0	0	0	0	1.00185	0	0	0	0.67395	0	0.36035	0	0	0	0	0	-0.3674
BMP8A	0	0	-0.3429	-0.7888	-0.3415	-0.47005	0	-0.5296	0	-0.2391	0	0	0	0	-0.16025	0	0	0	0	0.3344	0	0	0	-0.5467	-0.31985	-0.34375	0	-0.32295	0	0.36035	0	0	-1.304	-0.61095	0	-0.6451
BMP8B	0	0	-0.3429	-0.7888	-0.3415	-0.47005	0	-0.5296	0	-0.2391	0	0	0	0	-0.16025	0	0	0	0	0.3344	0	0	0	-0.5467	-0.31985	-0.34375	0	-0.32295	0	0.36035	0	0	-1.304	-0.61095	0	-0.6451
BMPER	0	0	0	0.34105	0	-0.4681	0	0	0	0	0	1.0631	0	0	0	0	0	0	0	0	0	0	0	0	0	0	0	0	0	0	0	0	0.6891	0.13215	0	0.9618
BMPR1A	0	0	-0.1234	0	-0.3415	0	0	0	0	0	0	0	0	0	0	0	0	0	0	0	0	0	0	0	0	0	0	0	0	0	0	0	0.4116	-0.13215	0	-0.2777
BMPR1B	0	0	0	0	0	0	0	0	0	0	0	0	0	0	0	0	0	0	0	0	0	0	0	0	0	0	0	0	0	0	0	0	0	0	0	0
BMPR2	0	0	0	0.2233	0	0	0	0	0	0	0	0	0	0	0	0	0	0	0	0	0	0	0	0	0	0	0	0	0	0	0	0	0.2775	0.20095	0	0
BMS1	0	0	0	0	0	0	0	0	0	0	0	0	0	0	0	0	0	0	0	0	0	0	0	0	0	0	0	0	0	0	0	0	0	0	0	0
BMX	0	0	0	0	0	0	0	0	0	0	0	0	0	0	0	0	0	0	0	0	0	0	0	0	0	0	0	0	0	0	0	0	0	0	0	0
BNC1	0	0	0	-0.44775	0	0	0	0	0	0	0	0.3109	0	0	0	0	0	0	0	0	0	0	0.6073	0	0	0	0	0	0	0	0	0	0	-0.13215	0	0
BNC2	0	0	0	0.56435	0	0	0	0	0	0	0	-0.92505	0	0	0	0	0	0	0	0	0	0	0	0	0	0	0	0	0	0	0	0	0.6891	0.20095	0	0.2777
BNIP1	0	0	-0.1234	-0.34105	-0.12625	0	0	0	0	-0.2391	0	0	0	0	0	0	0	-0.3235	0	0	0	0	0	0	0	0	0	0	0	0	0	0	-0.6891	-0.3331	0	-0.3488
BNIP2	0	0	0	-0.44775	0	0	0	0	0	0	0	0	0	0	0	0	0	0	0	0	0	0	0.6073	0	0	0	0	0	0	0	0	0	0	-0.13215	0	0
BNIP3	0	0	-0.1234	-0.44775	-0.3415	0	0	0	0	0	0	0.406461	0	0	0	0	0	0	0	0	-0.6592	0	0	-0.5467	0	-0.34375	-0.6449	0	0	0	0	0	-0.3952	-0.38315	0	-0.6451
BNIP3L	0	0	0	-0.2233	0	0	0	0	0	0	0	-0.92505	0	0	0	0	0	0	0	0	0	0	0	0	0	0	0	-0.67395	0	0	0	0	0	0	0	-0.6451
BNIPL	0	0	0	0	0	0	0	0	0	0	0	0	0	0	0	0	0	0	0	0	0	0	0	0	0	0	0	0	0	0	0	0	0	0	0	0
BOC	0	0	0	0	0	0	0	0	0	0	0	0	0	0	0	0	0	0	0	0	0	0	0	0	0	0	0	0	0	0	0	0	0	-0.20095	0	0
BOD1	0	0	-0.1234	-0.34105	-0.12625	0	0	0	0	-0.2391	0	0	0	0	0	0	0	-0.3235	0	0	0	0	0	0	0	0	0	0	0	0	0	0	-0.6891	-0.3331	0	-0.3488
BOD1L1	0	0	-0.1234	-0.34105	-0.46775	0	0	0	0	0	0	0	0	0	0	0	0	0	0	0	0	0	0	0	-0.31985	-0.34375	0	0	0	0	0	0	-0.2775	-0.20095	0	-0.6265
BOK	0	0	0	-0.34105	0	0	0	0	0	0	0	0	0	0	0	0	0	0	-0.48895	-0.3344	0	0	0	0	0.31985	0	0	0	0	0	0	0	-0.4116	-0.13215	0	-0.2777
BOLA1	0	0	0	0	0	0	0	0	0	0	0	0	0	0	0	0	0	0	0	0	0	0	0	0	0	0	0	0	0	0	0	0	0	0	0	0
BOLL	0	0	0	0.2233	0	0	0	0	0	0	0	0	0	0	0	0	0	0	0	0	0	0	0	0	0	0	0	0	0	0	0	0	0.2775	0.20095	0	0
BOP1	0	0	-0.1234	-0.2233	-0.3415	0	0	0	0	-0.2391	0	2.17413	0	0	-0.42725	-0.2741	0	0	0	0	0	0	0	0	-0.31985	0	-0.6449	0	0	0	0	0	0	-0.38315	0	-0.6451
BORA	0	0	0.1234	0	0	0	0	0	0	0	0	0.51	0	0	0	0.2261	0	0	0.48895	0	0	0	0	0	0	0	0	0	0	0	0	0	0.6891	0.20095	0	0.6451
BORCS5	0	0	0	0	0	0	0	0	0	0	0	0	0	0	0	-0.6531	0	0	0	0	0	0	0	0	0	0	0	-0.67395	0	0	0	0	-0.6891	-0.3331	0	0
BORCS6	0	0	0	0	0	-0.47005	0	-0.5296	0	0	0	-0.92505	0	0	0	0	0	0	0	0	0	0	0	0	0	0	0	-0.351	0	0	0	0	0	0	0	0
BORCS7	0	0	-0.1234	-0.44775	-0.3415	0	0	0	0	0	0	0	0	0	0	0	0	0	0	0	0	0	0	0	0	0	0	0	0	0	0	0	0	-0.13215	0	-0.6451
BPESC1	0	0	0	0	0	0	0	0	0	0	0	0	0	0	0	0	0	-0.3235	0	0	0	0	0	0	0	0	0	0	0	0	0	0	-0.2775	-0.20095	0	-0.3488
BPGM	0	0	0	0.34105	0	-0.93815	0	-0.5296	0	0	0	0.51	0	0	0	0	0	0	0	0	0	0	0	0	0	0	0	0	0	0	0	0	0.4116	0	0	0.6265
BPHL	0	0	-0.1234	-0.2233	-0.12625	0	0	0	0	0	0	0.4737	0	0	-0.16025	0	0	0	0	0	0	0	0	0	0.31985	0	0	0	0	0	0	0	-0.6891	-0.3331	0	0
BPI	0	0	0	0.44775	0	-0.100254	0	0	0	0	0	0	0	0	0	0	0	0	0	0	0	0	0	0	0	0	0	0.67395	0	0.36035	0	0	0	0	0	-0.3674
BPIFA1	0	0	0	0	0	-0.568354	0	0	0	0	0	0	0	0	0	0	0	0	0	0	0	0	0	0	0	0	0	0.67395	0	0.36035	0	0	-0.8924	0	0	-0.6752
BPIFA2	0	0	0	0	0	-0.568354	0	0	0	0	0	0	0	0	0	0	0	0	0	0	0	0	0	0	0	0	0	0.67395	0	0.36035	0	0	-0.8924	0	0	-0.6752
BPIFA3	0	0	0	0	0	-0.568354	0	0	0	0	0	0	0	0	0	0	0	0	0	0	0	0	0	0	0	0	0	0.67395	0	0.36035	0	0	-0.8924	0	0	-0.6752
BPIFA4P	0	0	0	0	0	-0.568354	0	0	0	0	0	0	0	0	0	0	0	0	0	0	0	0	0	0	0	0	0	0.67395	0	0.36035	0	0	-0.8924	0	0	-0.6752
BPIFB1	0	0	0	0	0	-0.568354	0	0	0	0	0	0	0	0	0	0	0	0	0	0	0	0	0	0	0	0	0	0.67395	0	0.36035	0	0	-0.8924	0	0	-0.6752
BPIFB2	0	0	0	0	0	-0.568354	0	0	0	0	0	0	0	0	0	0	0	0	0	0	0	0	0	0	0	0	0	0	0	0.36035	0	0	-0.8924	0	0	-0.6752
BPIFB3	0	0	0	0	0	-0.568354	0	0	0	0	0	0	0	0	0	0	0	0	0	0	0	0	0	0	0	0	0	0.67395	0	0.36035	0	0	-0.8924	0	0	-0.6752
BPIFB4	0	0	0	0	0	-0.568354	0	0	0	0	0	0	0	0	0	0	0	0	0	0	0	0	0	0	0	0	0	0.67395	0	0.36035	0	0	-0.8924	0	0	-0.6752
BPIFB6	0	0	0	0	0	-0.568354	0	0	0	0	0	0	0	0	0	0	0	0	0	0	0	0	0	0	0	0	0	0	0	0.36035	0	0	-0.8924	0	0	-0.6752
BPIFC	0	0	0	0	0	0	0	0	0	0	0	0	0	0	0	0.194	0	0	0	0	0	0	0	0	0	0	0	0	0	0	0	0	0.4972	0	0	0.444
BPNT1	0	0	0	0.2233	0	0	0	0.90955	0	0	0	0.7757	0	0	0	0	0	0.938541	0.687121	1.56438	0	0	0	0	0	0	0	0	0	0.36035	0	0.463562	-0.4116	-0.13215	0	0.3488
BPTF	0	0	0	0.44775	0	-0.47005	0	-0.5296	0	0.2391	0	1.76409	0	0	0	0	0	0	0	0.6599	0	0	0	0	0	0	0	0	0	0	0	0.2927	0.3952	0	0	0.6752
BRAF	0	0	0	0.34105	0	-0.93815	0	-0.5296	0	0	0	0.51	0	0	0	0	0	0	0	0	0	0	0	0	0	0	0	0	0	0	0	0	0.4116	0	0	0.6265
BRAP	0	0	-0.3429	-0.7888	-0.3415	-0.47005	-0.2981	-0.5296	0	-0.2391	0	0.855	0	0	-0.16025	0.2741	0	-0.3235	0.48895	0	0	0	0	0	-0.31985	-0.34375	-0.6449	0	0	0	0	0	-1.0843	-0.5841	0	-0.3488
BRAT1	0	0	0	0.34105	0	-0.4681	0	0	0	0	0	1.0631	0	0	0	0	0	0	0	0	0	0	0	0	0	0	0	0	0	0	0	0	0	0.13215	0	0.2777
BRCA1	0	0	0	-0.5685	0	-0.47005	0	-0.5296	0	0	0	0	0	0	0	0	0	0	-0.48895	0	-0.6592	0	0	0	0	0	0	0	0	0	0	0.2927	-0.4972	0	0	0
BRCA2	0	0	0	0	0	0	0	0	0	0	0	0.51	0	0	0	0	0	0	0.48895	0	0	0	0	0	0	0	0	0	0	0	0	0	0.4116	0	0	0
BRCC3	0	0	0	0	0	0	0	0	0	0	0	-0.855	0	0	0	0	0	0	0	0	0	0	0	0	0	0	-0.6449	0	0	0	0	0.2927	0.2775	0	0	1.05006
BRD1	0	0	0	0	0	0	0	0	0	-0.2471	0	-0.92505	0	0	0	0	0	0	0	0	0	0	0	0.5467	0	0	0	0	0	0	0	0	0	0	0	0
BRD2	0	0	-0.1234	-0.56435	-0.12625	0	0	0	0	0	0	0.4737	0	0	-0.16025	0	0	0	0	0	0	0	0	0	0	0	0	-0.67395	0	0	0	0	-0.6891	-0.3331	0	-0.2777
BRD3	0.46045	0.4276	-0.3429	-1.01625	-0.3415	-1.05165	-0.2981	0	0	-0.2391	0	-0.51	0	0	-0.42725	0	0	0	-0.48895	-0.6599	-0.6592	0	0	-0.5467	-0.7233	-0.34375	-0.6449	-0.49735	0	0.36035	0	0	-0.8924	-0.61095	0	-1.1192
BRD4	0	0	0	-0.5685	0	0	0	0	0	0	0	-0.92505	0	0	0	0	0	0	0	0	0	0	0	0	0	0	0	0	0	0	0	0	-0.4972	0	0	-0.7518
BRD7	0	0	0	0	0	0	0	0.5296	0	0	0	0	0	0	0	0	0	0	0	0	0	0	0	0	0	0	0	0	0	0	0	-0.333276	0.8924	0	0	0.9529
BRD8	0	0	-0.1234	-0.34105	-0.12625	0	0	0	0	-0.2391	0	0	0	0	0	0	0	-0.3235	0	0	0	0	0	0	0	0	0	0	0	0	0	0	-0.6891	-0.3331	0	-0.6265
BRD9	0	0	-0.3429	-0.34105	-0.46775	0	0	-0.5296	0	-0.2391	0	-0.51	0	0	0	0	0	-0.3235	0	0	-0.6592	0	-0.6073	-0.5467	-0.7233	-0.34375	0	0	0	0	0	0	-0.6891	-0.3331	0	-0.9939
BRDT	0	0	0	0	0	0	0	0	0	0	0	0	0	0	0	0	0	0	0	0.3344	0	0	0	0	0	0	0	-0.67395	0	0	0	0	0	0.20095	0	0.3488
BRE	0	0	0	-0.34105	0	0	0	0	0	0	0	-0.92505	0	0	0	0	0	0	0	0	0	0	0	0	0	0	0	0	0	0	0	0	-0.4116	-0.38315	0	0
BRF1	0	0.324	0	-0.44775	-0.3415	-0.47005	-0.2981	-0.5296	0	-0.4862	0	-0.92505	0	0	-0.16025	0.4935	0	-0.3235	-0.48895	0.6599	0	0	0	0	-0.31985	-0.34375	-0.6449	0	0.2213	0.36035	0	0	-0.8924	0	0	-1.3969
BRF2	0	0	0	0	0	0	0	0	0	0	0	-0.51	0	0	0	0	0	0	0	0	0	0	0	0	0	0	0	0.64696	0	0	0	0	0	0	0	0
BRI3	0	0	0	0.34105	0	-0.93815	0	-0.5296	0	0	0	0	0	0	0	0	0	0.3235	0	0	0	0	0	0	0	0	0	0	0	0	0	0	0	0.13215	0	0
BRI3BP	0	0	-0.3429	-0.7888	-0.3415	-0.47005	-0.2981	-0.5296	0	-0.2391	0	0.855	0	0	-0.16025	0.2741	0	-0.3235	0.48895	0	0	0	0	0	-0.31985	-0.34375	-0.6449	0	0	0.36035	0	0	-1.0843	-0.5841	0	-0.6265
BRICD5	0	0.4276	-0.2195	-0.44775	-0.4261	0	0	0	0	-0.2471	0	0	0	0	0	0	0	0	0	-0.6599	-0.6592	0	-0.6073	-0.5467	-0.40345	-0.34375	0	0	0	0.36035	0	0	0	-0.2278	0	0.3078
BRINP1	0	0	0	0	0	0	0	0.5296	0	0	0	0	0	0	0	0	0	0	0	0	0	0	0	0	0	0	0	0	0	0	0	0	0.4116	0	0	0.2777
BRINP2	0	0	0	0.6746	0	0	0	0.90955	0	0	0	0.5531	0	0	0	0	0	0.938541	0.687121	1.56438	0	0	0	0	0	0	0	0	0	0.36035	0	0.463562	0.2775	0.20095	0	0.79375
BRINP3	0	0	0	0.6746	0	0	0	0.90955	0	0	0	0.5531	0	0	0	0	0	0.938541	0.687121	1.56438	0	0	0	0	0	0	0	0	0	0.36035	0	0.463562	0.2775	0.20095	0	0.79375
BRIP1	0	0	0	0.44775	0	-0.47005	0	-0.5296	0	0.2391	0	1.26887	0	0	0	0	0	0	0	0.6599	0	0	0	0	0	0	0	0	0	0	0	0.2927	0.3952	0	0	0.6752
BRIX1	0	0	0	0.2233	0	0	0	0	0	0	0	0	0	0	0	0	0	0	0	0	0	0	0	0	0	0	0	0	0	0	0	0	0	0	0	0
BRK1	0	0	0	-0.34105	0	0	0	0	0	0	0	0.3109	0	0	0	0	0	-0.3235	0	0	0	0	0	0	0	0	0	0	0	0	0	0	-0.6891	-0.20095	0	-0.3488
BRMS1	0.46045	0.4276	-0.3429	-0.44775	-0.3415	0	-0.2981	-0.5296	0	-0.2391	0	0.1922	0	0	0	0.4935	0	-0.3235	-0.48895	0	-0.6592	0	-0.6073	0	-0.40345	-0.2331	-0.6449	-0.67395	0	0.36035	0	0	-0.8924	-0.251	0	-1.1192
BRMS1L	0	0	0.3429	0.34105	0	0	0	0	0	0	0	0	0	0	0	0	0	0	0	0	0	0	0	0	0	0	0	0	0	0	0	0	0.6891	0.5841	0	0.3488
BRPF1	0	0	0	-0.34105	0	0	0	0	0	0	0	0.3109	0	0	0	0	0	-0.3235	0	0	0	0	0	0	0	0	0	0	0	0	0	0	-0.6891	-0.20095	0	-0.3488
BRPF3	0	0	-0.1234	-0.56435	-0.12625	0	0	0	0	0	0	0	0	0	-0.16025	0	0	0	0	0	0	0	0	0	0	0	0	-0.67395	0	0	0	0	-0.6891	-0.3331	0	-0.2777
BRS3	0	0	0	0	0	0	0	0	0	0	0	-0.855	0	0	0	0	0	0	0	0	0	0	0	0	0	0	0	0	0	0	0	0.2927	0.2775	0	0	1.05006
BRSK1	0	0	0	-0.5685	0	0	0	0	0	0	0	0.5531	0	0	0	0	0	0	0	0	0	0	0	0	0	0	0	0	0	0	0	0	-0.4972	0	0	-0.3078
BRSK2	0	0	0	-0.44775	0	0	0	0	0	0	0	0	0	0	0	0	0	-0.3235	-0.48895	-0.3344	0	0	0	0	0	0	0	0	0	0	0	-0.2927	0	0	0	-0.3674
BRWD1	0	0	-0.26215	-0.4513	-0.12625	0	0	0	0	0.4862	0	-0.202332	0	0	0	0	0	0	0	0	0	0	0	0	-0.18905	0	0	0	0	0	0	0	-0.6891	-0.3331	0	-0.6265
BRWD3	0	0	0	0	0	0	0	0	0	0	0	-1.365	0	0	0	0	0	0	0	0	0	0	0	0	0	0	0	0	0	0	0	0.2927	0	0	0	0
BSCL2	0	0	0	-0.44775	-0.3415	0	-0.2981	-0.5296	0	0	0	0	0	0	0	0	0	-0.3235	-0.48895	0	0	0	-0.6073	0	-0.40345	-0.2331	0	-0.67395	0	0	0	0	0	0	0	-0.3674
BSDC1	0	0	-0.3429	-0.7888	-0.3415	-0.47005	0	-0.5296	0	-0.2391	0	0	0	0	-0.16025	0	0	0	0	0.3344	0	0	0	-0.5467	-0.31985	-0.34375	0	0	0	0.36035	0	0	-1.304	-0.61095	0	-0.6451
BSG	0	0	0	-0.5685	0	0	-0.4488	-0.49925	0	-0.2471	0	0	0	0	0	0	0	0	0	0	0	0.5257	0	0	-0.40345	-0.2331	0	-0.49735	0	0	0	0	-0.4972	-0.2278	0	-0.7518
BSN	0	0	-0.1234	-0.34105	-0.3415	0	0	0	0	0	0	-0.51	0	0	0	0	0	-0.3235	0	0	0	0	0	0	0	0	0	0	0	0	0	0	-0.6891	-0.3331	0	-0.9939
BSND	0	0	0	0	0	0	0	0	0	0	0	0	0	0	0	0	0	0	0	0.3344	0	0	0	0	0	0	0	-0.67395	0	0	0	0	0	0	0	0.3488
BSPRY	0	0	0	0	0	0	0	0.5296	0	0	0	0	0	0	0	0	0	0	0	0	0	0	0	0	0	0	0	0	0	0	0	0	0.4116	0	0	0.2777
BST1	0	0	-0.1234	-0.34105	-0.46775	0	0	0	0	0	0	0	0	0	0	0	0	0	0	0	0	0	0	0	-0.31985	-0.34375	0	0	0	0	0	0	-0.2775	-0.20095	0	-0.6265
BST2	0	0	0	-0.5685	0	0	0	0	0	0	0	-0.51	0	0	0	0	0	0	0	0	0	0	0	0	0	0	0	0	0	0	0	0	-0.4972	0	0	-0.7518
BTAF1	0	0	-0.1234	0	-0.3415	0	0	0	0	0	0	0	0	0	0	0	0	0	0	0	0	0	0	0	0	0	0	0	0	0	0	0	0.4116	-0.13215	0	-0.2777
BTBD1	0	0	0	-0.44775	0	0	0	0	0	0	0	0.3109	0	0	0	0	0	0	0	0	0	0	0.6073	0	0	0	0	0	0	0	0	0	0	-0.13215	0	0
BTBD10	0	0	0	0.56435	0	0	0	0	0	0	0	0	0	0	0	0	0	0	0	0.3255	0	0	0	0	0	0	0	0	0	0	0	0	0.6891	0	0	0.6265
BTBD11	0	0	-0.3429	-0.7888	-0.3415	-0.47005	-0.2981	-0.5296	0	-0.2391	0	0.855	0	0	-0.16025	0.2741	0	-0.3235	0.48895	0	0	0	0	0	-0.31985	-0.34375	-0.6449	0	0	0	0	0	-1.0843	-0.5841	0	-0.3488
BTBD16	0	0	-0.1234	-0.44775	-0.3415	0	0	0	0	0	0	0	0	0	0	0	0	0	0	0	0	0	0	0	0	-0.34375	-0.6449	0	0	0	0	0	-0.3952	-0.38315	0	-0.6451
BTBD2	0	0	0	-0.5685	0	0	-0.4488	-0.49925	0	-0.2471	0	0	0	0	0	0	0	0	0	0	0	0.5257	0	0	-0.40345	-0.2331	0	-0.49735	0	0	0	0	-0.4972	-0.2278	0	-0.7518
BTBD3	0	0	0.3429	0.44775	0.3415	0	0	0	0	0	0	-0.92505	0	0	0	0	0	0.3235	0	0	0	0	0	0	0	0	0	0	0	0	0	0	0.6891	0.38315	0	0.6265
BTBD6	0	0.324	0	-0.44775	-0.3415	-0.47005	-0.2981	-0.5296	0	-0.4862	0	-0.92505	0	0	-0.16025	0.4935	0	-0.3235	-0.48895	0.6599	0	0	0	0	-0.31985	-0.34375	-0.6449	0	0.2213	0.36035	0	0	-0.8924	0	0	-1.3969
BTBD7	0	0	0	0	0	0	-0.2981	0	0	-0.2391	0	-0.92505	0	0	-0.16025	0	0	-0.3235	0	0.6599	0	0	0	0	0	0	0	0	0	0	0	0	-0.3952	0	0	-0.9529
BTBD8	0	0	0	0	0	0	0	0	0	0	0	0	0	0	0	0	0	0	0	0.3344	0	0	0	0	0	0	0	-0.67395	0	0	0	0	0	0.20095	0	0.3488
BTBD9	0	0	-0.1234	-0.56435	-0.12625	0	0	0	0	0	0	0	0	0	-0.16025	0	0	0	0	0	0	0	0	0	0	0	0	-0.67395	0	0	0	0	-0.6891	-0.3331	0	-0.2777
BTC	0	0	0	0	0	0	0	0	0	0	0	0	0	0	0	0	0	0	0	0	0	0	0	0	0	0	0	0	0	0	0	0	0	0	0	0
BTD	0	0	0	-0.34105	0	0	0	0	0	0	0	0.3109	0	0	0	0	0	-0.3235	0	0	0	0	0	0	0	0	0	0	0	0	0	0	-0.6891	-0.20095	0	-0.3488
BTF3	0	0	0	0	0	0	0	0	0	0	0	0	0	0	0	0	0	0	0	0	0	0	0	0	0	0	0	0	0	0	0	0	0	0	0	0
BTF3L4	0	0	0	0	0	0	0	0	0	0	0	0	0	0	0	0	0	0	0	0.3344	0	0	0	0	0	0	0	-0.67395	0	0	0	0	0	0	0	0
BTG1	0	0	0	0	0.12625	0	0	0	0	0	0	0.855	0	0	0	0.2741	0	0	0.48895	0	0	0	0	0	0	0	0	0	0	0	0	0	-0.2775	-0.20095	0	0.44495
BTG2	0	0	0	0.2233	0	0	0	0.90955	0	0	0	0.7757	0	0	0	0	0	0.938541	0.687121	1.56438	0	0	0	0	0	0	0	0	0	0.36035	0	0.463562	-0.4116	-0.13215	0	0.3488
BTG3	0	0	0	0	0	0	0	0	0	0.4862	0	0	0	0	0	0	0	0	0	0	0	0	0	0	0	0	0	0	0	0	0	0	0	0	0	0
BTG4	0	0	0	0	0	0	-0.2981	0	0	0	0	-0.51	0	0	0	-0.9272	0	0	0	0	0	0	0	0	0.31985	0.34375	0	-0.67395	0	0	0	0	0	0	0	-0.3674
BTK	0	0	0	0	0	0	0	0	0	0	0	-1.78005	0	0	0	0	0	0	0	0	0	0	0	0	0	0	0	0	0	0	0	0.2927	0	0	0	0
BTLA	0	0	0	0	0	0	0	0	0	0	0	0	0	0	0	0	0	0	0	0	0	0	0	0	0	0	0	0	0	0	0	0	0	0	0	0
BTN1A1	0	0	-0.1234	-0.56435	-0.12625	0	0	0	0	0	0	0.4737	0	0	-0.16025	0	0	0	0	0	0	0	0	0	0	0	0	0	0	0	0	0	-0.6891	-0.3331	0	0
BTN2A1	0	0	-0.1234	-0.56435	-0.12625	0	0	0	0	0	0	0.4737	0	0	-0.16025	0	0	0	0	0	0	0	0	0	0	0	0	0	0	0	0	0	-0.6891	-0.3331	0	0
BTN2A2	0	0	-0.1234	-0.56435	-0.12625	0	0	0	0	0	0	0.4737	0	0	-0.16025	0	0	0	0	0	0	0	0	0	0	0	0	0	0	0	0	0	-0.6891	-0.3331	0	0
BTN2A3P	0	0	-0.1234	-0.56435	-0.12625	0	0	0	0	0	0	0.4737	0	0	-0.16025	0	0	0	0	0	0	0	0	0	0	0	0	0	0	0	0	0	-0.6891	-0.3331	0	0
BTN3A1	0	0	-0.1234	-0.56435	-0.12625	0	0	0	0	0	0	0.4737	0	0	-0.16025	0	0	0	0	0	0	0	0	0	0	0	0	0	0	0	0	0	-0.6891	-0.3331	0	0
BTN3A2	0	0	-0.1234	-0.56435	-0.12625	0	0	0	0	0	0	0.4737	0	0	-0.16025	0	0	0	0	0	0	0	0	0	0	0	0	0	0	0	0	0	-0.6891	-0.3331	0	0
BTN3A3	0	0	-0.1234	-0.56435	-0.12625	0	0	0	0	0	0	0.4737	0	0	-0.16025	0	0	0	0	0	0	0	0	0	0	0	0	0	0	0	0	0	-0.6891	-0.3331	0	0
BTNL2	0	0	-0.1234	-0.56435	-0.12625	0	0	0	0	0	0	0.4737	0	0	-0.16025	0	0	0	0	0	0	0	0	0	0	0	0	-0.67395	0	0	0	0	-0.6891	-0.3331	0	-0.2777
BTNL3	0	0	-0.1234	-0.34105	-0.12625	0	0	0	0	-0.2391	0	0	0	0	0	0	0	-0.3235	0	0	0	0	0	0	0	0	0	0	0	0.36035	0	0	-0.6891	-0.3331	0	-0.3488
BTNL8	0	0	-0.1234	-0.34105	-0.12625	0	0	0	0	-0.2391	0	0	0	0	0	0	0	-0.3235	0	0	0	0	0	0	0	0	0	0	0	0.36035	0	0	-0.6891	-0.3331	0	-0.3488
BTNL9	0	0	-0.1234	-0.34105	-0.12625	0	0	0	0	-0.2391	0	0	0	0	0	0	0	-0.3235	0	0	0	0	0	0	0	0	0	0	0	0.36035	0	0	-0.6891	-0.3331	0	-0.3488
BTRC	0	0	-0.1234	-0.44775	-0.3415	0	0	0	0	0	0	0	0	0	0	0	0	0	0	0	0	0	0	0	0	0	0	0	0	0	0	0	0	-0.13215	0	-0.6451
BUB1	0	0	0	0	0	0	0	0	0	0	0	0	0	0	0	0	0	0	0	0	0	0	0	0	0	0	0	0	0	0	0	0	0	0	0	0
BUB1B	0	0	0	0	0	0	0	0	0	0	0	0	0	0	0	0.4935	0	0	0	0	0	0	0.6073	0	0	0	0	0	0	0	0	0	0.4116	0	0	0.2777
BUB3	0	0	-0.1234	-0.44775	-0.3415	0	0	0	0	0	0	0	0	0	0	0	0	0	0	0	0	0	0	0	0	-0.34375	-0.6449	0	0	0	0	0	-0.3952	-0.38315	0	-0.6451
BUD13	0	0	0	0	0	0	-0.2981	0	0	0	0	-0.51	0	0	0	-0.9272	0	0	0	0	0	0	0	0	0.31985	0.34375	0	-0.67395	0	0	0	0	0	0	0	-0.3674
BUD31	0	0	0	0.34105	0	-0.93815	0	-0.5296	0	0	0	0.51	0	0	0	0	0	0.3235	0	0	0	0	0	0	0	0	0	0	0	0	0	0	0	0.13215	0	0
BVES	0	0	0	0	0	0	0	0	0	0	0	-1.11725	0	0	0	0.4935	0	-0.871078	0	-1.05293	0	0	0	0	0	0	0	-0.67395	0	0	0	0	-0.2775	0	0	-0.2777
BYSL	0	0	-0.1234	-0.56435	-0.12625	0	0	0	0	0	0	0	0	0	-0.16025	0	0	0	0	0	0	0	0	0	0	0	0	-0.67395	0	0	0	0	-0.6891	-0.3331	0	-0.2777
BZRAP1	0	0	0	0.44775	0	-0.47005	0	-0.5296	0	0.2391	0	1.26887	0	0	0	0	0	0	0	0.6599	0	0	0	0	0	0	0	0	0	0	0	0.2927	0.3952	0	0	0.6752
BZW1	0	0	0	0.2233	0	0	0	0	0	0	0	0	0	0	0	0	0	0	0	0	0	0	0	0	0	0	0	0	0	0	0	0	0.2775	0.20095	0	0
BZW2	0	0	0	0.34105	0	-0.4681	0	0	0	0	0	1.0631	0	0	0	0	0	0	0	0	0	0	0	0	0	0	0	0	0	0	0	0	1.05223	0.13215	0	0.9618
C10orf10	0	0	0	0	0	0	0	0	0	0	0	0	0	0	0	0	0	0	0	0	0	0	0	0	0	0	0	0	0	0	0	0	0	0	0	0
C10orf107	0	0	0.13875	0.34105	0.251147	0	0	0	0	0	0	0	0	0	0	0	0	0	0	0	0	0	0	0	0	0	0	0	0	0	0	0	0.6891	0.20095	0	0
C10orf11	0	0	-0.1234	-0.44775	-0.3415	0	0	0	0	0	0	0	0	0	0	0	0	0	0	0	0	0	0	0	0	0	0	0	0	0	0	0	-0.3952	-0.13215	0	-0.6451
C10orf111	0	0	0	0	0	0	0	0	0	0	0	0	0	0	0	0	0	0	0	0	0	0	0	0	0	0	0	0	0	0	0	0	0.4116	0	0	0
C10orf113	0	0	0	0	0	0	0	0	0	0	0	0	0	0	0	0	0	0	0	0	0	0	0	0	0	0	0	0	0	0	0	0	0.4116	0	0	0
C10orf12	0	0	-0.1234	-0.44775	-0.3415	0	0	0	0	0	0	0	0	0	0	0	0	0	0	0	0	0	0	0	0	0	0	0	0	0	0	0	0	-0.13215	0	-0.6451
C10orf120	0	0	-0.1234	-0.44775	-0.3415	0	0	0	0	0	0	0	0	0	0	0	0	0	0	0	0	0	0	0	0	-0.34375	-0.6449	0	0	0	0	0	-0.3952	-0.38315	0	-0.6451
C10orf2	0	0	-0.1234	-0.44775	-0.3415	0	0	0	0	0	0	0	0	0	0	0	0	0	0	0	0	0	0	0	0	0	0	0	0	0	0	0	0	-0.13215	0	-0.6451
C10orf35	0	0	-0.1234	-0.44775	-0.3415	0	0	0	0	0	0	0	0	0	0	0	0	0	0	0	0	0	0	0	0	0	0	0	0	0	0	0	-0.3952	-0.13215	0	-0.6451
C10orf53	0	0	0	0	0	0	0	0	0	0	0	0	0	0	0	0	0	0	0	0	0	0	0	0	0	0	0	0	0	0	0	0	0	0	0	0
C10orf54	0	0	-0.1234	-0.44775	-0.3415	0	0	0	0	0	0	0	0	0	0	0	0	0	0	0	0	0	0	0	0	0	0	0	0	0	0	0	-0.3952	-0.13215	0	-0.6451
C10orf55	0	0	-0.1234	-0.44775	-0.3415	0	0	0	0	0	0	0	0	0	0	0	0	0	0	0	0	0	0	0	0	0	0	0	0	0	0	0	-0.3952	-0.13215	0	-0.6451
C10orf62	0	0	-0.1234	-0.44775	-0.3415	0	0	0	0	0	0	0	0	0	0	0	0	0	0	0	0	0	0	0	0	0	0	0	0	0	0	0	0	-0.13215	0	-0.6451
C10orf67	0	0	0	0	0	0	0	0	0	0	0	0	0	0	0	0	0	0	0	0	0	0	0	0	0	0	0	0	0	0	0	0	0.4116	0	0	0
C10orf71	0	0	0	0	0	0	0	0	0	0	0	0	0	0	0	0	0	0	0	0	0	0	0	0	0	0	0	0	0	0	0	0	0	0	0	0
C10orf82	0	0	-0.1234	0	-0.3415	0	0	0	0	0	0	0	0	0	0	0	0	0	0	0	0	0	0	0	0	0	0	0	0	0	0	0	0.4116	-0.13215	0	-0.2777
C10orf88	0	0	-0.1234	-0.44775	-0.3415	0	0	0	0	0	0	0	0	0	0	0	0	0	0	0	0	0	0	0	0	-0.34375	-0.6449	0	0	0	0	0	-0.3952	-0.38315	0	-0.6451
C10orf90	0	0	-0.1234	-0.44775	-0.3415	0	0	0	0	0	0	0	0	0	0	0	0	0	0	0	0	0	0	0	0	-0.34375	-0.6449	0	0	0	0	0	-0.3952	-0.38315	0	-0.6451
C10orf91	0	0	-0.1234	-0.44775	-0.3415	0	0	0	0	0	0	0.406461	0	0	0	0	0	0	0	0	-0.6592	0	0	-0.5467	0	-0.34375	-0.6449	0	0	0	0	0	-0.3952	-0.38315	0	-0.6451
C10orf95	0	0	-0.1234	-0.44775	-0.3415	0	0	0	0	0	0	0	0	0	0	0	0	0	0	0	0	0	0	0	0	0	0	0	0	0	0	0	0	-0.13215	0	-0.6451
C10orf99	0	0	-0.1234	0	-0.3415	0	0	0	0	0	0	0	0	0	0	0	0	0	0	0	0	0	0	0	0	0	0	0	0	0	0	0	0.4116	-0.13215	0	-0.2777
C11orf1	0	0	0	0	0	0	-0.2981	0	0	0	0	-0.51	0	0	0	-0.9272	0	0	0	0	0	0	0	0	0.31985	0.34375	0	-0.67395	0	0	0	0	0	0	0	-0.3674
C11orf16	0	0	0	-0.44775	0	0	0	0	0	0	0	0	0	0	0	0	0	-0.3235	0	0.3255	0	0	0	0	0	0	0	0	0	0	0	-0.2927	0	0	0	0.2777
C11orf24	0.46045	0.4276	-0.3429	-0.44775	-0.3415	0	-0.2981	-0.5296	0	-0.2391	0	0.1922	0	0	0	1.20482	0	-0.3235	-0.48895	0	-0.6592	0	-0.6073	0	-0.40345	-0.2331	-0.6449	-0.67395	0	0.36035	0	0	-0.8924	-0.251	0	-1.1192
C11orf30	0	0	0	0.56435	0	0	-0.2981	0	0	0	0	0.1922	0	0	0	0	0	0	0	0.3255	0	0	0	0	0.31985	0.34375	0	0	0	0	0	0	0.4116	0.13215	0	0
C11orf31	0	0	0	0	0	0	0	0	0	0	0	0	0	0	0	0	0	0	0	0	0	0	0	0	0	0	0	0	0	0	0	0	0	0	0	0
C11orf40	0	0	0	-0.44775	0	0	0	0	0	0	0	0	0	0	0	0	0	-0.3235	0	0.3255	0	0	0	0	0	0	0	0	0	0	0	-0.2927	0	0	0	0.2777
C11orf42	0	0	0	-0.44775	0	0	0	0	0	0	0	0	0	0	0	0	0	-0.3235	0	0.3255	0	0	0	0	0	0	0	0	0	0	0	-0.2927	0	0	0	0.2777
C11orf44	0	0	0	0	0	0	-0.2981	0	0	0	0	-0.51	0	0	0	-0.9272	0	0	0	0.3255	0	0	0	0	0.31985	0.34375	0	-0.67395	0	0	0	0	0	0	0	-0.3674
C11orf45	0	0	0	0	0	0	-0.2981	0	0	0	0	-0.51	0	0	0	-0.9272	0	0	0	0.3255	0	0	0	0	0.31985	0.34375	0	-0.67395	0	0	0	0	0	0	0	-0.3674
C11orf49	0	0	0	0	0	0	0	0	0	0	0	0	0	0	0	0	0	0	0	0	0	0	0	0	0	0	0	0	0	0	0	0	0	0	0	0
C11orf52	0	0	0	0	0	0	-0.2981	0	0	0	0	-0.51	0	0	0	-0.9272	0	0	0	0	0	0	0	0	0.31985	0.34375	0	-0.67395	0	0	0	0	0	0	0	-0.3674
C11orf53	0	0	0	0	0	0	-0.2981	0	0	0	0	-0.51	0	0	0	-0.9272	0	0	0	0	0	0	0	0	0.31985	0.34375	0	-0.67395	0	0	0	0	0	0	0	-0.3674
C11orf54	0	0	0	0.56435	0	0	-0.2981	0	0	0	0	0	0	0	0	-0.7011	0	0	0	0	0	0	0	0	0.31985	0.34375	0	0	0	0	0	0	0.6891	0.3331	0	0
C11orf57	0	0	0	0	0	0	-0.2981	0	0	0	0	-0.51	0	0	0	-0.9272	0	0	0	0	0	0	0	0	0.31985	0.34375	0	-0.67395	0	0	0	0	0	0	0	-0.3674
C11orf58	0	0	0	0.56435	0	0	0	0	0	0	0	0	0	0	0	0	0	0	0	0.3255	0	0	0	0	0	0	0	0	0	0	0	0	0.6891	0	0	0.6265
C11orf63	0	0	0	0	0	0	-0.2981	0	0	0	0	-0.51	0	0	0	-0.9272	0	0	0	0.3255	0	0	0	0	0.31985	0.34375	0	-0.67395	0	0	0	0	0	0	0	-0.3674
C11orf65	0	0	0	0	0	0	-0.2981	0	0	0	0	-0.51	0	0	0	-0.7011	0	0	0	0	0	0	0	0	0.31985	0.34375	0	-0.67395	0	0	0	0	0	0	0	-0.3674
C11orf68	0.46045	0.4276	-0.3429	-0.44775	-0.3415	0	-0.2981	-0.5296	0	-0.2391	0	0.1922	0	0	0	0.4935	0	-0.3235	-0.48895	0	-0.6592	0	-0.6073	0	-0.40345	-0.2331	-0.6449	-0.67395	0	0.36035	0	0	-0.8924	-0.251	0	-1.1192
C11orf70	0	0	0	0.56435	0	0	-0.2981	0	0	0	0	0	0	0	0	-0.7011	0	0	0	0	0	0	0	0	0.31985	0.34375	0	0	0	0	0	0	0.6891	0.3331	0	0
C11orf71	0	0	0	0	0	0	-0.2981	0	0	0	0	-0.51	0	0	0	-0.9272	0	0	0	0	0	0	0	0	0.31985	0.34375	0	-0.67395	0	0	0	0	0	0	0	-0.3674
C11orf73	0	0	0	0.56435	0	0	-0.2981	0	0	0	0	0.1922	0	0	0	0	0	0	0	0.3255	0	0	0	0	0.31985	0.34375	0	0	0	0	0	0	0.4116	0.13215	0	0
C11orf74	0	0	0	0.56435	0	0	0	0	0	0	0	0	0	0	0	0	0	0	0	0.3255	0	0	0	0	0	0	0	0	0	0	0	0	0.6891	0	0	0.6265
C11orf80	0.46045	0.4276	-0.3429	-0.44775	-0.3415	0	-0.2981	-0.5296	0	-0.2391	0	0.1922	0	0	0	0.4935	0	-0.3235	-0.48895	0	-0.6592	0	-0.6073	0	-0.40345	-0.2331	-0.6449	-0.67395	0	0.36035	0	0	-0.8924	-0.251	0	-1.1192
C11orf84	0.46045	0	-0.3429	-0.44775	-0.3415	0	-0.2981	-0.5296	0	-0.2391	0	0	0	0	0	0.4935	0	-0.3235	-0.48895	0	-0.6592	0	-0.6073	0	-0.40345	-0.2331	-0.6449	-0.67395	0	0.36035	0	0	-0.8924	-0.251	0	-1.1192
C11orf87	0	0	0	0	0	0	-0.2981	0	0	0	0	-0.51	0	0	0	-0.7011	0	0	0	0	0	0	0	0	0.31985	0.34375	0	-0.67395	0	0	0	0	0	0	0	-0.3674
C11orf88	0	0	0	0	0	0	-0.2981	0	0	0	0	-0.51	0	0	0	-0.9272	0	0	0	0	0	0	0	0	0.31985	0.34375	0	-0.67395	0	0	0	0	0	0	0	-0.3674
C12orf10	0	0	-0.3429	-0.7888	-0.3415	0	-0.2981	-0.5296	0	-0.2391	0	0	0	0	-0.16025	0.2741	0	-0.3235	0	-0.3344	0	0	0	0	-0.31985	-0.34375	-0.6449	0	0	0	0	0	-1.0843	-0.5841	0	-0.6265
C12orf29	0	0	0	0	0.12625	0	0	0	0	0	0	0.855	0	0	0	0.2741	0	0	0.48895	0	0	0	0	0	0	0	0	0	0	0	0	0	0	0	0	0.44495
C12orf4	0	0	0	-0.34105	0	0	0	0	0	0	0	0	0	0	0	-0.6531	0	-0.3235	0	0	0	0	0	0	-0.31985	0	-0.6449	-0.67395	0	0	0	0	-0.6891	-0.3331	0	-0.6265
C12orf40	0	0	0	0	0	0	0	0	0	0	0	0	0	0	0	0	0	0	0	0	0	0	0	0	0	0	0	0	0	0	0	0	0	0	0	0
C12orf42	0	0	0	0	0.12625	0	0	0	0	0	0	0.855	0	0	0	0.2741	0	0	0.48895	0	0	0	0	0	0	0	0	0	0	0	0	0	-0.2775	-0.20095	0	0.44495
C12orf43	0	0	-0.3429	-0.7888	-0.3415	-0.47005	-0.2981	-0.5296	0	-0.2391	0	0.855	0	0	-0.16025	0.2741	0	-0.3235	0.48895	0	0	0	0	0	-0.31985	-0.34375	-0.6449	0	0	0.36035	0	0	-1.0843	-0.5841	0	-0.6265
C12orf49	0	0	-0.3429	-0.7888	-0.3415	-0.47005	-0.2981	-0.5296	0	-0.2391	0	0.855	0	0	-0.16025	0.2741	0	-0.3235	0.48895	0	0	0	0	0	-0.31985	-0.34375	-0.6449	0	0	0	0	0	-1.0843	-0.5841	0	-0.3488
C12orf50	0	0	0	0	0.12625	0	0	0	0	0	0	0.855	0	0	0	0.2741	0	0	0.48895	0	0	0	0	0	0	0	0	0	0	0	0	0	0	0	0	0.44495
C12orf54	0	0	-0.3429	-0.7888	-0.3415	0	-0.2981	-0.5296	0	-0.2391	0	0	0	0	-0.16025	0.2741	0	-0.3235	0	-0.3344	0	0	0	0	-0.31985	-0.34375	-0.6449	0	0	0	0	0	-1.0843	-0.5841	0	-0.6265
C12orf57	0	0	0	-0.34105	0	0	0	0	0	0	0	0	0	0	0	-0.6531	0	-0.3235	0	0	0	0	0	0	-0.31985	0	-0.6449	-0.67395	0	0	0	0	-0.6891	-0.3331	0	-0.6265
C12orf60	0	0	0	0	0	0	0	0	0	0	0	0	0	0	0	-0.6531	0	0	0	0	0	0	0	0	0	0	0	-0.32295	0	0	0	0	0	0	0	0
C12orf65	0	0	-0.3429	-0.7888	-0.3415	-0.47005	-0.2981	-0.5296	0	-0.2391	0	0.855	0	0	-0.16025	0.2741	0	-0.3235	0.48895	0	0	0	0	0	-0.31985	-0.34375	-0.6449	0	0	0.36035	0	0	-1.0843	-0.5841	0	-0.6265
C12orf66	0	0	0	0	0.12625	0	0	0	0	0	0	0.855	0	0	0	0.7676	0	0	0.48895	0	0	0	0	0	0	0	0	0	0	0	0	0	0	-0.20095	0	0.44495
C12orf75	0	0	0	0	0.12625	0	0	0	0	0	0	0.855	0	0	0	0.2741	0	0	0.48895	0	0	0	0	0	0	0	0	0	0	0	0	0	-0.2775	-0.20095	0	0.44495
C12orf76	0	0	-0.3429	-0.7888	-0.3415	-0.47005	-0.2981	-0.5296	0	-0.2391	0	0.855	0	0	-0.16025	0.2741	0	-0.3235	0.48895	0	0	0	0	0	-0.31985	-0.34375	-0.6449	0	0	0	0	0	-1.0843	-0.5841	0	-0.3488
C14orf1	0	0	0.3429	-0.44775	0	0	0	0	0	-0.2391	0	-0.92505	0	0	0	0	0	0	0	0	0	0	0	0	0	0	0	0	0	0	0	0	-0.3952	0	0	-0.6451
C14orf105	0	0	0.3429	0.34105	0	0	0	0	0	0	0	0	0	0	0	0	0	0	0	0	0	0	0	0	0	0	0	0	0	0	0	0	0.6891	0.38315	0	0.3488
C14orf119	0	0	0.3429	0	0	0	0	0	0	0	0	0	0	0	0	0	0	0	0	0	0	0	0	0	0	0	0	0	0	0	0	0	0	0.38315	0	0
C14orf132	0	0	0	0	0	-0.47005	-0.2981	0	0	-0.2391	0	-0.92505	0	0	-0.16025	0	0	-0.3235	0	0.6599	0	0	0	0	-0.31985	0	0	0	0	0	0	0	-0.3952	0	0	-0.9529
C14orf142	0	0	0	0	0	0	-0.2981	0	0	-0.2391	0	-0.92505	0	0	-0.16025	0	0	-0.3235	0	0.6599	0	0	0	0	0	0	0	0	0	0	0	0	-0.3952	0	0	-0.9529
C14orf159	0	0	0	0	0	0	-0.2981	0	0	-0.2391	0	-0.92505	0	0	-0.16025	0	0	0	0	0.6599	0	0	0	0	0	0	0	0	0	0	0	0	-0.3952	0	0	-0.9529
C14orf166	0	0	0.3429	0.34105	0	0	0	0	0	0	0	0	0	0	0	0	0	0	0	0	0	0	0	0	0	0	0	0	0	0	0	0	0.6891	0.38315	0	0.3488
C14orf177	0	0	0	0	-0.3415	-0.47005	-0.2981	0	0	-0.2391	0	-0.92505	0	0	-0.16025	0	0	-0.3235	0	0.6599	0	0	0	0	-0.31985	0	-0.6449	0	0	0	0	0	-0.3952	0	0	-0.9529
C14orf178	0	0	0.3429	-0.44775	0	0	0	0	0	-0.2391	0	-0.92505	0	0	0	0	0	0	0	0.6599	0	0	0	0	0	0	0	0	0	0	0	0	-0.3952	0.5841	0	-0.6451
C14orf180	0	0.324	0	-0.44775	-0.3415	-0.47005	-0.2981	-0.5296	0	-0.4862	0	-0.92505	0	0	-0.16025	0.4935	0	-0.3235	-0.48895	0.6599	0	0	0	0	-0.31985	-0.34375	-0.6449	0	0.2213	0.36035	0	0	-0.8924	0	0	-1.3969
C14orf2	0	0.324	0	-0.44775	-0.3415	-0.47005	-0.2981	-0.5296	0	-0.4862	0	-0.92505	0	0	-0.16025	0.4935	0	-0.3235	-0.48895	0.6599	0	0	0	0	-0.31985	-0.34375	-0.6449	0	0.2213	0.36035	0	0	-0.8924	0	0	-1.3969
C14orf28	0	0	0.3429	0.34105	0	0	0	0	0	0	0	0	0	0	0	0	0	0	0	0	0	0	0	0	0	0	0	0	0	0	0	0	0.6891	0.5841	0	0.3488
C14orf37	0	0	0.3429	0.34105	0	0	0	0	0	0	0	0	0	0	0	0	0	0	0	0	0	0	0	0	0	0	0	0	0	0	0	0	0.6891	0.38315	0	0.3488
C14orf39	0	0	0.3429	0.34105	0	0	0	0	0	0	0	0	0	0	0	0	0	0	0	0	0	0	0	0	0	0	0	0	0	0	0	0	0.6891	0.38315	0	0.3488
C14orf79	0	0.324	0	-0.44775	-0.3415	-0.47005	-0.2981	-0.5296	0	-0.4862	0	-0.92505	0	0	-0.16025	0.4935	0	-0.3235	-0.48895	0.6599	0	0	0	0	-0.31985	-0.34375	-0.6449	0	0.2213	0.36035	0	0	-0.8924	0	0	-1.3969
C14orf80	0	0.324	0	-0.44775	-0.3415	-0.47005	-0.2981	-0.5296	0	-0.4862	0	-0.92505	0	0	-0.16025	0.4935	0	-0.3235	-0.48895	0.6599	0	0	0	0	-0.31985	-0.34375	-0.6449	0	0.2213	0.36035	0	0	-0.8924	0	0	-1.3969
C14orf93	0	0	0.3429	0	0	0	0	0	0	0	0	0	0	0	0	0	0	0	0	0	0	0	0	0	0	0	0	0	0	0	0	0	0	0.38315	0	0
C15orf26	0	0	0	-0.44775	0	0	0	0	0	0	0	0.3109	0	0	0	0	0	0	0	0	0	0	0.6073	0	0	0	0	0	0	0	0	0	0	-0.13215	0	0
C15orf27	0	0	0	-0.44775	0	0	0	0	0	0	0	0.3109	0	0	0	0	0	0	0	0	0	0	0.6073	0	0	0	0	0	0	0	0	0	0	-0.13215	0	0
C15orf32	0	0	0	0	0	0	0	0	0	0	0	0.6659	0	0	0	0	0	0	0	0	0	0	0.6073	0	0	0	0	0	0	0	0	0	0	-0.13215	0	0
C15orf39	0	0	0	-0.44775	0	0	0	0	0	0	0	0.3109	0	0	0	0	0	0	0	0	0	0	0.6073	0	0	0	0	0	0	0	0	0	0	-0.13215	0	0
C15orf40	0	0	0	-0.44775	0	0	0	0	0	0	0	0.3109	0	0	0	0	0	0	0	0	0	0	0.6073	0	0	0	0	0	0	0	0	0	0	-0.13215	0	0
C15orf41	0	0	0	0	0	0	0	0	0	0	0	0	0	0	0	0.4935	0	0	0	0	0	0	0.6073	0	0	0	0	0	0	0	0	0	0.4116	0	0	0.2777
C15orf43	0	0	0	0	0	0	0	0	0	0	0	0	0	0	0	0	0	0	0	0	0	0	0.6073	0	0	0	0	0	0	0	0	0	0.4116	0	0	0.2777
C15orf48	0	0	0	0	0	0	0	0	0	0	0	0	0	0	0	0	0	0	0	0	0	0	0.6073	0	0	0	0	0	0	0	0	0	0.4116	0	0	0.2777
C15orf52	0	0	0	0	0	0	0	0	0	0	0	0	0	0	0	0.4935	0	0	0	0	0	0	0.6073	0	0	0	0	0	0	0	0	0	-0.3952	0	0	0.2777
C15orf53	0	0	0	0	0	0	0	0	0	0	0	0	0	0	0	0.4935	0	0	0	0	0	0	0.6073	0	0	0	0	0	0	0	0	0	0.4116	0	0	0.2777
C15orf54	0	0	0	0	0	0	0	0	0	0	0	0	0	0	0	0.4935	0	0	0	0	0	0	0.6073	0	0	0	0	0	0	0	0	0	0.4116	0	0	0.2777
C15orf57	0	0	0	0	0	0	0	0	0	0	0	0	0	0	0	0.4935	0	0	0	0	0	0	0.6073	0	0	0	0	0	0	0	0	0	-0.3952	0	0	0.2777
C16orf13	0	0.4276	-0.2195	-0.44775	-0.4261	0	0	0	0	-0.2471	0	0	0	0	0	0	0	0	0	-0.6599	-0.6592	0	-0.6073	-0.5467	-0.40345	-0.34375	0	0	0	0.36035	0	0	0	-0.2278	0	-0.444
C16orf45	0	0	0	-0.44775	0	0.4681	0	0.5296	0	0	0	0	0	0	0	0	0	0	0	0	0	0	0	0	0	0	0	0.351	0	0	0	0	0.4972	0	0	0.6752
C16orf46	0	0	0	0	0	-0.47005	0	0	0	0	0	0	0	0	0	0	0	0	0	0	0	0	0	0	0	0	0.6449	0	0	0	0	-0.333276	0.8924	0	0	0.9529
C16orf47	0	0	0	0	0	-0.47005	0	0	0	0	0	0	0	0	0	0	0	0	0	0	0	0	0	0	0	0	0.6449	0	0	0	0	-0.333276	0.4972	0	0	0.6752
C16orf58	0	0	0	-0.44775	0	0	0	0	0	0	0	0	0	0	0	0	0	0	0	0	0	0	0	0	0	0	0	0.351	0	0	0	0	0	0	0	0
C16orf59	0	0.4276	-0.2195	-0.44775	-0.4261	0	0	0	0	-0.2471	0	0	0	0	0	0	0	0	0	-0.6599	-0.6592	0	-0.6073	-0.5467	-0.40345	-0.34375	0	0	0	0.36035	0	0	0	-0.2278	0	0.3078
C16orf62	0	0	0	-0.44775	0	0.4681	0	0.5296	0	0	0	0	0	0	0	0	0	0	0	0	0	0	0	0	0	0	0	0.351	0	0	0	0	0.4972	0	0	0.6752
C16orf70	0	0	0	0	0	-0.47005	0	0	0	0	0	0	0	0	0	0	0	0	-0.48895	0	0	0	-0.6073	0	0	0	0	0	0	0	0	-0.333276	0.4972	0	0	0.6752
C16orf71	0	0.4276	0	-0.44775	-0.4261	0	0	0	0	-0.2471	0	0	0	0	0	0	0	0	0	-0.6599	-0.6592	0	-0.6073	-0.5467	-0.40345	-0.34375	0	0	0	0.36035	0	0	0	0	0	0.3078
C16orf74	0	0.324	-0.4389	-0.44775	0	-1.05165	0	-0.49925	0	-0.2471	0	0	0	0	0	0	0	0	-0.48895	-0.6599	-0.6592	0.5257	-0.6073	-0.5467	-0.40345	-0.57685	0	-0.49735	0	0	0	-0.333276	0	-0.2278	0	-0.444
C16orf78	0	0	0	0	0	0	0	0.5296	0	0	0	0	0	0	0	0	0	0	0	0	0	0	0	0	0	0	0	0	0	0	0	-0.333276	0.8924	0	0	0.9529
C16orf82	0	0	0	-0.44775	0	0	0	0	0	0	0	0	0	0	0	0	0	0	0	0	0	0	0	0	0	0	0	0.351	0	0	0	0	0	0	0	0
C16orf86	0	0	0	0	0	-0.47005	0	0	0	0	0	0	0	0	0	0	0	0	-0.48895	0	0	0	-0.6073	0	0	0	0	0	0	0	0	-0.333276	0.4972	0	0	0.6752
C16orf87	0	0	0	0	0	0	0	0	0	0	0	0	0	0	0	0	0	0	0	0	0	0	0	0	0	0	0	0	0	0	0	0	0	0	0	0
C16orf89	0	0.4276	0	-0.44775	-0.4261	0	0	0	0	0	0	0	0	0	0	0	0	0	0	-0.6599	-0.6592	0	-0.6073	-0.5467	-0.40345	-0.34375	0	0.351	0	0	0	0	0.4972	0	0	0.3078
C17orf102	0	0	0	0	0	0	0	-0.5296	0	0	0	0	0	0	0	0	0	0	0	0	0	0	0	0	0	0	0	0	0	0	0	0	0	0	0	0.6752
C17orf49	0	0	0	-0.5685	0	-0.47005	0	-0.5296	0	0	0	-0.92505	0	0	0	0	0	0	0	0	0	0	0	0	0	0	0	-0.351	0	0.36035	0	0	-0.4972	0	0	-0.444
C17orf50	0	0	0	0	0	0	0	-0.5296	0	0	0	0	0	0	0	0	0	0	0	0	0	0	0	0	0	0	0	0	0	0	0	0	0	0	0	0.6752
C17orf53	0	0	0	-0.5685	0	-0.47005	0	-0.5296	0	0	0	0	0	0	0	0	0	0	-0.48895	0	-0.6592	0	0	0	0	0	0	0	0	0	0	0.2927	-0.4972	0	0	0
C17orf62	0	0.4276	0	-0.5685	-0.4261	-0.813947	-0.4488	-0.5296	0	-0.2471	0	1.76409	0	0	0	0	0	0	-0.48895	0	-0.6592	0	0	-0.5467	-0.7233	-0.4994	-0.6449	-0.351	0	0.36035	0	0.2927	-0.4972	-0.2278	0	-0.444
C17orf64	0	0	0	0.44775	0	-0.47005	0	-0.5296	0	0.2391	0	1.26887	0	0	0	0	0	0	0	0.6599	0	0	0	0	0	0	0	0	0	0	0	0.2927	0.3952	0	0	0.6752
C17orf75	0	0	0	0	0	0	0	-0.5296	0	0	0	0	0	0	0	0	0	0	0	0	0	0	0	0	0	0	0	0	0	0	0	0	0	0	0	0.6752
C17orf77	0	0	0	0.44775	0	-0.813947	0	-0.5296	0	0.2391	0	1.76409	0	0	0	0	0	0	0	0.6599	-0.6592	0	0	-0.5467	0	0	0	0	0	0	0	0.2927	0	0	0	0.6752
C17orf78	0	0	0	0	0	0	0	-0.5296	0	0	0	0	0	0	0	0	0	0	0	0	0	0	0	0	0	0	0	0	0	0	0	0	0	0	0	0.6752
C17orf80	0	0	0	0.44775	0	-0.47005	0	-0.5296	0	0.2391	0	1.76409	0	0	0	0	0	0	0	0.6599	-0.6592	0	0	-0.5467	0	0	0	0	0	0	0	0.2927	0.3952	0	0	0.6752
C17orf82	0	0	0	0.44775	0	-0.47005	0	-0.5296	0	0.2391	0	1.26887	0	0	0	0	0	0	0	0.6599	0	0	0	0	0	0	0	0	0	0	0	0.2927	0.3952	0	0	0.6752
C17orf97	0	0.229665	0	-0.5685	-0.4261	-0.47005	0	-0.5296	0	0	0	-0.92505	0	0	0	0	0	0	0	0	0	0	0	0	-0.7233	-0.4994	-0.6449	-0.351	0	0.36035	0	0	-0.4972	-0.2278	0	-0.444
C18orf21	0	0	0	0	0	0	0	0	0	0	0	0	0	0	0	0	0	0	0	0	0	0	0	0	0	0	0	0	0	0	0	0	0.4116	0	0	0.6265
C18orf25	0	0	0	0	0	0	0	0	0	0	0	0	0	0	0	0	0	0	0	0	0	0	0	0	0	0	0	0	0	0	0	0	0	0	0	0.6265
C18orf54	0	0	0	0	0	0	0	0	0	0	0	0	0	0	0	0	0	0	0	0	0	0	0	0	0	0	0	0	0	0	0	0	0.4116	0	0	0.6265
C18orf8	0	0	0	0	0	0	0	0	0	0	0	0	0	0	0	0	0	0	0	0	0	0	0	0	0	0	0	0	0	0	0	0	0.4116	0	0	0.6265
C19orf12	0	0	0	0	0	0	0	0	0	0	0	0	0	0	0	0	0	0	0	0	0	0	0	0	0	0	0	0	0	0	0	0	0	0	0	0
C19orf18	0	0	0	-0.5685	0	0	0	0	0	0	0	0.5531	0	0	0	0	0	0	0	0	0	0	0	0	0	0	0	0	0	0	0	0	-0.4972	0	0	-0.3078
C19orf24	0	0	0	-0.5685	0	0	-0.4488	-0.49925	0	-0.2471	0	0	0	0	0	0	0	0	0	0	0	0.5257	0	0	-0.40345	-0.2331	0	-0.49735	0	0	0	0	-0.4972	-0.2278	0	-0.7518
C19orf25	0	0	0	-0.5685	0	0	-0.4488	-0.49925	0	-0.2471	0	0	0	0	0	0	0	0	0	0	0	0.5257	0	0	-0.40345	-0.2331	0	-0.49735	0	0	0	0	-0.4972	-0.2278	0	-0.7518
C19orf33	0	0	0	0	0	0	0	0	0	0	0	0	0	0	0	0	0	0	0	0	0	0	0	0	0	0	0	0	0	0	0	0	-0.4972	0	0	0
C19orf35	0	0	0	-0.5685	0	0	-0.4488	-0.49925	0	-0.2471	0	0	0	0	0	0	0	0	0	0	0	0.5257	0	0	-0.40345	-0.2331	0	-0.49735	0	0	0	0	-0.4972	-0.2278	0	-0.7518
C19orf43	0	0	0	-0.5685	0	0	0	0	0	0	0	-0.92505	0	0	0	0	0	0	0	0	0	0	0	0	0	0	0	0	0	0	0	0	-0.4972	0	0	-0.7518
C19orf44	0	0	0	-0.5685	0	0	0	0	0	0	0	-0.92505	0	0	0	0	0	0	0	0	0	0	0	0	0	0	0	0	0	0	0	0	-0.4972	0	0	-0.7518
C19orf45	0	0	0	-0.5685	0	0	0	-0.49925	0	0	0	-0.51	0	0	0	0	0	0	0	0	0	0	0	0	0	0	0	-0.49735	0	0	0	0	-0.4972	0	0	-0.7518
C19orf47	0	0	0	0	0	0	0	0	0	0	0	0	0	0	0	0	0	0	0	0	0	0	0	0	0	0	0	0	0	0	0	0	-0.4972	0	0	0
C19orf48	0	0	0	-0.5685	0	0	0	0	0	0	0	0.5531	0	0	0	0	0	0	0	0	0	0	0	0	0	0	0	0	0	0	0	0	-0.4972	0	0	-0.3078
C19orf52	0	0	0	-0.5685	0	0	0	-0.49925	0	0	0	-0.51	0	0	0	0	0	0	0	0	0	0	0	0	0	0	0	-0.49735	0	0	0	0	-0.4972	0	0	-0.7518
C19orf53	0	0	0	-0.5685	0	0	0	0	0	0	0	-0.92505	0	0	0	0	0	0	0	0	0	0	0	0	0	0	0	0	0	0	0	0	-0.4972	0	0	-0.7518
C19orf54	0	0	0	0	0	0	0	0	0	0	0	0	0	0	0	0	0	0	0	0	0	0	0	0	0	0	0	0	0	0	0	0	-0.4972	0	0	0
C19orf57	0	0	0	-0.5685	0	0	0	0	0	0	0	-0.92505	0	0	0	0	0	0	0	0	0	0	0	0	0	0	0	0	0	0	0	0	-0.4972	0	0	-0.7518
C19orf60	0	0	0	0	0	0	0	0	0	0	0	0	0	0	0	0	0	0	0	0	0	0	0	0	0	0	0	0	0	0	0	0	0	0	0	-0.7518
C19orf66	0	0	0	-0.5685	0	0	0	-0.49925	0	0	0	-0.51	0	0	0	0	0	0	0	0	0	0	0	0	0	0	0	-0.49735	0	0	0	0	-0.4972	0	0	-0.7518
C19orf68	0	0	0	-0.5685	0	0	0	-0.49925	0	0	0	0	0	0	0	0	0	0	0	0	0	0	0	0	0	0	0	0	0	0	0	0	-0.4972	0	0	-0.3078
C19orf70	0	0	0	-0.5685	0	0	-0.4488	-0.49925	0	-0.2471	0	-0.51	0	0	0	0	0	0	0	0	0	0.5257	0	0	-0.40345	-0.2331	0	-0.49735	0	0	0	0	-0.4972	-0.2278	0	-0.7518
C19orf73	0	0	0	-0.5685	0	0	0	0	0	0	0	0.5531	0	0	0	0	0	0	0	0	0	0	0	0	0	0	0	0	0	0	0	0	-0.4972	0	0	-0.3078
C19orf80	0	0	0	-0.5685	0	0	0	-0.49925	0	0	0	-0.51	0	0	0	0	0	0	0	0	0	0	0	0	0	0	0	-0.49735	0	0	0	0	-0.4972	0	0	-0.7518
C1D	0	0	0	0	0	0	0	0	0	0	0	0	0	0	0	0	0	0	0	0	0	0	0	0	0	0	0	0	0	0	0	0	0	0	0	0
C1GALT1	0	0	0	0.34105	0	-0.4681	0	0	0	0	0	1.0631	0	0	0	0	0	0	0	0	0	0	0	0	0	0	0	0	0	0	0	0	0.6891	0.13215	0	0.9618
C1GALT1C1	0	0	0	0	0	0	0	0	0	0	0	-1.78005	0	0	0	0	0	0	0	0	0	0	0	0	0	0	0	0	0	0	0	0.2927	0	0	0	0.6841
C1QA	0	0	-0.3429	-0.7888	-0.3415	-0.47005	0	-0.5296	0	-0.2391	0	0	0	0	-0.16025	0	0	0	-0.48895	0	0	0	0	-0.5467	-0.31985	-0.34375	0	-1.1713	0	0.36035	0	0	-1.304	-0.61095	0	-0.9529
C1QB	0	0	-0.3429	-0.7888	-0.3415	-0.47005	0	-0.5296	0	-0.2391	0	0	0	0	-0.16025	0	0	0	-0.48895	0	0	0	0	-0.5467	-0.31985	-0.34375	0	-1.1713	0	0.36035	0	0	-1.304	-0.61095	0	-0.9529
C1QBP	0	0	0	-0.5685	0	-0.47005	0	-0.5296	0	0	0	-0.92505	0	0	0	0	0	0	0	0	0	0	0	0	0	0	0	-0.351	0	0.36035	0	0	-0.4972	0	0	-0.444
C1QC	0	0	-0.3429	-0.7888	-0.3415	-0.47005	0	-0.5296	0	-0.2391	0	0	0	0	-0.16025	0	0	0	-0.48895	0	0	0	0	-0.5467	-0.31985	-0.34375	0	-1.1713	0	0.36035	0	0	-1.304	-0.61095	0	-0.9529
C1QL1	0	0	0	-0.5685	0	-0.47005	0	-0.5296	0	0	0	0	0	0	0	0	0	0	2.1366	0	-0.6592	0	0	0	0	0	0	0	0	0	0	0.2927	-0.4972	0	0	0
C1QL2	0	0	0	0.2233	0	0	0	0	0	0	0	0	0	0	0	0	0	0	0	0	0	0	0	0	0	0	0	0	0	0	0	0	0	0	0	0.3488
C1QL3	0	0	0	0	0	0	0	0	0	0	0	0	0	0	0	0	0	0	0	0	0	0	0	0	0	0	0	0	0	0	0	0	0.4116	0	0	0
C1QL4	0	0	-0.3429	-0.7888	-0.3415	0	-0.2981	-0.5296	0	-0.2391	0	0	0	0	-0.16025	0.2741	0	-0.3235	0	-0.3344	0	0	0	0	-0.31985	-0.34375	-0.6449	0	0	0	0	0	-1.0843	-0.5841	0	-0.6265
C1QTNF1	0	0.4276	0	-0.5685	-0.4261	-0.813947	-0.4488	-0.5296	0	-0.2471	0	1.76409	0	0	0	0	0	0	-0.48895	0	-0.6592	0	0	-0.5467	-0.7233	-0.4994	-0.6449	-0.351	0	0.36035	0	0.2927	-0.4972	-0.2278	0	-0.444
C1QTNF2	0	0	-0.1234	0	-0.12625	0	0	0	0	-0.2391	0	0	0	0	0	0	0	-0.3235	0	0	0	0	0	0	0	0	0	0	0	0	0	0	-0.2775	-0.3331	0	-0.3488
C1QTNF3	0	0	0	0.2233	0	0	0	0	0	0	0	0	0	0	0	0	0	0	0	0	0	0	0	0	0	0	0	0	0	0	0	0	0	0	0	0
C1QTNF4	0	0	0	0	0	0	0	0	0	0	0	0	0	0	0	0	0	0	0	0	0	0	0	0	0	0	0	0	0	0	0	0	0	0	0	0
C1QTNF5	0	0	0	0	0	0	-0.2981	0	0	0	0	-0.51	0	0	0	-0.9272	0	0	0	0	0	0	0	0	0.31985	0.34375	0	-0.67395	0	0	0	0	0	0	0	-0.3674
C1QTNF6	0	0	0	-0.5685	0	0	0	-1.21988	0	-0.2471	0	-0.92505	0	0	0	0.886906	0	0	0	-1.2863	0	0	0	0	0	-0.893982	0	0	0	0	0	0	0	0	0	0
C1QTNF7	0	0	-0.1234	-0.34105	-0.46775	0	0	0	0	0	0	0	0	0	0	0	0	0	0	0	0	0	0	0	-0.31985	-0.34375	0	0	0	0	0	0	-0.2775	-0.20095	0	-0.6265
C1QTNF8	0	0.4276	-0.2195	-0.44775	-0.4261	0	0	0	0	-0.2471	0	0	0	0	0	0	0	0	0	-0.6599	-0.6592	0	-0.6073	-0.5467	-0.40345	-0.34375	0	0	0	0.36035	0	0	0	-0.2278	0	0.3078
C1QTNF9	0	0	0	0	0	0	0	0	0	0	0	0	0	0	0	0	0	0	0.48895	0	0	0	0	0	0	0	0	0	0	0	0	0	0	0	0	0
C1RL	0	0	0	-0.34105	0	0	0	0	0	0	0	0	0	0	0	-0.6531	0	-0.3235	0	0	0	0	0	0	-0.31985	0	-0.6449	-0.67395	0	0	0	0	-0.6891	-0.3331	0	-0.6265
C1S	0	0	0	-0.34105	0	0	0	0	0	0	0	0	0	0	0	-0.6531	0	-0.3235	0	0	0	0	0	0	-0.31985	0	-0.6449	-0.67395	0	0	0	0	-0.6891	-0.3331	0	-0.6265
C1orf100	0	0	0	0.2233	0	0	0	0	0	0	0	0	0	0	0	0	0	0.938541	0.687121	1.56438	0	0	0	0	0	0	0	-0.67395	0	0.36035	0	0.463562	-0.4116	-0.13215	0	0.3488
C1orf101	0	0	0	0.2233	0	0	0	0	0	0	0	0	0	0	0	0	0	0.938541	0.687121	1.56438	0	0	0	0	0	0	0	-0.67395	0	0.36035	0	0.463562	-0.4116	-0.13215	0	0.3488
C1orf105	0	0	0	0.6746	0	0	0	0.90955	0	0	0	0.5531	0	0	0	0	0	0.938541	0.687121	1.56438	0	0	0	0	0	0	0	0	0	0.36035	0	0.463562	0.2775	0	0	0.79375
C1orf106	0	0	0	0.2233	0	0	0	0.90955	0	0	0	0.5531	0	0	0	0	0	0.938541	0.687121	1.56438	0	0	0	-0.5467	0	0	0	0	0	0.36035	0	0.463562	-0.4116	-0.13215	0	0.3488
C1orf109	0	0	-0.3429	-0.7888	-0.3415	-0.47005	0	-0.5296	0	-0.2391	0	0	0	0	-0.16025	0	0	0	0	0.3344	0	0	0	-0.5467	-0.31985	-0.34375	0	-0.32295	0	0.36035	0	0	-1.304	-0.61095	0	-0.6451
C1orf110	0	0	0	0.2233	0	0	0	0.90955	0	0	0	0	0	0	0	0	0	0.938541	0.687121	1.56438	0	0	0	0	0	0	0	0	0	0.36035	0	0.463562	0	0	0	0.3488
C1orf111	0	0	0	0.2233	0	0	0	0.90955	0	0	0	0	0	0	0	0	0	0.938541	0.687121	1.56438	0	0	0	0	0	0	0	0	0	0.36035	0	0.463562	0	0	0	0.3488
C1orf112	0	0	0	0.6746	0	0	0	0.90955	0	0	0	0	0	0	0	0	0	0.938541	0.687121	1.56438	0	0	0	0	0	0	0	0	0	0.36035	0	0.463562	0	0	0	0.3488
C1orf115	0	0	0	0.2233	0	0	0	0.90955	0	0	0	0.7757	0	0	0	0	0	0.938541	0.687121	1.56438	0	0	0	0	0	0	0	0	0	0.36035	0	0.463562	-0.4116	-0.13215	0	0.3488
C1orf116	0	0	0	0.2233	0	0	0	0.90955	0	0	0	0.7757	0	0	0	0	0	0.938541	0.687121	1.56438	0	0	0	0	0	0	0	0	0	0.36035	0	0.463562	-0.4116	-0.13215	0	0.3488
C1orf122	0	0	-0.3429	-0.7888	-0.3415	-0.47005	0	-0.5296	0	-0.2391	0	0	0	0	-0.16025	0	0	0	0	0.3344	0	0	0	-0.5467	-0.31985	-0.34375	0	-0.32295	0	0.36035	0	0	-1.304	-0.61095	0	-0.6451
C1orf123	0	0	0	0	0	0	0	0	0	0	0	0	0	0	0	0	0	0	0	0.3344	0	0	0	0	0	0	0	-0.67395	0	0	0	0	0	0	0	0
C1orf127	0	0	-0.3429	-0.7888	-0.3415	-0.47005	0	-0.5296	0	-0.2391	0	0	0	0	-0.16025	0	0	0	-0.48895	0	0	0	0	-0.5467	-0.31985	-0.34375	0	-1.1713	0	0.36035	0	0	-1.304	-0.61095	0	-0.9529
C1orf131	0	0	0	0.2233	0	0	0	0	0	0	0	0	0	0	0	0	0	0.938541	0.687121	1.56438	0	0	0	0	0	0	0	-0.67395	0	0.36035	0	0.463562	-0.4116	-0.13215	0	0.3488
C1orf137	0	0	0	0	0	0	0	0	0	0	0	0	0	0	0	0	0	0	0	0	0	0	0	0	0	0	0	0	0	0	0	0	0	0	0	0
C1orf140	0	0	0	0.2233	0	0	0	0.90955	0	0	0	0.7757	0	0	0	0	0	0.938541	0.687121	1.56438	0	0	0	0	0	0	0	0	0	0.36035	0	0.463562	-0.4116	-0.13215	0	0.3488
C1orf141	0	0	0	0	0	0	0	0	0	0	0	0	0	0	0	0	0	0	0	0.3344	0	0	0	0	0	0	0	-0.67395	0	0	0	0	0	0	0	0.3488
C1orf146	0	0	0	0	0	0	0	0	0	0	0	0	0	0	0	0	0	0	0	0.3344	0	0	0	0	0	0	0	-0.67395	0	0	0	0	0	0.20095	0	0.3488
C1orf158	0	0	-0.3429	-0.7888	-0.3415	-0.47005	0	-0.5296	0	-0.2391	0	0	0	0	-0.16025	0	0	0	-0.48895	0	0	0	0	-0.5467	-0.31985	-0.34375	0	-1.1713	0	0.36035	0	0	-1.304	-0.61095	0	-0.9529
C1orf159	0	0	-0.3429	-0.7888	-0.3415	-0.47005	0	-0.5296	0	-0.2391	0	0	0	0	-0.16025	0	0	0	-0.48895	0	0	0	0	-0.5467	-0.31985	-0.34375	0	-1.1713	0	0.36035	0	0	-1.304	-0.61095	0	-0.9529
C1orf162	0	0	0	0	0	0	0	0	0	0	0	0	0	0	0	0	0	0	0	0	0	0	0	0	0	0	0	0	0	0	0	0	0	0	0	0
C1orf168	0	0	0	0	0	0	0	0	0	0	0	0	0	0	0	0	0	0	0	0.3344	0	0	0	0	0	0	0	-0.67395	0	0	0	0	0	0	0	0.3488
C1orf174	0	0	-0.3429	-0.7888	-0.3415	-0.47005	0	-0.5296	0	-0.2391	0	0	0	0	-0.16025	0	0	0	-0.48895	0	0	0	0	-0.5467	-0.31985	-0.34375	0	-1.1713	0	0.36035	0	0	-1.304	-0.61095	0	-0.9529
C1orf186	0	0	0	0.2233	0	0	0	0.90955	0	0	0	0.7757	0	0	0	0	0	0.938541	0.687121	1.56438	0	0	0	0	0	0	0	0	0	0.36035	0	0.463562	-0.4116	-0.13215	0	0.3488
C1orf189	0	0	0	0	0	0	0	0	0	0	0	0	0	0	0	0	0	0.938541	0.687121	1.56438	0	0	0	0	0	0	0	0	0	0.36035	0	0.463562	0	0	0	0.3488
C1orf198	0	0	0	0.2233	0	0	0	0	0	0	0	0	0	0	0	0	0	0.938541	0.687121	1.56438	0	0	0	0	0	0	0	-0.67395	0	0.36035	0	0.463562	-0.4116	-0.13215	0	0.3488
C1orf21	0	0	0	0.6746	0	0	0	0.90955	0	0	0	0.5531	0	0	0	0	0	0.938541	0.687121	1.56438	0	0	0	0	0	0	0	0	0	0.36035	0	0.463562	0.2775	0.20095	0	0.79375
C1orf210	0	0	-0.3429	-0.7888	-0.3415	-0.47005	0	-0.5296	0	-0.2391	0	0	0	0	-0.16025	0	0	0	0	0.3344	0	0	0	-0.5467	-0.31985	-0.34375	0	0	0	0.36035	0	0	-1.304	-0.61095	0	-0.6451
C1orf216	0	0	-0.3429	-0.7888	-0.3415	-0.47005	0	-0.5296	0	-0.2391	0	0	0	0	-0.16025	0	0	0	0	0.3344	0	0	0	-0.5467	-0.31985	-0.34375	0	0	0	0.36035	0	0	-1.304	-0.61095	0	-0.6451
C1orf220	0	0	0	0.6746	0	0	0	0.90955	0	0	0	0.5531	0	0	0	0	0	0.938541	0.687121	1.56438	0	0	0	0	0	0	0	0	0	0.36035	0	0.463562	0.2775	0.20095	0	0.79375
C1orf228	0	0	-0.3429	-0.7888	-0.3415	-0.47005	0	-0.5296	0	-0.2391	0	0	0	0	-0.16025	0	0	0	0	0.3344	0	0	0	0	-0.31985	-0.34375	0	0	0	0	0	0	-1.304	-0.61095	0	-0.6451
C1orf229	0	0	0	0.2233	0	0	0	0	0	0	0	0	0	0	0	0	0	0.938541	0.687121	1.56438	0	0	0	0	0	0	0	-0.67395	0	0.36035	0	0.463562	-0.4116	-0.13215	0	0.3488
C1orf27	0	0	0	0.6746	0	0	0	0.90955	0	0	0	0.5531	0	0	0	0	0	0.938541	0.687121	1.56438	0	0	0	0	0	0	0	0	0	0.36035	0	0.463562	0.2775	0.20095	0	0.79375
C1orf35	0	0	0	0.2233	0	0	0	0	0	0	0	0	0	0	0	0	0	0.938541	0.687121	1.56438	0	0	0	0	0	0	0	-0.67395	0	0.36035	0	0.463562	-0.4116	-0.13215	0	0.3488
C1orf43	0	0	0	0	0	0	0	0	0	0	0	0	0	0	0	0	0	0.938541	0.687121	1.56438	0	0	0	0	0	0	0	0	0	0.36035	0	0.463562	0	0	0	0.3488
C1orf50	0	0	-0.3429	-0.7888	-0.3415	-0.47005	0	-0.5296	0	-0.2391	0	0	0	0	-0.16025	0	0	0	0	0.3344	0	0	0	-0.5467	-0.31985	-0.34375	0	0	0	0.36035	0	0	-1.304	-0.61095	0	-0.6451
C1orf52	0	0	0	0	0	0	0	0	0	0	0	0	0	0	0	0	0	0	0	0.3344	0	0	0	0	0	0	0	-0.67395	0	0	0	0	0	0.20095	0	0.3488
C1orf54	0	0	0	0	0	0	0	0	0	0	0	0	0	0	0	0	0	0	0	0	0	0	0	0	0	0	0	0	0	0	0	0	0	0	0	0
C1orf56	0	0	0	0	0	0	0	0	0	0	0	0	0	0	0	0	0	0	0	0	0	0	0	0	0	0	0	0	0	0	0	0	0	0	0	0
C1orf61	0	0	0	0	0	0	0	0	0	0	0	0	0	0	0	0	0	0.938541	0.687121	1.56438	0	0	0	0	0	0	0	0	0	0.36035	0	0.463562	0	0	0	0.3488
C1orf64	0	0	-0.3429	-0.7888	-0.3415	-0.47005	0	-0.5296	0	-0.2391	0	0	0	0	-0.16025	0	0	0	-0.48895	0	0	0	0	-0.5467	-0.31985	-0.34375	0	-1.1713	0	0.36035	0	0	-1.304	-0.61095	0	-0.9529
C1orf74	0	0	0	0.2233	0	0	0	0.90955	0	0	0	0.7757	0	0	0	0	0	0.938541	0.687121	1.56438	0	0	0	0	0	0	0	0	0	0.36035	0	0.463562	-0.4116	-0.13215	0	0.3488
C1orf87	0	0	0	0	0	0	0	0	0	0	0	0	0	0	0	0	0	0	0	0.3344	0	0	0	0	0	0	0	-0.67395	0	0	0	0	0	0	0	0.3488
C1orf94	0	0	-0.3429	-0.7888	-0.3415	-0.47005	0	-0.5296	0	-0.2391	0	0	0	0	-0.16025	0	0	0	0	0.3344	0	0	0	-0.5467	-0.31985	-0.34375	0	0	0	0.36035	0	0	-1.304	-0.61095	0	-0.6451
C2	0	0	-0.1234	-0.56435	-0.12625	0	0	0	0	0	0	0.4737	0	0	-0.16025	0	0	0	0	0	0	0	0	0	0	0	0	-0.67395	0	0	0	0	-0.6891	-0.3331	0	-0.2777
C20orf141	0	0	0.2195	0	0	-0.568354	0	0	0	0	0	-1.39445	0	0	0	0	0	0	0	0	0	0	0	0	0	0	0	-0.49735	0	0.36035	0	0	-0.3952	0	0	-0.3674
C20orf144	0	0	0	0	0	-0.568354	0	0	0	0	0	0	0	0	0	0	0	0	0	0	0	0	0	0	0	0	0	0.67395	0	0.36035	0	0	-0.8924	0	0	-0.6752
C20orf166-AS1	0	0	0	0	0	-0.568354	0	0	0	0	0	0.7757	0	0	0	0.4935	0	0	0	0	0	0	0	1.00185	0	0	-0.6449	0.67395	0	0.36035	0	0	-0.3952	0	0	-0.6752
C20orf173	0	0	0	0	0	-0.568354	0	0	0	0	0	0	0	0	0	0	0	0	0	0	0	0	0	0	0	0	0	0.67395	0	0.36035	0	0	-0.8924	0	0	-0.6752
C20orf195	0	0	0	0	0	-0.568354	0	0	0	0	0	0.7757	0	0	0	0.4935	0	0	0	0	0	0	0	1.00185	0	0	-0.6449	0.67395	0	0.36035	0	0	-0.3952	0	0	-0.6752
C20orf196	0	0	0.3429	0	0	0	0	0	0	0	0	-1.39445	0	0	0	0	0	0.3235	0	0	0	0	0	0	0	0	0	0	0	0	0	0	-0.3952	0.38315	0	0.6265
C20orf197	0	0	0	0	0	-0.568354	0	0	0	0	0	0.7757	0	0	0	0.4935	0	0	0	0	0	0	0	1.00185	0	0	0	0.67395	0	0.36035	0	0	-0.3952	0	0	-0.6752
C20orf202	0	0	0.2195	0	0	-0.568354	0	0	0	0	0	-1.39445	0	0	0	0	0	0	0	0	0	0	0	0	0	0	0	-0.49735	0	0.36035	0	0	-0.3952	0	0	-0.3674
C20orf203	0	0	0	0	0	-0.568354	0	0	0	0	0	0	0	0	0	0	0	0	0	0	0	0	0	0	0	0	0	0	0	0.36035	0	0	-0.8924	0	0	0
C20orf24	0	0	0	0	0	-0.568354	0	0	0	0	0	0	0	0	0	0	0	0	0	0	0	0	0	0	0	0	0	0.67395	0	0.36035	0	0	-0.8924	0	0	-0.6752
C20orf27	0	0	0.2195	0	0	-0.568354	0	0	0	0	0	-1.39445	0	0	0	0	0	0	0	0	0	0	0	0	0	0	0	-0.49735	0	0.36035	0	0	-0.3952	0.38315	0	-0.3674
C20orf85	0	0	0	1.0121	0	-0.568354	0	0	0	0	0	0.7757	0	0	0	0	0	0	0	0	0	0	0	1.00185	0	0	0	0.67395	0	0.36035	0	0	0	0	0	-0.3674
C20orf96	0	0	0.2195	0	0	-0.568354	0	0	0	0	0	-1.39445	0	0	0	0	0	0	0	0	0	0	0	0	0	0	0	-0.49735	0	0.36035	0	0	-0.3952	0	0	-0.3674
C21orf2	0	0.4276	-0.70105	-1.4634	-0.46775	-0.47005	-0.7469	-0.5296	0	0	0	-0.202332	0	0	-0.42725	0	0	-0.3235	-0.48895	-0.6599	-0.6592	0	-0.6073	-0.5467	-0.91235	-0.34375	-0.6449	-0.67395	0	0.36035	0	0	-1.5815	-0.8119	0	-1.7457
C21orf33	0	0.4276	-0.70105	-1.4634	-0.46775	-0.47005	-0.7469	-0.5296	0	0	0	-0.202332	0	0	-0.42725	0	0	-0.3235	-0.48895	-0.6599	-0.6592	0	-0.6073	-0.5467	-0.91235	-0.34375	-0.6449	-0.67395	0	0.36035	0	0	-1.5815	-0.8119	0	-1.7457
C21orf58	0	0.4276	-0.70105	-1.4634	-0.46775	-0.47005	-0.7469	-0.5296	0	0	0	-0.202332	0	0	-0.16025	0	0	-0.3235	-0.48895	-0.6599	-0.6592	0	-0.6073	-0.5467	-0.91235	-0.34375	-0.6449	-0.67395	0	0.36035	0	0	-1.5815	-0.8119	0	-1.7457
C21orf59	0	0	-0.26215	-0.4513	-0.12625	0	0	0	0	0.4862	0	-0.202332	0	0	0	0	0	0	0	0	0	0	0	0	-0.18905	0	0	0	0	0	0	0	-0.6891	-0.3331	0	-0.6265
C21orf62	0	0	-0.26215	-0.4513	-0.12625	0	0	0	0	0.4862	0	-0.202332	0	0	0	0	0	0	0	0	0	0	0	0	-0.18905	0	0	0	0	0	0	0	-0.6891	-0.3331	0	-0.6265
C21orf91	0	0	0	0	0	0	0	0	0	0.4862	0	0	0	0	0	0	0	0	0	0	0	0	0	0	0	0	0	0	0	0	0	0	0	0	0	0
C22orf15	0	0	0	0	0	0	0	0	0	0	0	0	0	0	0	1.00681	0	0	0	0	0	0	0	0	0	0	0	0	0	0	0	0	0	0	0	0
C22orf23	0	0	0	-0.5685	0	0	0	0	0	-0.2471	0	-0.92505	0	0	0	1.54705	0	0	0	0	0	0	0	0	0	0	0	0	0	0	0	0	0	0	0	0
C22orf29	0	0	0	0	0	0	0	0	0	0	0	0	0	0	0	0	0	0	0	0	0	0	0	0	0	0	0	0	0	0	0	0	0	0	0	0
C22orf31	0	0	0	0	0	0	0	0	0	0	0	0	0	0	0	1.00681	0	0	0	0	0	0	0	0	0	0	0	0	0	0	0	0	0.4972	0	0	0.444
C22orf34	0	0	0	0	0	0	0	0	0	-0.2471	0	-0.92505	0	0	0	0	0	0	0	0	0	0	0	0.5467	0	0	0	0	0	0	0	0	0	0	0	0
C22orf39	0	0	0	0	0	0	0	0	0	0	0	0	0	0	0	0	0	0	0	0	0	0	0	0	0	0	0	0	0	0	0	0	0	0	0	0
C22orf42	0	0	0	0	0	0	0	0	0	0	0	0	0	0	0	0.194	0	0	0	0	0	0	0	0	0	0	0	0	0	0	0	0	0.4972	0	0	0.444
C22orf46	0	0	0	-0.5685	0	0	0	0	0	-0.2471	0	-0.92505	0	0	0	0.551399	0	0	0	0	0	0	0	0.5467	0	0	0	0	0	0	0	0	0	0	0	0
C2CD2	0	0.4276	-0.70105	-1.4634	-0.46775	-0.47005	-0.7469	-0.5296	0	0	0	-0.202332	0	0	-0.42725	0	0	-0.3235	-0.48895	-0.6599	-0.6592	0	-0.6073	-0.5467	-0.91235	-0.34375	-0.6449	-0.67395	0	0.36035	0	0	-1.5815	-0.8119	0	-1.7457
C2CD2L	0	0	0	0	0	0	-0.2981	0	0	0	0	-0.51	0	0	0	-0.9272	0	0	0	0	0	0	0	0	0.31985	0.34375	0	-0.67395	0	0	0	0	0	0	0	-0.3674
C2CD3	0.46045	0	-0.3429	-0.44775	-0.3415	0	-0.2981	0	0	0	0	0.1922	0	0	0	1.20482	0	0	0	0.3255	-0.6592	0	-0.6073	0	0.31985	0.34375	-0.6449	-0.67395	0	0	0	0	0.4116	-0.251	0	-1.1192
C2CD4A	0	0	0	-0.44775	0	0	0	0	0	0	0	0	0	0	0	0	0	0	0	0	0	0	0.6073	0	0	0	0	0	0	0	0	0	0	-0.13215	0	0
C2CD5	0	0	0	0	0	0	0	0	0	0	0	0	0	0	0	-0.6531	0	0	0	0	0	0	0	0	0	0	0	-0.32295	0	0	0	0	0	0	0	0
C2orf15	0	0	0	0	0	0	0	0	0	0	0	0	0	0	0	0	0	0	0	0	0	0	0	0	0	0	0	0	0	0	0	0	0	0	0	0
C2orf16	0	0	0	-0.34105	0	0	0	0	0	0	0	-0.92505	0	0	0	0	0	0	0	0	0	0	0	0	0	0	0	0	0	0	0	0	-0.4116	-0.38315	0	0
C2orf27A	0	0	0	0.2233	0	0	0	0	0	0	0	0	0	0	0	0	0	0	0	0	0	0	0	0	0	0	0	0	0	0	0	0	0	0.20095	0	0.3488
C2orf27B	0	0	0	0.2233	0	0	0	0	0	0	0	0	0	0	0	0	0	0	0	0	0	0	0	0	0	0	0	0	0	0	0	0	0	0.20095	0	0.3488
C2orf40	0	0	0	0	0	0	0	0	0	0	0	0	0	0	0	0	0	0	0	0	0	0	0	0	0	0	0	0	0	0	0	0	0	0	0	0
C2orf42	0	0	0	0	0	0	0	0	0	0	0	0	0	0	0	0	0	0	0	0	0	0	0	0	0	0	0	0	0	0	0	0	0	0	0	0
C2orf44	0	0	0	-0.34105	0	0	0	0	0	0	0	-0.92505	0	0	0	0	0	0	0	0	0	0	0	0	0	0	0	0	0	0	0	0	-0.4116	-0.38315	0	0
C2orf47	0	0	0	0.2233	0	0	0	0	0	0	0	0	0	0	0	0	0	0	0	0	0	0	0	0	0	0	0	0	0	0	0	0	0.2775	0.20095	0	0
C2orf48	0	0	0	-0.34105	0	0	0	0	0	0	0	-0.92505	0	0	0	0	0	0	0	0	0	0	0	0	0	0	0	0	0	0	0	0	-0.4116	-0.38315	0	0
C2orf49	0	0	0	0	0	0	0	0	0	0	0	0	0	0	0	0	0	0	0	0	0	0	0	0	0	0	0	0	0	0	0	0	0	0	0	0
C2orf50	0	0	0	-0.34105	0	0	0	0	0	0	0	-0.92505	0	0	0	0	0	0	0	0	0	0	0	0	0	0	0	0	0	0	0	0	-0.4116	-0.38315	0	0
C2orf54	0	0	0	-0.34105	0	0	0	0	0	0	0	0	0	0	0	0	0	0	-0.48895	-0.3344	0	0	0	0	0.31985	0	0	0	0	0	0	0	-0.4116	-0.13215	0	-0.2777
C2orf57	0	0	0	-0.34105	0	0	0	0	0	0	0	0	0	0	0	0	0	0	-0.48895	-0.3344	0	0	0	0	0.31985	0	0	0	0	0	0	0	-0.4116	-0.13215	0	-0.2777
C2orf61	0	0	0	0	0	0	0	0	0	0	0	0	0	0	0	0	0	0	0	0	0	0	0	0	0	0	0	0	0	0	0	0	0	0	0	0
C2orf66	0	0	0	0.2233	0	0	0	0	0	0	0	0	0	0	0	0	0	0	0	0	0	0	0	0	0	0	0	0	0	0	0	0	0.2775	0.20095	0	0
C2orf68	0	0	0	0	0	0	0	0	0	0	0	0	0	0	0	0	0	0	0	0	0	0	0	0	0	0	0	0	0	0	0	0	0	0	0	0
C2orf69	0	0	0	0.2233	0	0	0	0	0	0	0	0	0	0	0	0	0	0	0	0	0	0	0	0	0	0	0	0	0	0	0	0	0.2775	0.20095	0	0
C2orf73	0	0	0	0	0	0	0	0	0	0	0	0	0	0	0	0	0	0	0	0	0	0	0	0	0	0	0	0	0	0	0	0	0	0	0	0
C2orf82	0	0	0	-0.34105	0	0	0	0	0	0	0	0	0	0	0	0	0	0	-0.48895	-0.3344	0	0	0	0	0.31985	0	0	0	0	0	0	0	-0.4116	-0.13215	0	-0.2777
C2orf83	0	0	0	-0.34105	0	0	0	0	0	0	0	0	0	0	0	0	0	0	-0.48895	-0.3344	0	0	0	0	0.31985	0	0	0	0	0	0	0	-0.4116	-0.13215	0	-0.2777
C2orf88	0	0	0	0.2233	0	0	0	0	0	0	0	0	0	0	0	0	0	0	0	0	0	0	0	0	0	0	0	0	0	0	0	0	0.2775	0.20095	0	0.3488
C3	0	0	0	-0.5685	0	0	0	-0.49925	0	0	0	-0.51	0	0	0	0	0	0	0	0	0	0	0	0	0	0	0	-0.49735	0	0	0	0	-0.4972	0	0	-0.7518
C3AR1	0	0	0	-0.34105	0	0	0	0	0	0	0	0	0	0	0	-0.6531	0	-0.3235	0	0	0	0	0	0	0	0	0	-0.67395	0	0	0	0	-0.6891	-0.3331	0	-0.6265
C3P1	0	0	0	-0.5685	0	0	0	-0.49925	0	0	0	-0.51	0	0	0	0	0	0	0	0	0	0	0	0	0	0	0	-0.49735	0	0	0	0	-0.4972	0	0	-0.7518
C3orf14	0	0	0	0	0	0	0	0	0	0	0	0	0	0	0	0	0	0	0	0	0	0	0	0	0	0	0	0	0	0	0	0	0	0	0	0
C3orf17	0	0	0	0	0	0	0	0	0	0	0	0	0	0	0	0	0	0	0	0	0	0	0	0	0	0	0	0	0	0	0	0	0	0	0	0
C3orf18	0	0	-0.1234	-0.34105	-0.3415	0	0	0	0	0	0	-0.51	0	0	0	0	0	-0.3235	0	0	0	0	0	0	0	0	0	0	0	0	0	0	-0.6891	-0.3331	0	-0.9939
C3orf20	0	0	0	-0.34105	0	0	0	0	0	0	0	0.3109	0	0	0	0	0	-0.3235	0	0	0	0	0	0	0	0	0	0	0	0	0	0	-0.6891	-0.20095	0	-0.3488
C3orf22	0	0	0	0	0	0	0	0	0	0	0	0	0	0	0	0	0	-0.3235	0	0	0	0	0	0	0	0	0	0	0	0	0	0	-0.2775	-0.20095	0	-0.3488
C3orf30	0	0	0	0	0	0	0	0	0	0	0	0	0	0	0	0	0	-0.3235	0	0	0	0	0	0	0	0	0	0	0	0	0	0	-0.2775	-0.20095	0	-0.3488
C3orf33	0	0	0	0	0	0	0	0	0	0	0	0	0	0	0	0	0	-0.3235	0	0	0	0	0	0	0	0	0	0	0	0	0	0	0	-0.20095	0	-0.3488
C3orf35	0	0	0	-0.34105	0	0	0	0	0	0	0	0	0	0	0	0	0	-0.3235	0	0	0	0	0	0	0	0	0	0	0	0	0	0	-0.2775	-0.20095	0	-0.3488
C3orf36	0	0	0	0	0	0	0	0	0	0	0	0	0	0	0	0	0	-0.3235	0	0	0	0	0	0	0	0	0	0	0	0	0	0	-0.2775	-0.20095	0	-0.3488
C3orf38	0	0	0	0	0	0	0	0	0	0	0	0	0	0	0	0	0	0	0	0	0	0	0	0	0	0	0	0	0	0	0	0	0	0	0	0
C3orf52	0	0	0	0	0	0	0	0	0	0	0	0	0	0	0	0	0	0	0	0	0	0	0	0	0	0	0	0	0	0	0	0	0	0	0	0
C3orf56	0	0	0	0	0	0	0	0	0	0	0	0	0	0	0	0	0	-0.3235	0	0	0	0	0	0	0	0	0	0	0	0	0	0	-0.2775	-0.20095	0	-0.3488
C3orf58	0	0	0	0	0	0	0	0	0	0	0	0	0	0	0	0	0	-0.3235	0	0	0	0	0	0	0	0	0	0	0	0	0	0	0	-0.20095	0	-0.3488
C3orf62	0	0	-0.1234	-0.34105	-0.3415	0	0	0	0	0	0	-0.51	0	0	0	0	0	-0.3235	0	0	0	0	0	0	0	0	0	0	0	0	0	0	-0.6891	-0.3331	0	-0.9939
C3orf67	0	0	-0.1234	-0.34105	-0.3415	0	0	0	0	0	0	0	0	0	0	0	0	-0.3235	0	0	0	0	0	0	0	0	0	0	0	0	0	0	-0.6891	-0.3331	0	-0.9939
C4A	0	0	-0.1234	-0.56435	-0.12625	0	0	0	0	0	0	0.4737	0	0	-0.16025	0	0	0	0	0	0	0	0	0	0	0	0	-0.67395	0	0	0	0	-0.6891	-0.3331	0	-0.2777
C4B	0	0	-0.1234	-0.56435	-0.12625	0	0	0	0	0	0	0.4737	0	0	-0.16025	0	0	0	0	0	0	0	0	0	0	0	0	-0.67395	0	0	0	0	-0.6891	-0.3331	0	-0.2777
C4BPA	0	0	0	0.2233	0	0	0	0.90955	0	0	0	0.7757	0	0	0	0	0	0.938541	0.687121	1.56438	0	0	0	0	0	0	0	0	0	0.36035	0	0.463562	-0.4116	-0.13215	0	0.3488
C4BPB	0	0	0	0.2233	0	0	0	0.90955	0	0	0	0.7757	0	0	0	0	0	0.938541	0.687121	1.56438	0	0	0	0	0	0	0	0	0	0.36035	0	0.463562	-0.4116	-0.13215	0	0.3488
C4orf17	0	0	0	0	0	0	0	0	0	0	0	0	0	0	0	0	0	0	0	0	0	0	0	0	0	0	0	0	0	0	0	0	0	0	0	0
C4orf19	0	0	0	0	0	0	0	0	0	0	0	0	0	0	0	0	0	0	0	0	0	0	0	0	0	0	0	0	0	0	0	0	-0.2775	0	0	0
C4orf22	0	0	0	0	0	0	0	0	0	0	0	0	0	0	0	0	0	0	0	0	0	0	0	0	0	0	0	0	0	0	0	0	0	0	0	0
C4orf26	0	0	0	0	0	0	0	0	0	0	0	0	0	0	0	0	0	0	0	0	0	0	0	0	0	0	0	0	0	0	0	0	0	0	0	0
C4orf27	0	0	0	0	0	0	0	0	0	0	0	0.3109	0	0	0	0	0	0	0	0	0	0	0	0	0	0	0	0	0	0	0	0	0	0	0	0.3353
C4orf29	0	0	0	0	0	0	0	0	0	0	0	0	0	0	0	0	0	0	0	0	0	0	0	0	0	0	0	0	0	0	0	0	0	0	0	0
C4orf3	0	0	0	0	0	0	0	0	0	0	0	0	0	0	0	0	0	0	0	0	0	0	0	0	0	0	0	0	0	0	0	0	0	0	0	0
C4orf32	0	0	0	0	0	0	0	0	0	0	0	0	0	0	0	0	0	0	0	0	0	0	0	0	0	0	0	0	0	0	0	0	0	0	0	0
C4orf33	0	0	0	0	0	0	0	0	0	0	0	0	0	0	0	0	0	0	0	0	0	0	0	0	0	0	0	0	0	0	0	0	0	0	0	0
C4orf36	0	0	0	0	0	0	0	0	0	0	0	0	0	0	0	0	0	0	0	0	0	0	0	0	0	0	0	0	0	0	0	0	0	0	0	0
C4orf50	0	0	-0.1234	-0.34105	-0.46775	0	0	0	0	0	0	0	0	0	0	0	0	0	0	-0.3344	0	0	0	-0.5467	-0.31985	-0.34375	0	0	0	0	0	0	-1.0843	-0.20095	0	-1.3017
C5	0	0	-0.3429	0	-0.3415	0	-0.2981	0.5296	0	0	0	0	0	0	0	0	0	0	0	0	0	0	0	0	0	0	0	0	0	0	0	0	0.4116	-0.61095	0	0.2777
C5AR2	0	0	0	-0.5685	0	0	0	-0.49925	0	0	0	0	0	0	0	0	0	0	0	0	0	0	0	0	0	0	0	0	0	0	0	0	-0.4972	0	0	-0.3078
C5orf15	0	0	-0.1234	-0.34105	-0.12625	0	0	0	0	-0.2391	0	0	0	0	0	0	0	-0.3235	0	0	0	0	0	0	0	0	0	0	0	0	0	0	-0.6891	-0.3331	0	-0.6265
C5orf22	0	0	0	0.2233	0	0	0	0	0	0	0	0	0	0	0	0	0	0	0	0	0	0	0	0	0	0	0	0	0	0	0	0	0	0	0	0
C5orf24	0	0	-0.1234	-0.34105	-0.12625	0	0	0	0	-0.2391	0	0	0	0	0	0	0	-0.3235	0	0	0	0	0	0	0	0	0	0	0	0	0	0	-0.6891	-0.3331	0	-0.6265
C5orf28	0	0	0	0.2233	0	0	0	0	0	0	0	0	0	0	0	0	0	0	0	0	0	0	0	0	0	0	0	0	0	0	0	0	0	0	0	0
C5orf30	0	0	0	0.2233	0	0	0	0	0	0	0	0	0	0	0	0	0	0	0	0	0	0	0	0	0	0	0	0	0	0	0	0	0	0	0	0
C5orf34	0	0	0	0.2233	0	0	0	0	0	0	0	0	0	0	0	0	0	0	0	0	0	0	0	0	0	0	0	0	0	0	0	0	0	0	0	0
C5orf38	0	0	0	0.2233	0	0	0	0	0	0	0	-0.51	0	0	0	0	0	0	0	0	0	0	0	0	0	0	0	0	0	0	0	0	-0.6891	-0.3331	0	0
C5orf42	0	0	0	0.2233	0	0	0	0	0	0	0	0	0	0	0	0	0	0	0	0	0	0	0	0	0	0	0	0	0	0	0	0	0	0	0	0
C5orf45	0	0	-0.1234	-0.34105	-0.12625	0	0	0	0	-0.2391	0	0	0	0	0	0	0	-0.3235	0	0	0	0	0	0	0	0	0	0	0	0.36035	0	0	-0.6891	-0.3331	0	-0.3488
C5orf46	0	0	-0.1234	0	-0.12625	0	0	0	0	-0.2391	0	0	0	0	0	0	0	-0.3235	0	0	0	0	0	0	0	0	0	0	0	0	0	0	-0.2775	-0.3331	0	-0.3488
C5orf56	0	0	-0.1234	-0.34105	-0.12625	0	0	0	0	0	0	0	0	0	0	0	0	0	0	0	0	0	0	0	0	0	0	0	0	0	0	0	0	-0.3331	0	-0.6265
C5orf64	0	0	0	0	0	0	0	0	0	0	0	0	0	0	0	0	0	0	0	0	0	0	0	0	0	0	0	0	0	0	0	0	0	0	0	0
C6	0	0	0	0.2233	0	0	0	0	0	0	0	0	0	0	0	0	0	0	0	0	0	0	0	0	0	0	0	0	0	0	0	0	0	0	0	0
C6orf1	0	0	-0.1234	-0.56435	-0.12625	0	0	0	0	0	0	0.4737	0	0	-0.16025	0	0	0	0	0	0	0	0	0	0	0	0	-0.67395	0	0	0	0	-0.6891	-0.3331	0	-0.2777
C6orf106	0	0	-0.1234	-0.56435	-0.12625	0	0	0	0	0	0	0.4737	0	0	-0.16025	0	0	0	0	0	0	0	0	0	0	0	0	-0.67395	0	0	0	0	-0.6891	-0.3331	0	-0.2777
C6orf118	0	0	0	-0.2233	0	0	0	0	0	0	0	-0.1922	0	0	-0.16025	0	0	-0.871078	0	-1.05293	0	0	0	0	0	0	0	-0.67395	0	0	0	0	-0.6891	-0.3331	0	-0.6451
C6orf136	0	0	-0.1234	-0.56435	-0.12625	0	0	0	0	0	0	0.4737	0	0	-0.16025	0	0	0	0	0	0	0	0	0	0	0	0	0	0	0	0	0	-0.6891	-0.3331	0	0
C6orf141	0	0	-0.1234	0	-0.12625	0	0	0	0	0	0	0	0	0	-0.16025	0	0	0	0	0	0	0	0	0	0	0	0	-0.67395	0	0	0	0	-0.2775	0	0	0
C6orf15	0	0	-0.1234	-0.56435	-0.12625	0	0	0	0	0	0	0.4737	0	0	-0.16025	0	0	0	0	0	0	0	0	0	0	0	0	0	0	0	0	0	-0.6891	-0.3331	0	-0.2777
C6orf163	0	0	0	0	0	0	0	0	0	0	0	-1.11725	0	0	0	0	0	-0.871078	0	-1.05293	0	0	0	0	0	0	0	-0.67395	0	0	0	0	-0.2775	0	0	-0.2777
C6orf165	0	0	0	0	0	0	0	0	0	0	0	-1.11725	0	0	0	0	0	-0.871078	0	-1.05293	0	0	0	0	0	0	0	-0.67395	0	0	0	0	-0.2775	0	0	-0.2777
C6orf201	0	0	-0.1234	-0.2233	-0.12625	0	0	0	0	0	0	0.4737	0	0	-0.16025	0	0	0	0	0	0	0	0	0	0.31985	0	0	0	0	0	0	0	-0.6891	-0.3331	0	0
C6orf203	0	0	0	0	0	0	0	0	0	0	0	-1.11725	0	0	0	0.4935	0	-0.871078	0	-1.05293	0	0	0	0	0	0	0	-0.67395	0	0	0	0	-0.2775	0	0	-0.2777
C6orf222	0	0	-0.1234	-0.56435	-0.12625	0	0	0	0	0	0	0	0	0	-0.16025	0	0	0	0	0	0	0	0	0	0	0	0	-0.67395	0	0	0	0	-0.6891	-0.3331	0	-0.2777
C6orf223	0	0	-0.1234	-0.56435	-0.12625	0	0	0	0	0	0	0	0	0	-0.16025	0	0	0	0	0	0	0	0	0	0	0	0	-0.67395	0	0	0	0	-0.6891	-0.3331	0	-0.2777
C6orf226	0	0	-0.1234	-0.56435	-0.12625	0	0	0	0	0	0	0	0	0	-0.16025	0	0	0	0	0	0	0	0	0	0	0	0	-0.67395	0	0	0	0	-0.6891	-0.3331	0	-0.2777
C6orf25	0	0	-0.1234	-0.56435	-0.12625	0	0	0	0	0	0	0.4737	0	0	-0.16025	0	0	0	0	0	0	0	0	0	0	0	0	-0.67395	0	0	0	0	-0.6891	-0.3331	0	-0.2777
C6orf47	0	0	-0.1234	-0.56435	-0.12625	0	0	0	0	0	0	0.4737	0	0	-0.16025	0	0	0	0	0	0	0	0	0	0	0	0	-0.67395	0	0	0	0	-0.6891	-0.3331	0	-0.2777
C6orf48	0	0	-0.1234	-0.56435	-0.12625	0	0	0	0	0	0	0.4737	0	0	-0.16025	0	0	0	0	0	0	0	0	0	0	0	0	-0.67395	0	0	0	0	-0.6891	-0.3331	0	-0.2777
C6orf62	0	0	-0.1234	-0.56435	-0.12625	0	0	0	0	0	0	0.4737	0	0	-0.16025	0	0	0	0	0	0	0	0	0	0	0	0	0	0	0	0	0	-0.6891	-0.3331	0	0
C6orf89	0	0	-0.1234	-0.56435	-0.12625	0	0	0	0	0	0	0	0	0	-0.16025	0	0	0	0	0	0	0	0	0	0	0	0	-0.67395	0	0	0	0	-0.6891	-0.3331	0	-0.2777
C7	0	0	0	0.2233	0	0	0	0	0	0	0	0	0	0	0	0	0	0	0	0	0	0	0	0	0	0	0	0	0	0	0	0	0	0	0	0
C7orf13	0	0	-0.1234	0.34105	0	-0.93815	0	-0.5296	0	-0.2391	0	-0.41505	0	0	0	0	0	0	0	0	0	0	0	0	0	0	0	0	0	0	0	0	0	0	0	0
C7orf25	0	0	0	0.34105	0	-0.4681	0	0	0	0	0	0.8209	0	0	0	0	0	0	0	0	0	0	0	0	0	0	0	0	0	0	0	0	0.6891	0.13215	0	0.9618
C7orf26	0	0	0	0.34105	0	-0.4681	0	0	0	0	0	1.0631	0	0	0	0	0	0	0	0	0	0	0	0	0	0	0	0	0	0	0	0	0	0.13215	0	0.2777
C7orf31	0	0	0	0.34105	0	-0.4681	0	0	0	0	0	1.0631	0	0	0	0	0	0	0	0	0	0	0	0	0	0	0	0	0	0	0	0	0.6891	0.13215	0	0.9618
C7orf33	0	0	-0.1234	0.34105	0	-0.93815	0	-0.5296	0	-0.2391	0	-0.41505	0	0	0	0.898866	0	0	0	0	0	0	0	0	0	0	0	0	0	0	0	0	0	0	0	0
C7orf34	0	0	0	0.34105	0	-0.93815	0	-0.5296	0	0	0	0.51	0	0	0	0	0	0	0	0	0	0	0	0	0	0	0	0	0	0	0	0	0.4116	0	0	0.6265
C7orf43	0	0	0	0.34105	0	-0.93815	0	-0.5296	0	0	0	0.51	0	0	0	0	0	0.3235	0	0	0	0	0	0	0	0	0	0	0	0	0	0	0	0.13215	0	0
C7orf49	0	0	0	0.34105	0	-0.93815	0	-0.5296	0	0	0	0.51	0	0	0	0	0	0	0	0	0	0	0	0	0	0	0	0	0	0	0	0	0.4116	0	0	0.6265
C7orf50	0	0	0	0	0	-0.93815	0	-0.5296	0	0	0	1.0631	0	0	0	0	0	0	-0.48895	0	-0.6592	0	-0.6073	0	0	0	-0.6449	-0.351	0	0	0	0	0	0.13215	0	0.2777
C7orf55	0	0	0	0.34105	0	-0.93815	0	-0.5296	0	0	0	0.51	0	0	0	0	0	0	0	0	0	0	0	0	0	0	0	0	0	0	0	0	0.4116	0	0	0.6265
C7orf61	0	0	0	0.34105	0	-0.93815	0	-0.5296	0	0	0	0.51	0	0	0	0	0	0.3235	0	0	0	0	0	0	0	0	0	0	0	0	0	0	0	0.13215	0	0
C7orf62	0	0	0	0.56435	0	0	0	0	0	0	0	0	0	0	0	0	0	0.3235	0	0.3255	0	0	0	0	0	0	0	0	0	0	0	0	0.6891	0.3331	0	0.6265
C7orf69	0	0	0	0.34105	0	-0.4681	0	0	0	0	0	0.8209	0	0	0	0	0	0	0	0	0	0	0	0	0	0	0	0	0	0	0	0	0.6891	0.13215	0	0.9618
C7orf76	0	0	0	0.56435	0	0	0	0	0	0	0	0	0	0	0	0	0	0.3235	0	0.3255	0	0	0	0	0	0	0	0	0	0	0	0	0.6891	0.3331	0	0.6265
C8A	0	0	0	0	0	0	0	0	0	0	0	0	0	0	0	0	0	0	0	0.3344	0	0	0	0	0	0	0	-0.67395	0	0	0	0	0	0	0	0.3488
C8G	0.46045	0.4276	-0.3429	-1.01625	-0.3415	-1.05165	-0.2981	0	0	-0.2391	0	-0.51	0	0	-0.42725	0	0	0	-0.48895	-0.6599	-0.6592	0	0	-0.5467	-0.7233	-0.34375	-0.6449	-0.49735	0	0.36035	0	0	-0.8924	-0.61095	0	-1.1192
C8orf22	0	0	0	0	0	0	0	0	0	0	0	0	0	0	0	0	0	0	0	0	0	0	0	0	0	0	0	0	0	0	0	0	0	0	0	0
C8orf31	0	0	-0.1234	-0.2233	-0.3415	0	0	0	0	-0.2391	0	2.17413	0	0	-0.42725	-0.2741	0	0	0	0	0	0	0	0	-0.31985	0	-0.6449	0	0	0	0	0	0	-0.38315	0	-0.6451
C8orf33	0	0	-0.1234	-0.2233	-0.3415	0	0	0	0	-0.2391	0	2.17413	0	0	-0.42725	-0.2741	0	0	0	0	0	0	0	0	-0.31985	0	-0.6449	0	0	0	0	0	0	-0.38315	0	-0.6451
C8orf34	0	0	0	0	0	0	0	0	0	0	0	0.3109	0	0	0	0	0	0	0	0	0	0	0	0	0	0	0	0	0	0	0	0	0.6891	0.20095	0	0.3488
C8orf37	0	0	0	0	0	0	0	0	0	0	0	1.65852	0	0	0	0	0	0	0	0	0	0	0	0	0	0	0	0	0	0	0	0	0.6891	0.20095	0	0.3488
C8orf4	0	0	0	0	0	0	0	0	0	0	0	0	0	0	0	0	0	0	0	0	0	0	0	0	0	0	0	0.64696	0	0	0	0	0	0	0	0
C8orf44	0	0	0	0	0	0	0	0	0	0	0	0	0	0	0	0	0	0	0	0	0	0	0	0	0	0	0	0	0	0	0	0	0.6891	0.20095	0	0.3488
C8orf46	0	0	0	0	0	0	0	0	0	0	0	0	0	0	0	0	0	0	0	0	0	0	0	0	0	0	0	0	0	0	0	0	0.6891	0.20095	0	0.3488
C8orf48	0	0	0	-0.2233	0	0	0	0	0	0	0	-0.92505	0	0	0	0	0	0	0	0	0	0	0	0	0	0	0	-0.32295	0	0	0	0	0	0	0	-0.6451
C8orf58	0	0	0	-0.2233	0	0	0	0	0	0	0	-0.92505	0	0	0	0	0	0	0	0	0	0	0	0	0	0	0	-0.67395	0	0	0	0	0	0	0	-0.6451
C8orf76	0	0	0	0	0	0	0	0	0	0	0	2.57379	0	0	0	0	0	0	0	0	0	0	0	0	0	0	0	0	0	0	0	0	0.6891	0	0	0.3488
C8orf82	0	0	-0.1234	-0.2233	-0.3415	0	0	0	0	-0.2391	0	2.17413	0	0	-0.42725	-0.2741	0	0	0	0	0	0	0	0	-0.31985	0	-0.6449	0	0	0	0	0	0	-0.38315	0	-0.6451
C8orf86	0	0	0	0	0	0	0	0	0	0	0	-0.51	0	0	0	0	0	0	0	0	0	0	0	0	0	0	0	0.64696	0	0	0	0	0	0	0	0
C9	0	0	0	0.2233	0	0	0	0	0	0	0	0	0	0	0	0	0	0	0	0	0	0	0	0	0	0	0	0	0	0	0	0	0	0	0	0
C9orf106	0.46045	0	-0.3429	-1.01625	-0.3415	-1.05165	-0.2981	0	0	-0.2391	0	-0.51	0	0	-0.42725	0	0	0	-0.48895	-0.6599	-0.6592	0	0	-0.5467	-0.7233	-0.34375	-0.6449	-0.49735	0	0.36035	0	0	-0.3952	-0.61095	0	-0.3674
C9orf114	0.46045	0	-0.3429	-1.01625	-0.3415	-1.05165	-0.2981	0.5296	0	-0.2391	0	0	0	0	0	0	0	0	-0.48895	-0.6599	-0.6592	0	0	-0.5467	-0.7233	0	-0.6449	-0.49735	0	0.36035	0	0	-0.3952	-0.61095	0	-0.3674
C9orf116	0.46045	0.4276	-0.3429	-1.01625	-0.3415	-1.05165	-0.2981	0	0	-0.2391	0	-0.51	0	0	-0.42725	0	0	0	-0.48895	-0.6599	-0.6592	0	0	-0.5467	-0.7233	-0.34375	-0.6449	-0.49735	0	0.36035	0	0	-0.8924	-0.61095	0	-1.1192
C9orf131	0	0	0	0	0	0	0	0	0	0	0	0	0	0	0	0	0	0	0	0	0	0	0	0	0	0	0	0	0	0	0	0	0	0	0	0
C9orf135	0	0	0	0	0	0	0	0	0	0	0	0	0	0	0	0	0	0	0	0	0	0	0	0	0	0	0	0	0	0	0	0	0	0	0	0
C9orf139	0.46045	0.4276	-0.3429	-1.01625	-0.3415	-1.05165	-0.2981	0	0	-0.2391	0	-0.51	0	0	-0.42725	0	0	0	-0.48895	-0.6599	-0.6592	0	0	-0.5467	-0.7233	-0.34375	-0.6449	-0.49735	0	0.36035	0	0	-0.8924	-0.61095	0	-1.1192
C9orf142	0.46045	0.4276	-0.3429	-1.01625	-0.3415	-1.05165	-0.2981	0	0	-0.2391	0	-0.51	0	0	-0.42725	0	0	0	-0.48895	-0.6599	-0.6592	0	0	-0.5467	-0.7233	-0.34375	-0.6449	-0.49735	0	0.36035	0	0	-0.8924	-0.61095	0	-1.1192
C9orf152	0	0	0	0	0	0	0	0.5296	0	0	0	0	0	0	0	0	0	0	0	0	0	0	0	0	0	0	0	0	0	0	0	0	0.4116	0	0	0.2777
C9orf153	0	0	0	0	0	0	0	0.5296	0	0	0	0	0	0	0	0	0	0	0	0	0	0	0	0	0	0	0	0	0	0	0	0	0	0	0	0
C9orf156	0	0	0	0	0	0	0	0.5296	0	0	0	0	0	0	0	0	0	0	0	0	0	0	0	0	0	0	0	0	0	0	0	0	0.4116	0	0	0
C9orf16	0.46045	0	-0.3429	-1.01625	-0.3415	0	-0.2981	0.5296	0	-0.2391	0	0	0	0	0	0	0	0	-0.48895	-0.6599	-0.6592	0	0	-0.5467	-0.7233	0	-0.6449	-0.49735	0	0.36035	0	0	-0.3952	-0.61095	0	-0.3674
C9orf163	0.46045	0.4276	-0.3429	-1.01625	-0.3415	-1.05165	-0.2981	0	0	-0.2391	0	-0.51	0	0	-0.42725	0	0	0	-0.48895	-0.6599	-0.6592	0	0	-0.5467	-0.7233	-0.34375	-0.6449	-0.49735	0	0.36035	0	0	-0.8924	-0.61095	0	-1.1192
C9orf170	0	0	0	0	0	0	0	0.5296	0	0	0	0	0	0	0	0	0	0	0	0	0	0	0	0	0	0	0	0	0	0	0	0	0	0	0	0
C9orf171	0.46045	0.4276	-0.3429	-1.01625	-0.3415	-1.05165	-0.2981	0	0	-0.2391	0	-0.51	0	0	-0.42725	0	0	0	-0.48895	-0.6599	-0.6592	0	0	-0.5467	-0.7233	-0.34375	-0.6449	-0.49735	0	0.36035	0	0	-0.8924	-0.61095	0	-1.1192
C9orf173	0.46045	0.4276	-0.3429	-1.01625	-0.3415	-1.05165	-0.2981	0	0	-0.2391	0	-0.51	0	0	-0.42725	0	0	0	-0.48895	-0.6599	-0.6592	0	0	-0.5467	-0.7233	-0.34375	-0.6449	-0.49735	0	0.36035	0	0	-0.8924	-0.61095	0	-1.1192
C9orf24	0	0	0	0	0	0	0	0	0	0	0	0	0	0	0	0	0	0	0	0	0	0	0	0	0	0	0	0	0	0	0	0	0	0	0	0
C9orf3	0	0	0	0	0	0	0	0.5296	0	0	0	0	0	0	0	0	0	0	0	0	0	0	0	0	0	0	0	0	0	0	0	0	0	0	0	0
C9orf40	0	0	0	0.34105	0	0.922458	0	0.5296	0	0	0	0	0	0	0	0	0	0	0	0	0	0	0	0	0	0	0	0	0	0	0	0	0.4116	0	0	0.6265
C9orf43	0	0	0	0	0	0	0	0.5296	0	0	0	0	0	0	0	0	0	0	0	0	0	0	0	0	0	0	0	0	0	0	0	0	0.4116	0	0	0.2777
C9orf47	0	0	0	0	0	0	0	0.5296	0	0	0	0	0	0	0	0	0	0	0	0	0	0	0	0	0	0	0	0	0	0	0	0	0	0	0	0
C9orf50	0.46045	0	-0.3429	-1.01625	-0.3415	-1.05165	-0.2981	0	0	-0.2391	0	-0.51	0	0	-0.42725	0	0	0	-0.48895	-0.6599	-0.6592	0	0	-0.5467	-0.7233	-0.34375	-0.6449	-0.49735	0	0.36035	0	0	-0.3952	-0.61095	0	-0.3674
C9orf64	0	0	0	0.34105	0	0.922458	0	0.5296	0	0	0	0	0	0	0	0	0	0	0	0	0	0	0	0	0	0	0	0	0	0	0	0	0.4116	0	0	0.6265
C9orf66	0	0	0	0	0	0	0	0	0	0	0	-0.92505	0	0	0	0	0	0	0	0	0	0	0	0	0	0	0	0	0	0	0	0	0	0.20095	0	0.2777
C9orf72	0	0	0	0.56435	0	0	0	0	0	0	0	0	0	0	0	0	0	0	0	0	0	0	0	0	0	0	0	0	0	0	0	0	0.6891	0.20095	0	0.2777
C9orf78	0.46045	0	-0.3429	-1.01625	-0.3415	-1.05165	-0.2981	0	0	-0.2391	0	-0.51	0	0	-0.42725	0	0	0	-0.48895	-0.6599	-0.6592	0	0	-0.5467	-0.7233	-0.34375	-0.6449	-0.49735	0	0.36035	0	0	-0.8924	-0.61095	0	-1.1192
C9orf84	0	0	0	0	0	0	0	0.5296	0	0	0	0	0	0	0	0	0	0	0	0	0	0	0	0	0	0	0	0	0	0	0	0	0.4116	0	0	0.2777
C9orf85	0	0	0	0.34105	0	0.922458	0	0.5296	0	0	0	0	0	0	0	0	0	0	0	0	0	0	0	0	0	0	0	0	0	0	0	0	0.4116	0	0	0.6265
C9orf89	0	0	0	0	0	0	0	0.5296	0	0	0	0	0	0	0	0	0	0	0	0	0	0	0	0	0	0	0	0	0	0	0	0	0	0	0	0
C9orf9	0.46045	0.4276	-0.3429	-1.01625	-0.3415	-1.05165	-0.2981	0	0	-0.2391	0	-0.51	0	0	-0.42725	0	0	0	-0.48895	-0.6599	-0.6592	0	0	-0.5467	-0.7233	-0.34375	-0.6449	-0.49735	0	0.36035	0	0	-0.8924	-0.61095	0	-1.1192
C9orf91	0	0	0	0	0	0	0	0.5296	0	0	0	0	0	0	0	0	0	0	0	0	0	0	0	0	0	0	0	0	0	0	0	0	0.4116	0	0	0.2777
CA1	0	0	0	0	0	0	0	0	0	0	0	0.3109	0	0	0	0	0	0	0	0	0	0	0	0	0	0	0	0	0	0	0	0	0.6891	0.20095	0	0.3488
CA10	0	0	0	0.44775	0	-0.47005	0	-0.5296	0	0.2391	0	1.26887	0	0	0	0	0	3.49541	2.1366	4.43266	0	0	0	0	0	0	0	0	0	0	0	0.2927	0.3952	0	0	0.6752
CA11	0	0	0	-0.5685	0	0	0	-0.49925	0	0	0	0.5531	0	0	0	0	0	0	0	0	0	0	0	0	0	0	0	0	0	0	0	0	-0.4972	0	0	-0.3078
CA12	0	0	0	-0.44775	0	0	0	0	0	0	0	0	0	0	0	0	0	0	0	0	0	0	0.6073	0	0	0	0	0	0	0	0	0	0	-0.13215	0	0
CA13	0	0	0	0	0	0	0	0	0	0	0	0.3109	0	0	0	0	0	0	0	0	0	0	0	0	0	0	0	0	0	0	0	0	0.6891	0.20095	0	0.3488
CA14	0	0	0	0	0	0	0	0	0	0	0	0	0	0	0	0	0	0	0	0	0	0	0	0	0	0	0	0	0	0	0	0	0	0	0	0
CA2	0	0	0	0	0	0	0	0	0	0	0	0.3109	0	0	0	0	0	0	0	0	0	0	0	0	0	0	0	0	0	0	0	0	0.6891	0.20095	0	0.3488
CA3	0	0	0	0	0	0	0	0	0	0	0	0.3109	0	0	0	0	0	0	0	0	0	0	0	0	0	0	0	0	0	0	0	0	0.6891	0.20095	0	0.3488
CA4	0	0	0	0.44775	0	-0.47005	0	-0.5296	0	0.2391	0	1.26887	0	0	0	0	0	0	0	0.6599	0	0	0	0	0	0	0	0	0	0	0	0.2927	0.3952	0	0	0.6752
CA5A	0	0.324	-0.4389	-0.44775	0	-1.05165	0	-0.49925	0	-0.2471	0	0	0	0	0	0	0	0	-0.48895	-0.6599	-0.6592	0.5257	-0.6073	-0.5467	-0.40345	-0.57685	0	-0.49735	0	0	0	-0.333276	0	-0.2278	0	-0.444
CA5B	0	0	0	0	0	0	0	0	0	0	0	0	0	0	0	0	0	0	0	0	0	0	0	0	0	0	0	0	0	0	0	0	0	0	0	0
CA6	0	0	-0.3429	-0.7888	-0.3415	-0.47005	0	-0.5296	0	-0.2391	0	0	0	0	-0.16025	0	0	0	-0.48895	0	0	0	0	-0.5467	-0.31985	-0.34375	0	-1.1713	0	0.36035	0	0	-1.304	-0.61095	0	-0.9529
CA7	0	0	0	0	0	-0.47005	0	0	0	0	0	0	0	0	0	0	0	0	-0.48895	0	0	0	-0.6073	0	0	0	0	0	0	0	0	-0.333276	0.4972	0	0	0.9529
CA8	0	0	0	0	0	0	0	0	0	0	0	0	0	0	0	0	0	0	0	0	0	0	0	0	0	0	0	0	0	0	0	0	0.6891	0.20095	0	0.3488
CA9	0	0	0	0	0	0	0	0	0	0	0	0	0	0	0	0	0	0	0	0	0	0	0	0	0	0	0	0	0	0	0	0	0	0	0	0
CAAP1	0	0	0	0.56435	0	0	0	0	0	0	0	0	0	0	0	0	0	0	0	0	0	0	0	0	0	0	0	0	0	0	0	0	0.6891	0.20095	0	0.2777
[truncated: 15,306 more rows]
