# Supplementary material for: Mapping genomic and transcriptomic alterations spatially in epithelial cells adjacent to human breast carcinoma
Source: Nat Commun. 2017 Nov 1;8:1245. doi: 10.1038/s41467-017-01357-y (PMC5665998; doi:10.1038/s41467-017-01357-y)
Supplement: Supplementary file 6 — Supplementary Data 3 [file 41467_2017_1357_MOESM6_ESM.xlsx]

## Sheet: Sheet1
Supplementary Data file 3
Gene	Module
A2BP1	6
AAAS	5
AADAT	8
AARSL	3
AASDH	7
AASS	6
ABC1	16
ABCA10	15
ABCA13	0
ABCA7	11
ABCB1	13
ABCB6	1
ABCC12	1
ABCC2	15
ABCC4	15
ABCC5	1
ABCC9	8
ABCD2	14
ABCG1	10
ABCG2	18
ABCG5	6
ABHD2	10
ABHD3	3
ABHD7	7
ABHD8	6
ABHD9	4
ABLIM1	18
ABLIM3	16
ABRA	15
ABTB1	6
ABTB2	6
ACACA	4
ACACB	11
ACAD11	3
ACAD8	0
ACAD9	1
ACADL	15
ACADS	6
ACAT2	8
ACBD5	5
ACBD6	16
ACBD7	4
ACCN2	15
ACF	4
ACLY	2
ACMSD	4
ACO2	11
ACOT1	16
ACOT2	16
ACOT4	16
ACOT7	5
ACOT8	5
ACOT9	16
ACOX1	2
ACP6	9
ACR	12
ACSL3	2
ACSL4	0
ACSM3	19
ACTB	10
ACTG2	18
ACTL7B	15
ACTN3	4
ACTR1A	16
ACTR2	2
ACTR8	15
ACVR1	0
ACVR1C	12
ACVR2A	0
ACVR2B	7
ACY1L2	18
ACYP2	4
ADA	2
ADAM10	0
ADAM12	8
ADAM15	10
ADAM22	10
ADAM23	8
ADAM33	4
ADAMDEC1	10
ADAMTS13	15
ADAMTS16	8
ADAMTS17	15
ADAMTS2	8
ADAMTS5	18
ADAMTS6	10
ADARB2	6
ADC	7
ADCY2	0
ADCY3	0
ADCY8	15
ADH1C	12
ADH4	12
ADI1	12
ADIPOR1	2
ADORA2B	13
ADRA2A	4
ADRB2	18
ADRBK1	8
ADRBK2	3
ADSSL1	9
AEBP1	10
AEBP2	12
AGBL4	15
AGC1	10
AGER	3
AGGF1	2
AGMAT	8
AGPAT2	9
AGPAT4	13
AGPAT6	16
AGPS	2
AGXT	4
AHCTF1	16
AHCY	1
AHNAK	13
AIFM1	2
AIFM2	4
AIM1	6
AIP	11
AIRE	15
AK1	16
AK2	3
AK3L1	7
AK3L2	11
AK5	18
AK7	14
AKAP11	12
AKAP5	15
AKAP7	18
AKR1A1	3
AKR1D1	0
AKT3	18
ALDH18A1	2
ALDH1A2	19
ALDH1A3	18
ALDH1B1	10
ALDH1L1	6
ALDH3B2	1
ALDOA	5
ALDOAP2	5
ALG1	16
ALG12	11
ALG8	2
ALMS1	3
ALPK2	8
ALPK3	14
ALS2	8
ALS2CL	4
ALS2CR2	8
ALS2CR4	18
ALX3	13
ALX4	14
AMAC1	0
AMD1	18
AMICA1	0
AMOTL2	7
AMPD1	19
AMZ2	1
ANAPC10	12
ANAPC11	2
ANG	4
ANGPT1	8
ANGPT2	10
ANGPT4	15
ANGPTL6	14
ANGPTL7	19
ANKDD1A	14
ANKH	13
ANKIB1	5
ANKMY1	8
ANKMY2	19
ANKRD10	0
ANKRD11	5
ANKRD15	18
ANKRD16	1
ANKRD21	1
ANKRD22	16
ANKRD30A	17
ANKRD35	18
ANKRD37	13
ANKRD47	13
ANKRD50	15
ANKRD6	19
ANKS1A	19
ANKS6	0
ANKZF1	9
ANLN	3
ANP32B	5
ANXA10	15
ANXA11	6
ANXA2P1	9
ANXA3	13
ANXA9	1
AOF1	2
AOX1	4
AP1S2	10
AP2M1	5
AP2S1	5
AP3B2	18
AP4M1	1
AP4S1	8
APBA2	8
APBB1	6
APBB2	16
APCDD1	18
APCDD1L	18
APOA4	15
APOB	4
APOBEC3B	5
APOD	0
APOE	3
APOL5	15
APOM	15
AQP1	18
AQP11	3
AQP12A	15
AQP5	19
AQP7P2	15
AQP9	10
AR	9
ARC	6
ARF5	5
ARF6	8
ARFGAP1	14
ARFGAP3	4
ARFGEF2	14
ARHGAP10	18
ARHGAP12	12
ARHGAP20	18
ARHGAP23	0
ARHGAP24	18
ARHGAP26	0
ARHGAP27	9
ARHGAP28	8
ARHGAP30	0
ARHGEF1	15
ARHGEF10	4
ARHGEF11	15
ARHGEF12	18
ARHGEF19	4
ARHGEF2	2
ARHGEF4	18
ARHGEF5	6
ARHGEF9	6
ARID3A	10
ARID3B	12
ARID5A	6
ARID5B	18
ARL11	10
ARL4A	18
ARL4D	6
ARL5B	12
ARL6IP2	8
ARL6IP4	7
ARL6IP6	12
ARL8B	2
ARMCX2	19
ARNT2	17
ARPC2	3
ARPC3	2
ARPC5L	11
ARRB1	4
ARRDC1	5
ARS2	3
ARSA	11
ARSB	10
ARSJ	13
ART4	16
ARTS-1	8
ARV1	2
ARVCF	17
ARX	9
ASAHL	0
ASB1	6
ASB11	15
ASB13	1
ASB16	4
ASB17	12
ASB2	12
ASB3	6
ASB5	12
ASB7	8
ASB9	19
ASF1B	5
ASPHD2	8
ASPM	3
ASPN	10
ASPSCR1	15
ASRGL1	6
ASS1	18
ASTL	4
ASXL1	0
ATAD2	3
ATBF1	16
ATF3	13
ATF5	5
ATG12	2
ATG4A	16
ATG5	12
ATG7	3
ATHL1	7
ATIC	16
ATOH8	18
ATP10A	10
ATP13A2	11
ATP13A4	8
ATP13A5	19
ATP1B1	18
ATP1B2	7
ATP1B4	15
ATP2A2	0
ATP2B2	15
ATP2B3	12
ATP2B4	12
ATP5A1	19
ATP5C1	2
ATP5E	2
ATP5G3	2
ATP5H	2
ATP5I	5
ATP5J	16
ATP5J2	5
ATP5O	2
ATP6AP1	1
ATP6AP2	2
ATP6V0A1	12
ATP6V0B	5
ATP6V1B1	4
ATP6V1B2	2
ATP6V1C1	2
ATP6V1E2	12
ATP8B2	4
ATPAF1	4
ATPAF2	11
ATRNL1	16
ATXN2L	7
ATXN3	16
ATXN7	7
ATXN7L1	0
ATXN7L2	0
AUH	18
AURKA	3
AURKAIP1	5
AURKB	8
AURKC	19
AVEN	16
AVIL	0
AVPI1	13
AXL	13
AXUD1	13
AYTL1	13
AYTL2	10
AZI2	2
B3GALNT1	7
B3GAT1	6
B3GNT2	7
B3GNT3	18
B3GNT4	14
B3GNT5	18
B4GALT2	3
BAAT	15
BACE1	13
BACH2	18
BAD	5
BAG3	17
BAG5	4
BAHCC1	6
BAIAP3	1
BAMBI	6
BAPX1	10
BASP1	2
BAT3	5
BBOX1	18
BBS12	12
BC038740	15
BCAP29	2
BCAT1	10
BCHE	13
BCL11A	18
BCL11B	13
BCL2L1	11
BCL2L14	19
BCL2L2	13
BCL7A	0
BCL9	16
BCMP11	4
BCORL2	0
BCR	6
BCS1L	3
BDH1	4
BDH2	13
BDKRB2	10
BEST4	4
BET1L	5
BEXL1	6
BFAR	8
BFSP1	4
BHLHB2	7
BHLHB3	18
BHLHB8	0
BICD2	0
BIN1	18
BIRC3	0
BIRC4BP	1
BIRC5	3
BLM	3
BLMH	2
BLNK	8
BLVRA	2
BLZF1	7
BMP1	8
BMP2	6
BMP8A	10
BNC2	10
BNIP2	12
BOC	6
BOLA2B	16
BOLL	15
BPGM	12
BPIL2	7
BPNT1	16
BRCA1	2
BRCA2	8
BRE	15
BRI3BP	5
BRIP1	1
BRMS1	11
BRP44	16
BRSK1	4
BRUNOL4	15
BRWD1	1
BST2	2
BTBD11	18
BTBD12	1
BTBD14B	8
BTBD9	14
BTC	6
BTF3	12
BTG2	13
BTG3	0
BTG4	10
BTK	8
BTN2A1	17
BTN2A2	0
BUB1	3
BUB1B	3
BUB3	16
BUD13	6
BVES	19
BYSL	9
BZRAP1	18
C10orf10	18
C10orf107	6
C10orf125	7
C10orf128	15
C10orf130	13
C10orf18	3
C10orf32	0
C10orf56	0
C10orf58	3
C10orf59	4
C10orf61	12
C10orf65	19
C10orf72	2
C10orf78	12
C10orf81	18
C10orf90	19
C11orf1	4
C11orf17	7
C11orf2	6
C11orf21	8
C11orf24	3
C11orf30	8
C11orf31	2
C11orf45	19
C11orf46	8
C11orf48	2
C11orf56	6
C11orf59	5
C11orf68	11
C11orf69	0
C11orf75	18
C12orf10	7
C12orf23	2
C12orf26	12
C12orf28	16
C12orf37	15
C12orf48	3
C12orf5	16
C12orf50	13
C12orf52	5
C12orf54	13
C13orf21	0
C13orf25	13
C13orf26	4
C13orf3	3
C13orf30	15
C13orf34	3
C14orf100	12
C14orf102	19
C14orf112	2
C14orf119	0
C14orf121	15
C14orf122	2
C14orf131	11
C14orf132	18
C14orf133	2
C14orf139	12
C14orf151	2
C14orf152	4
C14orf161	8
C14orf166	2
C14orf169	4
C14orf174	8
C14orf29	15
C14orf32	18
C14orf39	15
C14orf43	13
C14orf46	8
C14orf49	8
C14orf50	4
C14orf54	15
C14orf56	8
C14orf78	13
C14orf83	7
C15orf21	2
C15orf23	3
C15orf27	8
C15orf28	6
C15orf29	7
C15orf31	15
C15orf32	14
C15orf33	14
C15orf39	16
C15orf42	3
C16orf14	1
C16orf28	0
C16orf3	4
C16orf33	5
C16orf45	6
C16orf48	6
C16orf53	3
C16orf59	3
C16orf61	2
C16orf63	2
C16orf65	4
C16orf70	1
C16orf75	3
C16orf77	19
C16orf79	15
C17orf39	10
C17orf41	3
C17orf45	19
C17orf46	4
C17orf51	18
C17orf54	4
C17orf55	4
C17orf76	2
C18orf1	12
C18orf17	4
C18orf24	3
C18orf43	1
C18orf45	5
C18orf51	0
C19orf16	0
C19orf18	16
C19orf2	14
C19orf23	14
C19orf30	8
C19orf33	7
C19orf43	5
C19orf48	11
C19orf58	10
C1QC	10
C1QL2	15
C1QTNF3	3
C1QTNF4	6
C1QTNF5	15
C1QTNF6	3
C1R	0
C1RL	18
C1orf102	7
C1orf112	8
C1orf135	3
C1orf145	4
C1orf149	16
C1orf151	2
C1orf164	0
C1orf166	6
C1orf173	15
C1orf181	14
C1orf182	16
C1orf183	4
C1orf190	7
C1orf198	6
C1orf204	13
C1orf213	6
C1orf26	2
C1orf31	16
C1orf34	1
C1orf35	11
C1orf41	2
C1orf50	2
C1orf51	19
C1orf52	7
C1orf54	10
C1orf55	8
C1orf59	8
C1orf61	15
C1orf67	16
C1orf71	16
C1orf75	8
C1orf77	2
C1orf79	0
C1orf80	16
C1orf81	15
C1orf87	15
C1orf88	7
C1orf9	2
C1orf92	15
C2	10
C20orf10	15
C20orf103	3
C20orf111	12
C20orf119	1
C20orf135	0
C20orf142	14
C20orf152	15
C20orf160	3
C20orf165	15
C20orf177	10
C20orf19	18
C20orf20	10
C20orf23	9
C20orf29	4
C20orf39	10
C20orf42	13
C20orf44	1
C20orf45	10
C20orf54	9
C20orf55	16
C20orf67	4
C20orf7	2
C20orf72	11
C20orf74	7
C20orf91	1
C21orf122	0
C21orf13	1
C21orf25	0
C21orf30	6
C21orf33	0
C21orf34	12
C21orf37	10
C21orf45	5
C21orf57	6
C21orf58	11
C21orf59	1
C21orf63	18
C21orf69	0
C21orf82	0
C21orf96	8
C22orf13	1
C22orf16	11
C22orf26	16
C2orf12	6
C2orf14	17
C2orf37	2
C2orf38	8
C2orf39	15
C2orf4	2
C2orf40	18
C2orf42	19
C2orf48	15
C3orf15	0
C3orf27	11
C3orf30	15
C3orf33	15
C3orf35	4
C3orf37	11
C3orf41	4
C3orf51	4
C3orf62	1
C3orf64	17
C4BPA	6
C4orf14	19
C4orf20	0
C4orf22	15
C4orf28	19
C4orf31	12
C4orf33	15
C4orf7	18
C4orf9	8
C5orf13	3
C5orf21	19
C5orf30	2
C5orf32	4
C5orf4	12
C5orf5	6
C6orf1	2
C6orf105	19
C6orf112	15
C6orf113	12
C6orf117	13
C6orf118	15
C6orf125	16
C6orf129	2
C6orf136	1
C6orf15	6
C6orf165	14
C6orf168	19
C6orf192	18
C6orf194	19
C6orf195	15
C6orf203	2
C6orf21	14
C6orf218	15
C6orf25	15
C6orf26	2
C6orf27	4
C6orf32	0
C6orf51	3
C6orf60	13
C6orf62	2
C6orf64	16
C6orf66	0
C6orf89	0
C6orf97	4
C7orf26	4
C7orf28B	10
C7orf41	18
C7orf46	0
C8orf14	15
C8orf30A	16
C8orf34	10
C8orf37	8
C8orf38	16
C8orf4	13
C8orf40	5
C8orf45	15
C8orf47	19
C8orf48	8
C8orf51	8
C8orf55	5
C8orf71	4
C8orf76	2
C9orf100	3
C9orf109	4
C9orf11	15
C9orf114	11
C9orf125	13
C9orf127	4
C9orf130	14
C9orf14	15
C9orf140	16
C9orf156	6
C9orf164	16
C9orf24	13
C9orf3	4
C9orf33	15
C9orf37	6
C9orf43	0
C9orf5	12
C9orf50	15
C9orf61	6
C9orf68	19
C9orf71	4
C9orf72	14
C9orf77	15
C9orf82	17
C9orf85	4
C9orf89	5
C9orf9	6
C9orf91	2
C9orf98	11
CA11	19
CA13	4
CA3	0
CA4	15
CA5A	15
CA6	19
CAB39L	18
CABLES1	13
CABLES2	10
CACNA1G	15
CACNA2D3	4
CACNB2	12
CACNB4	9
CADPS	1
CALB2	9
CALCA	15
CALCOCO1	6
CALCOCO2	12
CALCRL	8
CALD1	0
CALM2	2
CALM3	5
CALML3	15
CALU	3
CAMK1	8
CAMK1G	14
CAMK2A	12
CAMK2B	11
CAMK2D	0
CAMK2N2	15
CAMKK2	11
CAMKV	1
CANT1	16
CAP1	16
CAPN6	19
CAPN7	6
CAPNS1	11
CAPS	1
CAPS2	19
CAPZA1	2
CAPZA2	12
CAPZA3	15
CARD6	18
CARD8	10
CART1	15
CASC2	17
CASC5	3
CASKIN2	7
CASP1	0
CASP5	17
CASP9	13
CAST	12
CATR1	15
CATSPER1	15
CATSPER2	0
CATSPER3	2
CAV1	18
CBLN1	10
CBLN3	4
CBR1	0
CBWD2	16
CBX2	15
CBX3	16
CBX6	6
CBX7	18
CC2D1A	19
CCAR1	2
CCDC102A	18
CCDC103	9
CCDC104	12
CCDC109A	8
CCDC115	12
CCDC116	15
CCDC126	12
CCDC132	4
CCDC21	2
CCDC23	0
CCDC26	10
CCDC28A	18
CCDC28B	5
CCDC38	4
CCDC40	1
CCDC44	16
CCDC57	11
CCDC59	13
CCDC67	15
CCDC68	14
CCDC69	14
CCDC72	2
CCDC77	2
CCDC8	18
CCDC83	10
CCDC94	6
CCDC96	7
CCDC97	13
CCDC98	19
CCHCR1	7
CCL17	0
CCL2	13
CCL24	4
CCL28	18
CCM2	11
CCNA2	8
CCNB1	3
CCNB1IP1	18
CCNB2	3
CCNC	19
CCND1	1
CCND2	0
CCNDBP1	12
CCNE1	3
CCNF	8
CCNG2	12
CCNI	18
CCNJL	4
CCNL1	0
CCR3	17
CCR5	10
CCRL2	10
CCT2	2
CCT3	16
CCT5	3
CCT6B	0
CCT7	5
CCT8	8
CD160	7
CD163L1	14
CD177	10
CD180	8
CD22	8
CD226	7
CD24	0
CD27	0
CD300LG	19
CD34	0
CD40LG	15
CD52	0
CD53	10
CD59	12
CD63	2
CD68	10
CD74	10
CD79B	8
CD80	8
CD82	11
CD83	13
CD8A	0
CD8B	0
CD9	12
CD93	10
CD96	0
CD99	10
CDA	10
CDADC1	0
CDC14A	3
CDC14B	6
CDC14C	6
CDC2	3
CDC25A	3
CDC25C	3
CDC37L1	12
CDC42EP1	6
CDC42EP3	12
CDC42EP4	19
CDC45L	3
CDC6	3
CDC73	16
CDCA2	3
CDCA5	3
CDCA7	8
CDCA8	3
CDH1	2
CDH12	6
CDH15	16
CDH19	6
CDK10	11
CDK2AP2	5
CDKL2	7
CDKN1A	15
CDKN1B	2
CDKN1C	6
CDKN2A	2
CDKN2C	2
CDKN2D	3
CDKN3	3
CDT1	3
CEACAM1	12
CEACAM21	0
CEACAM6	10
CECR5	11
CEL	12
CELSR3	1
CENPA	3
CENPC1	12
CENPE	3
CENPF	3
CENPK	8
CENPL	8
CENPM	3
CENPN	16
CENPO	5
CENTB2	7
CENTD3	0
CEP152	3
CEP164	6
CEP27	16
CEP55	3
CEP76	8
CER1	15
CES2	4
CES7	19
CESK1	15
CFB	2
CFD	12
CFDP1	16
CFHR1	14
CFHR4	10
CFL2	12
CGNL1	6
CH25H	18
CHAF1A	3
CHAF1B	8
CHAT	15
CHCHD1	2
CHCHD2	2
CHCHD3	16
CHCHD4	1
CHCHD8	2
CHD6	12
CHD8	5
CHDH	6
CHEK1	8
CHGA	10
CHI3L2	19
CHIA	14
CHMP4C	0
CHN1	0
CHODL	18
CHP	12
CHRD	1
CHRDL2	6
CHRM1	14
CHRM2	15
CHRNB1	19
CHST3	6
CHST4	6
CHST7	16
CHST9	18
CHTF18	5
CIB1	10
CIB2	0
CIC	6
CICE	1
CIDEA	12
CIDEC	2
CIRBP	6
CIT	3
CKAP2	3
CKAP2L	8
CKAP5	3
CKS1B	8
CKS2	3
CLASP2	1
CLCC1	3
CLCN2	3
CLCN4	15
CLCN5	8
CLCN7	11
CLDN1	13
CLDN10	13
CLDN12	18
CLDN19	6
CLDN4	13
CLEC11A	5
CLEC12A	15
CLEC1B	15
CLEC2B	10
CLEC4G	13
CLIC3	10
CLIC4	0
CLIC6	19
CLN5	12
CLOCK	3
CLPB	5
CLPX	19
CLRN3	8
CLSPN	3
CLTCL1	15
CLYBL	19
CMKLR1	10
CMPK	0
CMTM1	16
CMTM4	6
CMTM5	6
CMTM6	4
CMTM7	18
CNBP	18
CNDP1	14
CNGA1	0
CNGB1	15
CNGB3	15
CNIH4	2
CNN1	18
CNNM2	15
CNNM3	11
CNOT10	2
CNOT2	2
CNOT6	2
CNP	2
CNTN3	14
CNTN5	15
CNTNAP2	16
CNTNAP3	13
CNTNAP4	19
CNTROB	6
COG7	11
COG8	16
COL10A1	10
COL11A1	10
COL12A1	10
COL13A1	8
COL16A1	0
COL17A1	18
COL1A1	3
COL1A2	3
COL3A1	3
COL4A1	10
COL4A2	10
COL4A4	8
COL5A1	10
COL5A2	10
COL6A3	10
COL7A1	6
COL8A1	10
COL9A2	14
COL9A3	13
COLEC11	3
COLEC12	10
COMMD2	8
COMMD8	12
COMMD9	8
COPB2	2
COPE	5
COPG	5
COPG2	17
COPS2	2
COPS5	2
COPS6	5
COPS8	9
COQ2	8
COQ4	11
CORO2A	2
CORO2B	8
CORT	1
COX10	9
COX11	9
COX18	2
COX4I1	16
COX6A1	2
COX6B2	4
COX6C	1
COX7A1	4
COX7C	2
CP110	2
CPA3	10
CPA5	14
CPE	2
CPEB2	14
CPEB4	12
CPLX2	15
CPOX	14
CPSF2	16
CPSF6	2
CPT1A	10
CPXM2	0
CRABP1	19
CRABP2	16
CRADD	7
CRCT1	15
CREB3L4	16
CRELD2	5
CRHR1	4
CRIM1	6
CRIP1	5
CRIPT	6
CRISP1	2
CRLF3	12
CRP	15
CRSP6	0
CRSP8	9
CRTC2	12
CRY1	18
CRY2	18
CRYAB	18
CRYBA1	15
CRYBA4	15
CRYBB1	15
CRYBB3	4
CRYGC	15
CRYGS	2
CRYM	19
CSDA	6
CSE1L	2
CSF3R	0
CSNK1D	0
CSNK1G2	5
CSPG2	4
CSRP1	6
CSS3	8
CST9L	1
CSTA	19
CSTF1	2
CSTF2	5
CSTL1	1
CT45-1	15
CTA-216E10.6	15
CTAG1A	0
CTAGE4	13
CTBP2	4
CTCF	9
CTGLF6	17
CTH	6
CTHRC1	10
CTLA4	0
CTNNA2	15
CTNNAL1	13
CTNNBIP1	18
CTNNBL1	7
CTRB1	0
CTSA	16
CTSB	16
CTSD	16
CTSF	12
CTSH	10
CTSL2	13
CTSW	0
CTTN	10
CTTNBP2	12
CUEDC1	7
CUGBP2	18
CUL3	14
CUL7	11
CUTC	9
CUTL2	6
CX3CL1	18
CXADR	12
CXCL1	18
CXCL10	1
CXCL11	1
CXCL14	0
CXCL16	18
CXCL2	18
CXCL3	18
CXCL5	17
CXCR4	10
CXXC5	5
CXorf38	1
CXorf39	16
CXorf40B	1
CXorf42	6
CXorf56	6
CXorf58	15
CXorf59	4
CYB561	16
CYB561D2	5
CYB5B	9
CYB5R4	2
CYBRD1	12
CYC1	5
CYFIP2	5
CYGB	8
CYP1B1	10
CYP20A1	9
CYP21A2	9
CYP2A13	7
CYP2A6	7
CYP2A7	7
CYP2D6	4
CYP2J2	0
CYP2U1	7
CYP39A1	13
CYP3A5	4
CYP46A1	15
CYP4V2	13
CYP4X1	0
CYP4Z1	0
CYP7A1	6
CYP7B1	6
CYorf15B	0
D21S2056E	11
D2HGDH	0
D4S234E	6
DAAM1	6
DAAM2	0
DAB2IP	6
DACT2	19
DAOA	15
DAP	4
DAPP1	0
DARC	7
DARS2	16
DAXX	5
DBC1	6
DBF4	8
DBF4B	9
DBI	3
DBR1	2
DBT	8
DC2	16
DCAMKL1	19
DCBLD1	15
DCC1	8
DCDC2	4
DCLRE1C	3
DCP1B	0
DCTN1	17
DCTN5	9
DCX	19
DDAH2	16
DDB1	8
DDB2	6
DDEFL1	4
DDOST	11
DDX11	11
DDX19A	17
DDX23	1
DDX25	15
DDX26B	0
DDX39	16
DDX49	7
DDX50	12
DDX51	11
DDX58	10
DECR2	1
DEDD	2
DEF6	16
DEFA6	15
DEFB126	15
DENND2C	13
DENND2D	1
DEPDC1	3
DEPDC1B	3
DEPDC2	14
DEPDC5	3
DERA	4
DES	12
DFNA5	0
DGAT1	5
DGAT2	8
DGCR6L	11
DHCR7	5
DHFR	3
DHFRL1	17
DHODH	16
DHRS1	6
DHRS13	16
DHRS3	13
DHRS4	11
DHRS7C	15
DHTKD1	16
DHX32	4
DIAPH3	5
DICER1	7
DIMT1L	18
DIO1	4
DIRC2	2
DIXDC1	12
DKFZP434A062	15
DKFZP434K028	15
DKFZP547L112	9
DKFZP564J0863	16
DKFZP686A01247	18
DKFZp434G179	0
DKFZp434J1015	11
DKFZp434K1815	2
DKFZp434K191	15
DKFZp434N035	5
DKFZp547C195	17
DKFZp547E087	17
DKFZp547K054	6
DKFZp667E0512	6
DKFZp667M2411	16
DKFZp686D0972	18
DKFZp761H2121	5
DKFZp762E1312	8
DKFZp762P2111	0
DKK1	0
DKK2	12
DLG7	3
DLSTP	15
DLX6	15
DMD	18
DMKN	13
DMN	18
DMRT3	0
DMRTC1	0
DMRTC2	14
DNA2L	8
DNAH9	15
DNAJA3	3
DNAJB1	13
DNAJB11	16
DNAJB4	13
DNAJB6	0
DNAJB7	15
DNAJC1	2
DNAJC10	2
DNAJC13	5
DNAJC14	1
DNAJC19	2
DNASE1L1	1
DNASE1L2	1
DNASE1L3	18
DNER	19
DNMT3B	8
DNTTIP1	13
DNTTIP2	0
DOCK1	0
DOCK7	13
DOCK9	14
DOK1	2
DOK5	18
DOK6	1
DOK7	1
DONSON	2
DOPEY2	16
DPEP2	10
DPF3	0
DPH5	19
DPPA4	15
DPT	12
DPY19L4	2
DPYD	18
DPYSL2	18
DPYSL3	13
DRAP1	3
DRD5	6
DRP2	14
DSC3	6
DSCR1	18
DSCR10	15
DSG3	6
DSN1	2
DST	13
DTL	3
DTNB	6
DTNBP1	16
DTWD2	16
DTX3	13
DTYMK	3
DUB3	4
DUOX1	13
DUS1L	5
DUS3L	6
DUSP1	13
DUSP2	13
DUSP26	18
DUSP3	13
DUSP9	12
DUX2	15
DUX3	4
DVL1	0
DYDC1	15
DYDC2	14
DYM	8
DYNC1H1	5
DYNC1I1	18
DYNC1LI2	5
DYNLL1	2
DYNLRB2	4
DYNLT3	2
DYRK3	13
DYSF	10
DZIP1	0
DZIP3	1
E2F1	3
E2F2	3
E2F4	17
E2F8	3
E4F1	1
EARS2	8
EBI2	0
EBNA1BP2	2
ECGF1	5
ECSIT	6
ECT2	3
EDA	13
EDAR	15
EDEM3	2
EDG2	8
EDG5	14
EDN1	18
EDN3	19
EEA1	12
EEF1D	2
EFCAB1	13
EFCAB3	14
EFHA2	6
EFHC2	14
EFHD1	5
EFNB2	18
EFNB3	6
EFS	6
EFTUD1	17
EFTUD2	9
EGFL11	15
EGFL7	0
EGFL9	6
EGFR	18
EGR1	13
EGR2	13
EGR3	13
EGR4	13
EHD1	13
EHD2	13
EHMT2	5
EID2	17
EIF1	12
EIF1AY	17
EIF1B	0
EIF2A	15
EIF2AK2	5
EIF2B3	5
EIF3S5	11
EIF3S6IP	6
EIF4B	19
EIF4E	10
EIF4E2	3
EIF4E3	7
EIF4EBP2	18
EIF4G2	2
EIF4G3	3
EIF5A2	12
ELA1	8
ELAC1	18
ELAVL3	11
ELF4	2
ELF5	19
ELK3	8
ELL2	12
ELOVL4	14
ELOVL7	14
ELP3	8
EMCN	0
EME2	1
EMID1	4
EMILIN1	10
EMP1	13
EMP2	1
ENC1	5
ENDOG	11
ENO3	16
ENPEP	10
ENPP1	3
ENPP2	0
ENPP3	13
ENTPD2	4
ENTPD4	0
ENTPD7	16
ENY2	2
EOMES	8
EP400NL	15
EPAS1	0
EPB41L1	1
EPB41L2	0
EPB41L3	14
EPB41L4B	18
EPHA2	6
EPHB2	10
EPHB3	6
EPHB6	6
EPHX1	2
EPHX2	18
EPN2	12
EPN3	16
EPR1	14
EPS8L3	14
EPSTI1	10
ERBB2IP	2
ERBB3	11
ERCC5	0
ERCC6	3
ERGIC1	2
ERO1LB	4
ERRFI1	12
ESCO2	3
ESD	18
ESM1	10
ESPL1	3
ESPNL	14
ESR1	4
ETF1	13
ETFA	9
ETFDH	12
ETNK1	0
ETS2	13
ETV1	19
ETV5	19
EVA1	6
EVC2	19
EVI5	12
EXDL2	14
EXOC2	16
EXOC3	0
EXOC3L	3
EXOSC3	1
EXPH5	7
EXTL1	15
EZH2	3
F10	12
F2R	10
F2RL1	6
F3	13
F8	4
FAAH2	17
FABP5	10
FABP7	6
FADD	5
FADS2	2
FAHD2A	6
FAIM	15
FAM100B	0
FAM101A	13
FAM102A	2
FAM104B	16
FAM105B	8
FAM107A	13
FAM111A	2
FAM114A1	2
FAM116B	14
FAM119B	14
FAM120C	15
FAM122A	18
FAM122B	1
FAM123A	15
FAM123B	0
FAM124A	4
FAM125A	14
FAM125B	15
FAM126A	8
FAM126B	6
FAM128B	2
FAM129C	8
FAM12A	8
FAM12B	16
FAM13C1	15
FAM14A	18
FAM18B2	9
FAM19A1	4
FAM19A2	2
FAM19A3	0
FAM20C	18
FAM26B	1
FAM33A	10
FAM35A	16
FAM36A	3
FAM38B	3
FAM3C	0
FAM3D	18
FAM44C	1
FAM46B	13
FAM46C	7
FAM46D	4
FAM47C	4
FAM53C	18
FAM54A	8
FAM54B	18
FAM55D	18
FAM59A	6
FAM60A	6
FAM63A	2
FAM64A	3
FAM65A	7
FAM70B	5
FAM71A	15
FAM72A	8
FAM73A	7
FAM74A4	15
FAM77C	1
FAM77D	4
FAM79A	0
FAM79B	4
FAM80A	2
FAM83B	9
FAM83D	3
FAM83F	6
FAM83H	16
FAM84B	0
FAM86A	17
FAM86B1	16
FAM8A1	17
FAM90A10	1
FAM92A3	15
FAM96B	9
FAM98A	3
FAM98C	7
FAM9B	14
FAM9C	15
FANCA	3
FANCD2	16
FANCF	2
FANCG	11
FAP	10
FAS	0
FASN	11
FASTKD1	2
FASTKD5	0
FAT	18
FAT2	19
FAU	1
FBF1	15
FBLN2	10
FBLN5	18
FBN1	10
FBXL14	4
FBXL6	1
FBXL7	2
FBXO18	2
FBXO2	18
FBXO3	12
FBXO30	12
FBXO32	18
FBXO33	12
FBXO42	3
FBXO6	1
FBXO8	12
FBXW5	11
FBXW7	13
FCGBP	19
FCHSD2	3
FCN3	8
FCRL2	15
FDFT1	2
FDPSL2A	9
FDX1	18
FECH	2
FEM1B	12
FER	12
FER1L3	6
FES	6
FEZ2	12
FGF1	10
FGF13	12
FGF14	15
FGF18	2
FGF2	6
FGF3	4
FGF7	0
FGF9	0
FGFBP1	18
FGFBP2	12
FGFR1	6
FGFR2	18
FGFR3	1
FHL2	13
FHOD1	16
FHOD3	18
FILIP1L	13
FIZ1	11
FKBP10	3
FKBP11	0
FKBP14	8
FKBP2	5
FKBP4	1
FKBP7	10
FKBP9	0
FKBPL	8
FKRP	6
FLCN	3
FLJ00049	15
FLJ10815	5
FLJ10986	4
FLJ12331	17
FLJ13197	6
FLJ13769	7
FLJ14397	2
FLJ14712	14
FLJ14981	11
FLJ20035	2
FLJ20054	2
FLJ20105	3
FLJ20186	2
FLJ20245	10
FLJ20254	14
FLJ20294	5
FLJ20323	12
FLJ20433	6
FLJ20489	13
FLJ20581	15
FLJ20628	14
FLJ20699	11
FLJ20701	12
FLJ20920	9
FLJ21075	15
FLJ21408	14
FLJ22028	18
FLJ22167	13
FLJ22374	15
FLJ22655	12
FLJ23556	18
FLJ23569	13
FLJ25328	15
FLJ25404	14
FLJ25416	8
FLJ25476	0
FLJ25778	7
FLJ30064	0
FLJ30403	14
FLJ30679	8
FLJ31033	1
FLJ31356	15
FLJ31485	14
FLJ31713	15
FLJ31951	18
FLJ32312	8
FLJ32569	15
FLJ32679	0
FLJ35220	6
FLJ35348	7
FLJ35424	15
FLJ36031	18
FLJ36070	15
FLJ36208	9
FLJ36644	0
FLJ36840	11
FLJ36848	4
FLJ37035	2
FLJ37060	15
FLJ37440	2
FLJ37538	12
FLJ37644	18
FLJ38020	15
FLJ38359	18
FLJ38377	15
FLJ38576	11
FLJ38723	17
FLJ38973	10
FLJ39502	14
FLJ39534	8
FLJ39575	0
FLJ39609	1
FLJ39660	3
FLJ39779	6
FLJ39822	10
FLJ40125	13
FLJ40194	14
FLJ40852	8
FLJ40869	8
FLJ41603	18
FLJ41747	16
FLJ42875	14
FLJ43080	15
FLJ43374	15
FLJ43390	14
FLJ43987	15
FLJ44060	10
FLJ44186	7
FLJ44715	11
FLJ45244	15
FLJ45248	13
FLJ45422	15
FLJ45557	2
FLJ45803	18
FLJ46385	10
FLJ90086	7
FLJ90650	14
FLOT2	16
FLRT3	12
FLVCR	2
FMNL2	0
FMO1	10
FMO2	19
FMO3	13
FMO4	4
FMOD	4
FN1	10
FNBP1	0
FNDC3A	12
FNDC4	15
FNTB	4
FOLH1	6
FOLR1	6
FOS	13
FOSB	13
FOSL1	13
FOXA2	14
FOXC1	18
FOXD1	1
FOXD2	2
FOXD3	9
FOXD4	15
FOXG1B	14
FOXL1	6
FOXM1	3
FOXO1A	7
FOXP1	11
FOXP4	15
FPRL2	1
FRAS1	13
FRAT1	15
FRG1	12
FRMD1	14
FRMD5	14
FRMD6	18
FRMD7	15
FRY	18
FTL	10
FTMT	15
FTSJ1	9
FTSJ3	5
FUBP1	8
FUCA2	3
FUNDC2	4
FUS	5
FUT3	4
FUT5	19
FUT6	6
FUT7	8
FUT8	10
FXR2	17
FXYD1	12
FXYD3	4
FXYD5	6
FXYD6	18
FYCO1	4
FYN	10
FZD1	19
FZD10	0
FZD2	9
FZD3	18
FZD5	13
FZD7	18
G30	19
G3BP1	5
GAA	2
GABARAPL1	18
GABBR2	15
GABPA	8
GABRA2	15
GABRA3	4
GABRA4	0
GABRA6	15
GABRE	12
GABRG3	15
GABRP	18
GABRQ	4
GADD45GIP1	5
GAGE3	1
GAK	11
GAL3ST1	19
GAL3ST3	15
GALM	10
GALNAC4S-6ST	2
GALNT11	0
GALNT14	13
GALNT7	2
GALNT8	4
GALNTL2	18
GALNTL5	15
GALR1	15
GALT	6
GANAB	3
GART	2
GAS2	6
GAS2L3	3
GAS5	15
GAS6	18
GAS8	17
GATA3	5
GATA6	13
GATAD1	6
GATAD2B	8
GATM	12
GBA	16
GBA3	14
GBAP	16
GBE1	2
GBL	9
GBP1	10
GBP2	6
GBP5	10
GCA	12
GCC1	18
GCC2	18
GCET2	15
GCNT3	15
GDF1	14
GDF10	12
GDF11	2
GDF15	2
GDI1	1
GDPD5	10
GEM	13
GEMIN6	2
GEMIN7	1
GEMIN8	15
GFAP	18
GFI1B	4
GFM2	2
GFOD1	13
GFPT2	10
GFRA1	9
GGCX	2
GGT2	11
GGT6	6
GGTA1	18
GGTL3	6
GH2	11
GHRHR	14
GHRL	8
GINS2	16
GINS4	8
GIPC2	19
GIT1	14
GJA1	2
GJA12	12
GJA4	10
GJA5	10
GJA8	14
GJB2	10
GJB3	14
GJB4	15
GJB6	14
[truncated: 3,884 more rows]
