# Supplementary material for: Mapping genomic and transcriptomic alterations spatially in epithelial cells adjacent to human breast carcinoma
Source: Nat Commun. 2017 Nov 1;8:1245. doi: 10.1038/s41467-017-01357-y (PMC5665998; doi:10.1038/s41467-017-01357-y)
Supplement: Supplementary file 7 — Supplementary Data 4 [file 41467_2017_1357_MOESM7_ESM.xlsx]

## Sheet: Sheet1
Supplementary Data file 4
HIST1H4F
HIST1H4J
HIST1H4I
HIST1H4H
NCBP1
CDC73
APBB2
ATRNL1
MRPL55
LMBRD2
GRINA
RNASEH1
NUP93
PPP2R2C
IWS1
ABLIM3
KAZALD1
PARP14
POP1
PRR14
STK38L
RAD1
SFXN1
SPATA17
STIP1
TMEM132A
CHCHD3
PANK3
XPO5
CCT3
SOX13
FAM104B
HOXC10
PPARD
CHST7
SLC39A7
ZDHHC9
SPDEF
FLOT2
ATXN3
METTL2B
METTL2A
TRERF1
MTFR1
HTRA2
NAT8
ART4
COX4I1
C19orf18
GRAMD1A
PRRC1
STT3B
LEO1
MARS
MMD
HMGB3
PSMD4
PSMD3
VPS29
KIF4A
CPSF2
GRIN3A
SIPA1L2
PSMC5
MCTS1
NOLC1
ATG4A
EXOC2
HIST3H2A
ACTR1A
CMTM1
AHCTF1
SIDT1
DHTKD1
SLC25A19
PYCR1
ACOT2
SIX1
RABIF
CENPN
TEP1
IMP4
L2HGDH
PAFAH1B2
MTCH2
SCARB2
MRPL40
HGFAC
DDAH2
YIPF6
MESDC1
NSDHL
ALG1
NCSTN
CBWD2
NEK2
CBX3
CYB561
NLK
PPP1R14B
ITPK1
BUB3
SMYD2
JTB
STK32C
DOPEY2
TIGD3
FANCD2
PANX1
PSEN2
FAM35A
TTC26
HN1L
ENO3
TMEM141
ZNF718
PIP5K1A
STX6
KEAP1
SRXN1
SPECC1
NFYA
HN1
PITX1
ITPR3
ZNF8
ACBD6
VCP
MGAT1
HIST1H3F
HIST1H3D
HIST1H3H
HIST2H2AC
TMEM9
SSR1
SSR4
CANT1
RAB4B
PCCB
VPS37C
POLR3B
TMEM79
GLO1
ZYG11A
CTSA
CTSB
CTSD
HIST3H2BB
SRP9
ACOT9
ACOT4
GMPS
ATIC
SNRPD3
NME2
ZFYVE9
DHODH
YARS2
HIST3H3
MRPL24
GBA
USP49
UBAP2L
SYT13
DNAJB11
PCDHAC1
PNPLA4
TRPM2
UNC5A
PDCL3
METRN
DHRS13
EPN3
DTNBP1
PWP2
TBCE
GINS2
SLC39A9
UEVLD
POLE2
MYO1E
C15orf39
TBX1
DEF6
MRPL14
PSMA4
NDUFA9
UCHL5
USP7
TMEM87B
TSTA3
RPS6KC1
TAPBP
CNTNAP2
PPIC
CDH15
IMP3
GPRIN1
TMEM155
HIST2H2BE
NAP1L4
SERPINI2
MSI2
PIGM
HPN
BPNT1
PCDHA9
NDUFS3
BCL9
CFDP1
UFD1L
GSR
TMOD2
GLRX2
LRFN2
ZFAND3
OGG1
KIAA0391
MICAL2
PITRM1
ENTPD7
COG8
MICALCL
SERPINB6
WDR53
MAGED1
MAGED2
DARS2
RNF8
VPS72
TNFRSF10D
SLC7A6
HLA-B
OLFML3
CAP1
SLC35A2
ZNF281
ODF2
MRPL12
SIRT7
PGM3
HIST1H2BD
ANKRD22
HIST1H2BB
HEXIM2
HIST1H2BL
HIST1H2BM
HIST1H2BN
HIST1H2BO
HIST1H2BH
HIST1H2BI
HIST1H2BJ
IPO8
IPO9
RBM28
STAMBP
ATP5J
GON4L
MAPK13
AVEN
TNFAIP8L1
HIST2H2AB
MRPS33
TRIM32
PFDN2
PYGO2
PFDN6
HIST1H1D
FHOD1
ZNF480
PSMB8
UBE2L3
TALDO1
HIST1H2AL
FAM83H
HIST1H2AH
HIST1H2AJ
SERPINA5
CRABP2
UBQLN4
VTI1A
KCTD20
AK1
GTF2H4
HM13
FAM86B1
CREB3L4
DTWD2
PTPRJ
