# Supplementary material for: Mapping genomic and transcriptomic alterations spatially in epithelial cells adjacent to human breast carcinoma
Source: Nat Commun. 2017 Nov 1;8:1245. doi: 10.1038/s41467-017-01357-y (PMC5665998; doi:10.1038/s41467-017-01357-y)
Supplement: Supplementary file 8 — Supplementary Data 5 [file 41467_2017_1357_MOESM8_ESM.xlsx]

## Sheet: module16_enrichment
Supplementary Data file 5
p-value	q-value	pathway	source	members_input_overlap	members_input_overlap_geneids	size	effective_size
1.29523e-22	5.67311e-20	formation of the beta-catenin:TCF transactivating complex	Reactome	HIST1H4F; HIST1H4J; HIST1H4I; HIST1H4H; HIST1H2BB; HIST2H2BE; HIST1H2AJ; HIST1H3H; CDC73; HIST1H2BI; PYGO2; HIST1H2BD; HIST3H2BB; HIST1H3D; HIST1H2BL; HIST1H2BM; HIST1H2BN; HIST1H2BO; HIST1H2BH; HIST2H2AC; HIST1H2BJ; LEO1; BCL9; HIST1H3F; HIST3H3	3018; 8290; 8361; 8349; 3017; 128312; 8346; 123169; 8357; 8968; 8345; 607; 90780; 8342; 8348; 8341; 8363; 8338; 79577; 8351; 8294; 8365; 8331; 8340; 8970	91	79
1.48248e-20	2.74071e-18	HDACs deacetylate histones	Reactome	HIST1H4F; HIST1H4J; HIST1H4I; HIST1H4H; HIST1H2AL; HIST1H2AH; HIST2H2BE; HIST1H2AJ; HIST1H3H; HIST1H2BH; HIST1H2BI; HIST1H2BD; HIST3H2BB; HIST1H2BB; HIST1H2BL; HIST1H2BM; HIST1H2BN; HIST1H2BO; HIST2H2AB; HIST2H2AC; HIST1H2BJ; HIST1H3D; HIST1H3F; HIST3H2A	3018; 8361; 3017; 128312; 8346; 8357; 8968; 8332; 8345; 8348; 317772; 8342; 8341; 85235; 8363; 8349; 8338; 8351; 92815; 8294; 8365; 8331; 8340; 8970	94	84
1.8772e-20	2.74071e-18	Meiotic recombination	Reactome	HIST1H2BD; HIST1H3D; HIST1H4F; HIST1H4J; HIST1H4I; HIST1H4H; HIST1H2BM; HIST1H2BI; HIST1H2BB; HIST2H2AC; HIST1H3F; HIST2H2BE; HIST1H2AJ; HIST1H2BL; HIST3H2BB; HIST1H2BN; HIST1H2BO; HIST1H2BH; HIST1H3H; HIST1H2BJ	8970; 8346; 8357; 8968; 8361; 8341; 8294; 8365; 8345; 8331; 8349; 8340; 3018; 8348; 8363; 128312; 8338; 8351; 8342; 3017	62	51
2.99123e-20	3.2754e-18	Amyloids	Reactome	HIST1H3D; HIST1H4F; HIST2H2BE; HIST1H2BN; HIST1H4J; HIST1H4I; HIST1H4H; HIST1H2BM; HIST2H2AC; HIST1H2BD; HIST1H3F; HIST1H2BB; HIST1H2AJ; HIST1H2BL; HIST3H2BB; HIST1H3H; HIST1H2BO; HIST1H2BH; HIST1H2BI; HIST1H2BJ	8970; 8346; 8357; 3018; 8968; 8361; 8341; 8294; 8365; 8345; 8331; 8349; 8340; 8348; 8363; 128312; 8338; 8351; 8342; 3017	62	52
4.71082e-20	3.90666e-18	RNA Polymerase I Promoter Opening	Reactome	HIST1H3D; HIST1H4F; HIST2H2BE; HIST1H2BN; HIST1H4J; HIST1H4I; HIST1H4H; HIST1H2BM; HIST2H2AC; HIST1H2BD; HIST1H3F; HIST1H2BB; HIST1H2AJ; HIST1H2BL; HIST3H2BB; HIST1H3H; HIST1H2BO; HIST1H2BH; HIST1H2BI; HIST1H2BJ	8970; 8346; 8357; 3018; 8968; 8361; 8341; 8294; 8365; 8345; 8331; 8349; 8340; 8348; 8363; 128312; 8338; 8351; 8342; 3017	63	53
5.35159e-20	3.90666e-18	Systemic lupus erythematosus - Homo sapiens (human)	KEGG	HIST1H4F; HIST1H4J; HIST1H4I; HIST1H4H; HIST1H2BB; HIST1H2AL; HIST1H2AH; HIST2H2BE; HIST1H2AJ; HIST1H2BN; HIST1H2BH; HIST2H2AC; HIST1H2BD; HIST3H2BB; HIST1H3D; HIST1H2BL; HIST1H2BM; HIST1H3H; HIST1H2BO; HIST2H2AB; HIST1H2BI; HIST1H2BJ; SNRPD3; HIST1H3F; HIST3H3; HIST3H2A	8290; 8294; 8331; 8332; 8338; 8340; 8341; 8342; 8345; 8346; 8348; 8349; 8351; 8357; 8361; 8363; 8365; 85235; 8968; 8970; 128312; 317772; 92815; 3017; 3018; 6634	134	109
7.33662e-20	4.59063e-18	DNA methylation	Reactome	HIST1H3D; HIST1H4F; HIST2H2BE; HIST1H2BN; HIST1H4J; HIST1H4I; HIST1H4H; HIST1H2BM; HIST2H2AC; HIST1H2BD; HIST1H3F; HIST1H2BB; HIST1H2AJ; HIST1H2BL; HIST3H2BB; HIST1H3H; HIST1H2BO; HIST1H2BH; HIST1H2BI; HIST1H2BJ	8970; 8346; 8357; 3018; 8968; 8361; 8341; 8294; 8365; 8345; 8331; 8349; 8340; 8348; 8363; 128312; 8338; 8351; 8342; 3017	65	54
1.09934e-19	4.95164e-18	Meiosis	Reactome	HIST1H2BO; HIST1H4F; HIST2H2BE; HIST1H2BN; HIST1H4J; HIST1H4I; HIST1H4H; HIST1H2BM; HIST2H2AC; HIST1H2BD; HIST1H3D; HIST1H3F; HIST1H2BB; HIST1H2AJ; HIST1H2BL; HIST3H2BB; HIST1H3H; HIST3H3; HIST1H2BH; HIST1H2BI; HIST1H2BJ	8340; 8365; 8346; 8357; 8968; 8290; 8361; 8341; 8294; 8345; 8970; 8331; 3018; 8348; 8363; 8349; 128312; 8338; 8351; 8342; 3017	75	63
1.09934e-19	4.95164e-18	Condensation of Prophase Chromosomes	Reactome	HIST1H3D; HIST1H2BO; HIST1H4F; HIST2H2BE; HIST1H4J; HIST1H4I; HIST1H4H; HIST1H2BM; HIST2H2AC; HIST1H2BD; HIST1H3H; HIST1H3F; HIST1H2BB; HIST1H2AJ; HIST1H2BL; HIST3H2BB; HIST1H2BN; HIST3H3; HIST1H2BH; HIST1H2BI; HIST1H2BJ	8970; 8346; 8338; 3018; 8968; 8290; 8361; 8341; 3017; 8294; 8365; 8345; 8331; 8349; 8340; 8348; 8363; 128312; 8357; 8351; 8342	74	63
1.13051e-19	4.95164e-18	Activated PKN1 stimulates transcription of AR (androgen receptor) regulated genes KLK2 and KLK3	Reactome	HIST1H3D; HIST1H4F; HIST2H2BE; HIST1H4J; HIST1H4I; HIST1H4H; HIST1H2BM; HIST1H2BI; HIST1H2BD; HIST2H2AC; HIST1H3F; HIST1H2BB; HIST1H2AJ; HIST1H2BL; HIST3H2BB; HIST1H3H; HIST1H2BO; HIST1H2BH; HIST1H2BN; HIST1H2BJ	8970; 8346; 8357; 3018; 8968; 8341; 8294; 8365; 8345; 8331; 8361; 8340; 8348; 8363; 8349; 128312; 8338; 8351; 8342; 3017	67	55
1.72442e-19	6.86634e-18	SIRT1 negatively regulates rRNA Expression	Reactome	HIST1H3D; HIST1H4F; HIST2H2BE; HIST1H4J; HIST1H4I; HIST1H4H; HIST1H2BM; HIST1H2BI; HIST1H2BD; HIST2H2AC; HIST1H3F; HIST1H2BB; HIST1H2AJ; HIST1H2BL; HIST3H2BB; HIST1H2BN; HIST1H2BO; HIST1H2BH; HIST1H3H; HIST1H2BJ	8346; 8357; 3018; 8968; 8361; 8341; 8294; 8365; 8345; 8970; 8331; 8349; 8340; 8348; 8363; 128312; 8338; 8351; 8342; 3017	68	56
2.37396e-19	8.66496e-18	HATs acetylate histones	Reactome	HIST1H4F; HIST1H4J; HIST1H4I; HIST1H4H; HIST1H2BB; HIST1H2AL; HIST1H2AH; HIST2H2BE; HIST1H2AJ; HIST1H3H; HIST2H2AB; HIST1H2BI; HIST1H2BD; HIST3H2BB; HIST1H3D; HIST1H2BL; HIST1H2BM; HIST1H2BN; HIST1H2BO; HIST1H2BH; HIST2H2AC; HIST1H2BJ; HIST1H3F; HIST3H2A; VPS72	3018; 8361; 8349; 3017; 128312; 8346; 8357; 8338; 8968; 8332; 8345; 8348; 317772; 8341; 6944; 85235; 8363; 8351; 8342; 92815; 8294; 8365; 8331; 8340; 8970	143	104
6.3765e-19	2.14839e-17	RNA Polymerase I Chain Elongation	Reactome	HIST1H4F; HIST1H4J; HIST1H4I; HIST1H4H; HIST1H2BB; HIST2H2BE; HIST1H2AJ; CBX3; HIST1H3H; HIST1H2BI; GTF2H4; HIST1H2BD; HIST3H2BB; HIST1H3D; HIST1H2BL; HIST1H2BM; HIST1H2BN; HIST1H2BO; HIST1H2BH; HIST2H2AC; HIST1H2BJ; HIST1H3F	3018; 8361; 8349; 3017; 2968; 128312; 8346; 8357; 8968; 8345; 8348; 8342; 8341; 8363; 11335; 8338; 8351; 8294; 8365; 8331; 8340; 8970	91	77
1.06484e-18	3.33143e-17	Packaging Of Telomere Ends	Reactome	HIST1H2BO; HIST1H4F; HIST2H2BE; HIST1H4J; HIST1H4I; HIST1H4H; HIST2H2AC; HIST1H2BD; HIST3H2BB; HIST1H2BB; HIST1H2AJ; HIST1H2BL; HIST1H2BM; HIST1H2BN; HIST3H3; HIST1H2BH; HIST1H2BI; HIST1H2BJ	8970; 8346; 3018; 8290; 8361; 8341; 8365; 8345; 8331; 8349; 8340; 8348; 8363; 128312; 8338; 8342; 3017; 8294	52	45
2.5809e-18	7.53623e-17	PRC2 methylates histones and DNA	Reactome	HIST3H2BB; HIST1H3D; HIST1H4F; HIST2H2BE; HIST1H2BN; HIST1H4J; HIST1H4I; HIST1H4H; HIST2H2AC; HIST1H2BD; HIST1H3F; HIST1H2BB; HIST1H2AJ; HIST1H2BL; HIST1H2BM; HIST1H3H; HIST1H2BO; HIST1H2BH; HIST1H2BI; HIST1H2BJ	8365; 8970; 8346; 8342; 8357; 3018; 8361; 8341; 8968; 8294; 8345; 8331; 8340; 8348; 8363; 8349; 128312; 8338; 8351; 3017	73	63
3.35219e-17	9.17663e-16	Transcriptional regulation by small RNAs	Reactome	HIST1H4F; HIST1H4J; HIST1H4I; HIST1H4H; HIST1H2BB; HIST2H2BE; HIST1H2AJ; HIST1H3H; HIST1H2BI; NUP93; HIST1H2BD; HIST3H2BB; HIST1H3D; HIST1H2BL; HIST1H2BM; HIST1H2BN; HIST1H2BO; HIST1H2BH; HIST2H2AC; HIST1H2BJ; IPO8; HIST1H3F	3018; 8361; 8349; 3017; 128312; 8346; 8357; 8968; 8345; 8348; 8342; 9688; 8341; 8363; 8338; 8351; 10526; 8294; 8365; 8331; 8340; 8970	104	91
1.15362e-16	2.97227e-15	RNA Polymerase I Transcription	Reactome	HIST1H4F; HIST1H4J; HIST1H4I; HIST1H4H; HIST1H2BB; HIST2H2BE; HIST1H2AJ; CBX3; HIST1H3H; HIST1H2BI; GTF2H4; HIST1H2BD; HIST3H2BB; HIST1H3D; HIST1H2BL; HIST1H2BM; HIST1H2BN; HIST1H2BO; HIST1H2BH; HIST2H2AC; HIST1H2BJ; HIST1H3F	3018; 8361; 8349; 3017; 128312; 8346; 8357; 8968; 8345; 8348; 8342; 8341; 8363; 11335; 8338; 8351; 8365; 8331; 8340; 2968; 8970; 8294	112	96
1.28437e-16	2.99928e-15	Regulatory RNA pathways	Reactome	HIST1H4F; HIST1H4J; HIST1H4I; HIST1H4H; HIST2H2BE; HIST1H2AJ; HIST1H3H; XPO5; HIST1H2BI; NUP93; HIST1H2BD; HIST3H2BB; HIST1H2BB; HIST1H2BL; HIST1H2BM; HIST1H2BN; HIST1H2BO; HIST1H2BH; HIST2H2AC; HIST1H2BJ; IPO8; HIST1H3D; HIST1H3F	3018; 8361; 3017; 57510; 8346; 128312; 8357; 8968; 8345; 8348; 8342; 9688; 8341; 8363; 8338; 8351; 8349; 10526; 8294; 8365; 8331; 8340; 8970	128	108
1.30106e-16	2.99928e-15	Alcoholism - Homo sapiens (human)	KEGG	HIST1H4F; HIST1H4J; HIST1H4I; HIST1H4H; HIST1H2BB; HIST1H2AL; HIST1H2AH; HIST2H2BE; HIST1H2AJ; HIST1H2BN; HIST2H2AB; HIST2H2AC; GRIN3A; HIST1H2BD; HIST1H3F; HIST1H3D; HIST1H2BL; HIST1H2BM; HIST1H3H; HIST1H2BO; HIST1H2BH; HIST1H2BI; HIST1H2BJ; CREB3L4; HIST3H2BB; HIST3H3; HIST3H2A	8290; 8294; 8331; 8332; 92815; 8338; 8340; 8341; 8342; 8345; 8346; 8348; 8349; 8351; 8357; 8361; 8363; 8365; 116443; 85235; 8968; 8970; 128312; 317772; 148327; 3017; 3018	180	160
2.44664e-16	5.35814e-15	Meiotic synapsis	Reactome	HIST1H2BO; HIST1H4F; HIST2H2BE; HIST1H4J; HIST1H4I; HIST1H4H; HIST1H2BD; HIST3H2BB; HIST1H2BB; HIST1H2BL; HIST1H2BM; HIST1H2BN; HIST3H3; HIST1H2BH; HIST1H2BI; HIST1H2BJ	8340; 8346; 3018; 8290; 8361; 8341; 8294; 8365; 8345; 8970; 8348; 8363; 8349; 128312; 8342; 3017	47	42
3.70601e-16	7.72968e-15	RHO GTPases activate PKNs	Reactome	HIST1H4J; HIST1H4F; HIST1H2BN; HIST1H2BH; HIST1H4I; HIST1H4H; HIST2H2AC; HIST1H2BD; HIST1H2BL; HIST3H2BB; HIST1H2BJ; HIST2H2BE; HIST1H2BM; HIST1H3D; HIST1H3F; HIST1H3H; HIST1H2BO; HIST1H2BB; HIST1H2BI; HIST1H2AJ	3018; 8361; 8349; 3017; 128312; 8346; 8357; 8968; 8345; 8348; 8342; 8341; 8363; 8338; 8351; 8294; 8365; 8331; 8340; 8970	93	79
5.06097e-16	1.00759e-14	Telomere Maintenance	Reactome	HIST1H2BO; HIST1H4F; HIST2H2BE; HIST1H4J; HIST1H4I; HIST1H4H; HIST2H2AC; HIST1H2BD; HIST3H2BB; POLE2; HIST1H2BB; HIST1H2AJ; HIST1H2BL; HIST1H2BM; HIST1H2BN; HIST3H3; HIST1H2BH; HIST1H2BI; HIST1H2BJ	8365; 8346; 3018; 8290; 8361; 8341; 3017; 8345; 8970; 8331; 8349; 8340; 8348; 8363; 128312; 8338; 5427; 8342; 8294	81	70
8.18014e-16	1.55778e-14	NoRC negatively regulates rRNA expression	Reactome	HIST1H4J; HIST1H4F; HIST1H2BN; HIST1H2BH; HIST2H2AC; HIST1H4H; GTF2H4; HIST1H2BD; HIST1H2BL; HIST1H4I; HIST3H2BB; HIST1H2BJ; HIST2H2BE; HIST1H2BM; HIST1H3D; HIST1H3F; HIST1H3H; HIST1H2BO; HIST1H2BB; HIST1H2BI; HIST1H2AJ	3018; 8361; 8349; 3017; 2968; 128312; 8346; 8357; 8968; 8345; 8348; 8342; 8341; 8363; 8338; 8351; 8365; 8331; 8340; 8970; 8294	107	93
1.03289e-15	1.88503e-14	RNA Polymerase I Promoter Clearance	Reactome	HIST1H4J; HIST1H4F; GTF2H4; HIST1H2BN; HIST1H2BH; HIST1H4I; HIST1H4H; HIST2H2AC; HIST1H2BD; HIST1H2BL; HIST3H2BB; HIST1H2BJ; HIST2H2BE; HIST1H2BM; HIST1H3D; HIST1H3F; HIST1H3H; HIST1H2BO; HIST1H2BB; HIST1H2BI; HIST1H2AJ	3018; 8361; 8349; 3017; 128312; 8346; 8357; 8968; 8345; 8348; 8342; 8341; 8363; 8338; 8351; 8365; 8331; 8340; 2968; 8970; 8294	110	94
1.30028e-15	2.27809e-14	Negative epigenetic regulation of rRNA expression	Reactome	HIST1H4J; HIST1H4F; HIST1H2BN; HIST1H2BH; HIST2H2AC; HIST1H4H; GTF2H4; HIST1H2BD; HIST1H2BL; HIST1H4I; HIST3H2BB; HIST1H2BJ; HIST2H2BE; HIST1H2BM; HIST1H3D; HIST1H3F; HIST1H3H; HIST1H2BO; HIST1H2BB; HIST1H2BI; HIST1H2AJ	3018; 8361; 8349; 3017; 2968; 128312; 8346; 8357; 8968; 8345; 8348; 8342; 8341; 8363; 8338; 8351; 8365; 8331; 8340; 8970; 8294	110	95
3.2541e-15	5.48191e-14	TCF dependent signaling in response to WNT	Reactome	HIST1H4F; HIST1H4J; HIST1H4I; HIST1H4H; HIST1H2BB; HIST2H2BE; HIST1H2AJ; HIST1H3H; CDC73; SOX13; HIST2H2AC; PYGO2; HIST1H2BD; HIST3H2BB; HIST1H3D; HIST1H2BL; HIST1H2BM; HIST1H2BN; HIST1H2BO; HIST1H2BH; HIST1H2BI; HIST1H2BJ; LEO1; BCL9; HIST1H3F; HIST3H3	3018; 8290; 8361; 8349; 3017; 8331; 128312; 8346; 123169; 9580; 8357; 8968; 8345; 607; 8341; 90780; 8342; 8348; 8363; 79577; 8351; 8294; 8365; 8338; 8340; 8970	188	166
5.51641e-15	8.94884e-14	RNA Polymerase I, RNA Polymerase III, and Mitochondrial Transcription	Reactome	HIST1H4F; HIST1H4J; HIST1H4I; HIST1H4H; HIST1H2BB; POLR3B; HIST2H2BE; HIST1H2AJ; CBX3; HIST1H3H; HIST1H2BI; GTF2H4; HIST1H2BD; HIST3H2BB; HIST1H3D; HIST1H2BL; HIST1H2BM; HIST1H2BN; HIST1H2BO; HIST1H2BH; HIST2H2AC; HIST1H2BJ; HIST1H3F	3018; 8341; 8361; 8349; 3017; 128312; 8346; 8357; 8338; 8968; 8345; 8348; 8342; 8363; 55703; 11335; 8351; 8294; 8365; 8331; 8340; 2968; 8970	149	127
7.21491e-15	1.12862e-13	Chromosome Maintenance	Reactome	CENPN; HIST1H2BO; HIST1H4F; HIST1H2BH; HIST1H4I; HIST1H4H; HIST2H2AC; HIST1H2BD; HIST3H2BB; HIST1H2BJ; HIST2H2BE; HIST1H4J; HIST1H2BL; HIST1H2BM; HIST1H2BN; HIST3H3; HIST1H2BB; HIST1H2BI; HIST1H2AJ; POLE2	3018; 8290; 8361; 8349; 3017; 128312; 8346; 8345; 8348; 8342; 8341; 8363; 8338; 8294; 8365; 8331; 8340; 8970; 5427; 55839	109	91
1.70796e-14	2.55045e-13	Mitotic Prophase	Reactome	HIST1H4F; HIST1H4J; HIST1H4I; HIST1H4H; HIST2H2BE; HIST1H2AJ; HIST1H3H; HIST1H2BI; NUP93; HIST1H2BD; HIST3H2BB; HIST1H2BB; HIST1H2BL; HIST1H2BM; HIST1H2BN; HIST1H2BO; HIST1H2BH; HIST2H2AC; HIST1H2BJ; HIST1H3D; HIST1H3F; HIST3H3	8345; 8290; 8361; 8349; 3017; 128312; 3018; 8346; 8357; 8968; 8348; 8342; 9688; 8341; 8363; 8338; 8351; 8294; 8365; 8331; 8340; 8970	139	120
1.74688e-14	2.55045e-13	Senescence-Associated Secretory Phenotype (SASP)	Reactome	HIST1H2BH; HIST1H4F; HIST1H2BN; HIST1H4J; HIST1H4I; HIST1H4H; HIST2H2AC; HIST1H2BD; HIST1H2BL; HIST3H2BB; HIST1H2BJ; HIST2H2BE; HIST1H2BM; HIST1H3D; HIST1H3F; HIST1H3H; HIST1H2BO; HIST1H2BB; HIST1H2BI; HIST1H2AJ	3018; 8361; 8349; 3017; 128312; 8346; 8357; 8968; 8342; 8348; 8341; 8363; 8338; 8351; 8294; 8365; 8331; 8345; 8340; 8970	108	95
2.02803e-14	2.86541e-13	Epigenetic regulation of gene expression	Reactome	HIST1H4J; HIST1H4F; HIST1H2BN; HIST1H2BH; HIST2H2AC; HIST1H4H; GTF2H4; HIST1H2BD; HIST1H2BL; HIST1H4I; HIST3H2BB; HIST1H2BJ; HIST2H2BE; HIST1H2BM; HIST1H3D; HIST1H3F; HIST1H3H; HIST1H2BO; HIST1H2BB; HIST1H2BI; HIST1H2AJ	3018; 8361; 8349; 3017; 2968; 128312; 8346; 8357; 8968; 8345; 8348; 8342; 8341; 8363; 8338; 8351; 8365; 8331; 8340; 8970; 8294	127	108
3.16168e-14	4.19641e-13	Chromatin modifying enzymes	Reactome	HIST1H4F; HIST1H4J; HIST1H4I; HIST1H4H; HIST1H2AL; HIST1H2AH; HIST2H2BE; HIST1H2AJ; HIST1H3H; HIST1H2BH; HIST1H2BI; HIST1H2BD; HIST3H2BB; HIST1H2BB; HIST1H2BL; HIST1H2BM; HIST1H2BN; HIST1H2BO; HIST2H2AB; HIST2H2AC; HIST1H2BJ; SMYD2; HIST1H3D; HIST1H3F; HIST3H2A; VPS72	3018; 8361; 3017; 128312; 8346; 8357; 8968; 8345; 8348; 317772; 8342; 8341; 6944; 85235; 92815; 8363; 8349; 8351; 8294; 8365; 8332; 8338; 8331; 8340; 8970; 56950	253	182
3.16168e-14	4.19641e-13	Chromatin organization	Reactome	HIST1H4F; HIST1H4J; HIST1H4I; HIST1H4H; HIST1H2AL; HIST1H2AH; HIST2H2BE; HIST1H2AJ; HIST1H3H; HIST1H2BH; HIST1H2BI; HIST1H2BD; HIST3H2BB; HIST1H2BB; HIST1H2BL; HIST1H2BM; HIST1H2BN; HIST1H2BO; HIST2H2AB; HIST2H2AC; HIST1H2BJ; SMYD2; HIST1H3D; HIST1H3F; HIST3H2A; VPS72	3018; 8361; 3017; 128312; 8346; 8357; 8968; 8345; 8348; 317772; 8342; 8341; 6944; 85235; 92815; 8363; 8349; 8351; 8294; 8365; 8332; 8338; 8331; 8340; 8970; 56950	253	182
8.38716e-14	1.08046e-12	G2/M DNA damage checkpoint	Reactome	HIST1H2BO; RNF8; HIST2H2BE; HIST1H4J; HIST1H4I; HIST1H4H; HIST1H2BD; HIST3H2BB; HIST1H2BB; HIST1H2BL; HIST1H2BM; HIST1H2BN; HIST3H3; HIST1H2BH; HIST1H2BI; HIST1H2BJ; HIST1H4F	8340; 8365; 8346; 128312; 3018; 8363; 8345; 8290; 8341; 9025; 8294; 8361; 8970; 8348; 8349; 8342; 3017	77	68
1.59897e-13	2.00099e-12	Oxidative Stress Induced Senescence	Reactome	HIST1H3D; HIST1H4F; HIST2H2BE; HIST1H2BN; HIST1H4J; HIST1H4I; HIST1H4H; HIST2H2AC; HIST1H2BD; HIST3H2BB; HIST1H2BJ; HIST1H2BB; HIST1H2BM; HIST1H2BL; HIST1H3F; HIST1H3H; HIST1H2BO; HIST1H2BH; HIST1H2BI; HIST1H2AJ	3018; 8361; 3017; 8340; 8346; 128312; 8357; 8968; 8345; 8348; 8342; 8341; 8363; 8349; 8338; 8351; 8294; 8365; 8331; 8970	121	106
2.58718e-13	3.14774e-12	Signaling by Wnt	Reactome	VPS29; HIST1H4F; HIST1H4J; HIST1H4I; HIST1H4H; HIST2H2BE; HIST1H2AJ; HIST1H3H; CDC73; SOX13; HIST2H2AC; NLK; PYGO2; HIST1H2BD; HIST3H2BB; HIST1H2BB; HIST1H2BL; ITPR3; HIST1H2BN; HIST1H2BO; HIST1H2BH; HIST1H2BI; HIST1H2BJ; HIST1H2BM; LEO1; BCL9; HIST1H3D; HIST1H3F; HIST3H3	8361; 51699; 3017; 8331; 8290; 8340; 51701; 3018; 8346; 9580; 128312; 8357; 8968; 8345; 607; 8341; 90780; 3710; 8342; 123169; 8348; 8363; 8349; 79577; 8351; 8294; 8365; 8338; 8970	278	251
2.74128e-13	3.24508e-12	Transcription	Reactome	NCBP1; HIST1H4J; HIST1H4I; HIST1H4H; HIST1H2BB; POLR3B; HIST2H2BE; HIST1H2AJ; CBX3; CPSF2; HIST1H4F; HIST1H2BI; GTF2H4; HIST1H2BD; HIST3H2BB; HIST1H3D; HIST1H2BL; HIST1H2BM; HIST1H2BN; HIST1H2BO; HIST1H2BH; HIST2H2AC; HIST1H2BJ; SNRPD3; HIST1H3H; HIST1H3F	8365; 3018; 8341; 3017; 128312; 8346; 8357; 8338; 8968; 8345; 8348; 8342; 53981; 4686; 8363; 55703; 8349; 11335; 8351; 6634; 8331; 8340; 8361; 2968; 8970; 8294	242	199
3.10363e-12	3.57734e-11	G2/M Checkpoints	Reactome	HIST1H2BO; HIST1H2BB; HIST1H4J; HIST1H4I; HIST1H4H; RNF8; HIST1H2BD; HIST3H2BB; HIST1H2BJ; HIST2H2BE; HIST1H2BL; HIST1H2BM; HIST1H2BN; HIST3H3; HIST1H2BH; HIST1H2BI; RAD1; HIST1H4F	8365; 3018; 8290; 8361; 8349; 3017; 128312; 8346; 8345; 8348; 8342; 5810; 8341; 8363; 9025; 8294; 8340; 8970	112	96
1.72652e-11	1.93901e-10	M Phase	Reactome	HIST1H4F; AHCTF1; HIST1H4J; HIST1H4I; HIST1H4H; HIST1H2BB; HIST2H2BE; HIST1H2AJ; HIST1H3H; HIST1H2BI; CENPN; BUB3; NUP93; HIST1H2BD; HIST3H2BB; HIST1H3D; HIST1H2BL; HIST1H2BM; HIST1H2BN; HIST1H2BO; HIST1H2BH; HIST2H2AC; HIST1H2BJ; HIST1H3F; HIST3H3	8290; 8361; 8349; 3017; 25909; 128312; 8340; 3018; 8346; 8357; 8968; 8351; 8348; 8342; 9688; 8341; 8363; 9184; 8294; 8365; 8338; 8331; 8345; 55839; 8970	258	219
2.01954e-11	2.21139e-10	Cell Cycle Checkpoints	Reactome	HIST1H2BO; HIST1H4F; HIST2H2BE; HIST1H4J; HIST1H4I; HIST1H4H; RNF8; BUB3; RAD1; HIST1H2BD; HIST3H2BB; HIST1H2BB; HIST1H2BL; HIST1H2BM; HIST1H2BN; HIST3H3; HIST1H2BH; HIST1H2BI; HIST1H2BJ	3018; 8345; 8290; 8361; 3017; 128312; 8340; 8346; 8342; 8970; 5810; 8348; 8341; 8363; 8349; 9184; 9025; 8294; 8365	139	121
8.14524e-11	8.7015e-10	Cellular Senescence	Reactome	HIST1H3D; HIST1H4F; HIST2H2BE; HIST1H2BN; HIST1H4J; HIST1H4I; HIST1H4H; HIST2H2AC; HIST1H2BD; HIST1H2BL; HIST3H2BB; HIST1H2BJ; HIST1H2BB; HIST1H2BM; HIST1H1D; HIST1H3F; HIST1H3H; HIST1H2BO; HIST1H2BH; HIST1H2BI; HIST1H2AJ	3007; 3018; 8361; 3017; 8346; 128312; 8357; 8338; 8968; 8342; 8351; 8348; 8341; 8363; 8349; 8294; 8365; 8331; 8345; 8340; 8970	181	163
4.4311e-10	4.621e-09	Cell Cycle, Mitotic	Reactome	HIST1H4F; CENPN; HIST1H4J; HIST1H4I; HIST1H4H; HIST1H2BB; HIST2H2BE; HIST1H2AJ; HIST1H3H; NEK2; AHCTF1; HIST2H2AC; ODF2; BUB3; NUP93; HIST1H2BD; HIST1H3F; HIST1H3D; HIST1H2BL; HIST1H2BM; HIST1H2BN; HIST1H2BO; HIST1H2BH; HIST1H2BI; HIST1H2BJ; GINS2; POLE2; ACTR1A; HIST3H2BB; HIST3H3	3017; 8348; 8341; 4751; 8338; 8365; 8331; 4957; 8968; 10121; 8294; 55839; 8970; 8361; 8349; 25909; 8346; 51659; 9688; 8363; 9184; 8351; 8340; 3018; 8290; 128312; 8357; 8345; 8342; 5427	432	361
5.39571e-10	5.4961e-09	RMTs methylate histone arginines	Reactome	HIST1H4F; HIST1H4J; HIST1H4I; HIST1H4H; HIST1H2AL; HIST1H3F; HIST1H2AH; HIST1H3D; HIST1H2AJ; HIST1H3H; HIST2H2AB; HIST2H2AC; HIST3H2A	8365; 8351; 8357; 8968; 8332; 8294; 317772; 85235; 8331; 92815; 8363; 8338; 8361	72	60
9.32211e-10	9.27974e-09	Cell Cycle	Reactome	RAD1; AHCTF1; HIST1H4J; HIST1H4I; HIST1H4H; HIST1H2BB; HIST2H2BE; HIST1H2AJ; HIST1H3H; HIST1H4F; NEK2; HIST2H2AC; CENPN; ODF2; RNF8; BUB3; NUP93; HIST1H2BD; HIST1H3F; HIST1H3D; HIST1H2BL; HIST1H2BM; HIST1H2BN; HIST1H2BO; HIST1H2BH; HIST1H2BI; HIST1H2BJ; GINS2; POLE2; ACTR1A; HIST3H2BB; HIST3H3	3017; 8348; 8341; 4751; 8338; 8365; 8331; 4957; 8340; 8968; 5810; 10121; 9025; 8294; 8970; 8361; 8349; 25909; 8346; 51659; 9688; 8363; 9184; 8351; 55839; 3018; 8290; 128312; 8357; 8345; 8342; 5427	502	419
4.06748e-09	3.95901e-08	Viral carcinogenesis - Homo sapiens (human)	KEGG	HIST1H2BB; CREB3L4; HIST1H4F; GTF2H4; HLA-B; HIST1H4I; HIST1H4H; USP7; HIST1H2BD; HIST3H2BB; HPN; HIST2H2BE; HIST1H4J; HIST1H2BL; HIST1H2BM; HIST1H2BN; HIST1H2BO; HIST1H2BH; HIST1H2BI; HIST1H2BJ	8365; 3106; 8294; 8340; 8341; 8342; 8345; 8346; 8348; 8349; 8361; 8363; 3249; 7874; 8970; 128312; 148327; 2968; 3017; 3018	206	182
1.33332e-08	1.26955e-07	RHO GTPase Effectors	Reactome	HIST1H4F; AHCTF1; HIST1H4J; HIST1H4I; HIST1H4H; HIST2H2BE; HIST1H2AJ; HIST1H3H; HIST1H2BI; CENPN; BUB3; HIST1H2BD; HIST3H2BB; HIST1H2BB; HIST1H2BL; HIST1H2BM; HIST1H2BN; HIST1H2BO; HIST1H2BH; HIST2H2AC; HIST1H2BJ; HIST1H3D; HIST1H3F	3018; 8363; 8361; 3017; 25909; 128312; 8346; 8357; 8968; 8348; 8342; 8970; 8345; 8341; 8349; 9184; 8338; 8351; 8294; 8365; 8331; 55839; 8340	289	256
5.98046e-08	5.57328e-07	Cellular responses to stress	Reactome	GSR; HIST1H4F; HIST1H4J; HIST1H4I; HIST1H4H; HIST1H2BB; HIST1H1D; HIST2H2BE; HIST1H2AJ; HIST1H3H; HIST2H2AC; NUP93; VCP; ATG4A; HIST3H2BB; HIST1H3D; HIST1H2BL; HIST1H2BM; HIST1H2BN; HIST1H2BO; HIST1H2BH; HIST1H2BI; HIST1H2BJ; HIST1H2BD; HIST1H3F	3007; 3017; 8348; 8341; 8349; 8338; 8365; 8331; 8968; 7415; 8294; 8970; 8361; 3018; 8346; 9688; 2936; 8363; 8351; 8340; 115201; 128312; 8357; 8345; 8342	367	323
3.03302e-07	2.76763e-06	Disease	Reactome	HIST1H4F; HIST1H4J; HIST1H4I; HIST1H4H; NCSTN; HIST1H2BB; ZFYVE9; HIST2H2BE; HIST1H2AJ; HIST1H3H; NCBP1; PSEN2; VPS37C; HIST2H2AC; NUP93; GTF2H4; VCP; HIST1H3F; HIST1H3D; HIST1H2BL; HIST1H2BM; HIST1H2BN; HIST1H2BO; HIST1H2BH; HIST1H2BI; HIST1H2BJ; HIST1H2BD; HIST3H2BB	3017; 8348; 8341; 8338; 8365; 8331; 5664; 2968; 8968; 7415; 23385; 8970; 8361; 8349; 8346; 9372; 9688; 4686; 8363; 8351; 8340; 8294; 3018; 128312; 8357; 55048; 8345; 8342	483	427
6.68452e-07	5.97514e-06	HDMs demethylate histones	Reactome	HIST1H4F; HIST1H4J; HIST1H4I; HIST1H4H; HIST1H3F; HIST1H3D; HIST1H3H	8357; 8363; 8968; 8294; 8365; 8361; 8351	48	24
3.50259e-06	3.06827e-05	Signaling by Rho GTPases	Reactome	HIST1H4F; AHCTF1; HIST1H4J; HIST1H4I; HIST1H4H; HIST1H2BB; HIST2H2BE; HIST1H2AJ; HIST1H2BN; HIST2H2AC; CENPN; BUB3; HIST1H2BD; HIST1H3F; HIST1H3D; HIST1H2BL; HIST1H2BM; HIST1H3H; HIST1H2BO; HIST1H2BH; HIST1H2BI; HIST1H2BJ; HIST3H2BB	3017; 8348; 8341; 8349; 8338; 8365; 8331; 8968; 8294; 8970; 8361; 25909; 8346; 8363; 9184; 8351; 8340; 55839; 3018; 128312; 8357; 8345; 8342	404	349
1.38683e-05	0.000119104	PKMTs methylate histone lysines	Reactome	HIST1H3D; HIST1H4J; HIST1H4I; HIST1H4H; HIST1H3F; SMYD2; HIST1H3H; HIST1H4F	8363; 8968; 8294; 8365; 56950; 8357; 8351; 8361	64	50
0.00011727	0.000987771	Gene Expression	Reactome	GSR; HIST1H4F; HIST1H4J; HIST1H4I; HIST1H4H; SRP9; HIST1H2BB; DARS2; POLR3B; HIST2H2BE; HIST1H2AJ; CBX3; HIST1H3H; NCBP1; SNRPD3; XPO5; HIST2H2AC; CPSF2; NUP93; GTF2H4; HIST1H2BD; COX4I1; HIST1H3F; HIST1H3D; HIST1H2BL; HIST1H2BM; HIST1H2BN; HIST1H2BO; HIST1H2BH; HIST1H2BI; HIST1H2BJ; ZNF718; ZNF480; PPARD; YARS2; SSR1; SSR4; IPO8; MARS; HIST3H2BB	5467; 3017; 6745; 147657; 8338; 8331; 8365; 6726; 1327; 57510; 8968; 4141; 10526; 51067; 11335; 8970; 8341; 8361; 55703; 8349; 8346; 6748; 9688; 4686; 2936; 8363; 8351; 8340; 2968; 8294; 3018; 255403; 8348; 128312; 8357; 8345; 8342; 53981; 55157; 6634	1214	976
0.000615046	0.00508283	DroToll-like	INOH	PSMD4; PSEN2; PSMD3; NCSTN; PSMA4; PSMB8; PSMC5	5710; 5664; 5696; 5709; 5685; 23385; 5705	65	65
0.00068104	0.00552399	Signaling events mediated by HDAC Class III	PID	HIST1H4J; HIST1H4I; HIST1H4H; SIRT7; HIST1H4F	8361; 51547; 8294; 8365; 8363	39	32
0.000858933	0.00660023	GLUT-1 deficiency syndrome	SMPDB	CANT1; NME2; SLC35A2	4831; 124583; 7355	11	9
0.000858933	0.00660023	Congenital disorder of glycosylation CDG-IId	SMPDB	CANT1; NME2; SLC35A2	4831; 124583; 7355	11	9
0.000858933	0.00660023	Lactose Synthesis	SMPDB	CANT1; NME2; SLC35A2	4831; 124583; 7355	11	9
0.000907284	0.00673543	Deposition of new CENPA-containing nucleosomes at the centromere	Reactome	CENPN; HIST1H4I; HIST1H4H; HIST1H4F; HIST1H4J	8361; 8294; 8365; 55839; 8363	43	34
0.000907284	0.00673543	Nucleosome assembly	Reactome	CENPN; HIST1H4I; HIST1H4H; HIST1H4F; HIST1H4J	8361; 8294; 8365; 55839; 8363	43	34
0.00145088	0.0105914	Notch	INOH	PSMD4; PSEN2; PSMD3; NCSTN; PSMA4; PSMB8; PSMC5	5685; 5710; 5664; 5705; 5696; 5709; 23385	79	75
0.00222093	0.0156898	TLR p38	INOH	PSMD4; MAPK13; PSMD3; PSMA4; PSMB8; PSMC5	5603; 5705; 5685; 5696; 5709; 5710	64	60
0.00222093	0.0156898	Proteasome Degradation	Wikipathways	HLA-B; PSMD4; PSMD3; PSMA4; PSMB8; PSMC5	5710; 5709; 5705; 5685; 3106; 5696	64	60
0.0026641	0.0185218	Proteasome - Homo sapiens (human)	KEGG	PSMD4; PSMD3; PSMC5; PSMA4; PSMB8	5685; 5696; 5705; 5709; 5710	44	43
0.00285077	0.01951	IL-1 p38	INOH	PSMD4; MAPK13; PSMD3; PSMA4; PSMB8; PSMC5	5603; 5705; 5685; 5696; 5709; 5710	67	63
0.00294789	0.0195633	Adefovir Dipivoxil Metabolism Pathway	SMPDB	AK1; NME2	203; 4831	5	4
0.00294789	0.0195633	Tenofovir Metabolism Pathway	SMPDB	AK1; NME2	203; 4831	5	4
0.00416289	0.0267248	Wnt Canonical	INOH	PYGO2; PSMD4; PSMD3; BCL9; PSMA4; PSMB8; NLK; PSMC5	51701; 607; 90780; 5710; 5685; 5696; 5709; 5705	120	114
0.00416289	0.0267248	Wnt Mammals	INOH	PYGO2; PSMD4; PSMD3; BCL9; PSMA4; PSMB8; NLK; PSMC5	51701; 607; 90780; 5710; 5685; 5696; 5709; 5705	120	114
0.00421006	0.0267248	Synthesis and interconversion of nucleotide di- and triphosphates	Reactome	AK1; GSR; NME2	2936; 203; 4831	19	15
0.00484026	0.0302862	oleate biosynthesis	HumanCyc	ACOT4; ACOT2	10965; 122970	6	5
0.00554815	0.0342266	Metabolism of nucleotides	Reactome	GSR; NME2; DHODH; ATIC; AK1; GMPS	1723; 471; 2936; 8833; 4831; 203	80	72
0.00715287	0.0429172	palmitate biosynthesis	HumanCyc	ACOT4; ACOT2	10965; 122970	8	6
0.00715287	0.0429172	lysine degradation II (pipecolate pathway)	HumanCyc	DHTKD1; PYCR1	55526; 5831	6	6
0.00899426	0.0532363	Ribosome biogenesis in eukaryotes - Homo sapiens (human)	KEGG	PWP2; POP1; RBM28; IMP4; IMP3	92856; 10940; 5822; 55131; 55272	87	57
0.00971033	0.0547421	Prefoldin mediated transfer of substrate to CCT/TriC	Reactome	CCT3; PFDN2; PFDN6	10471; 5202; 7203	27	20
0.00971033	0.0547421	Cooperation of Prefoldin and TriC/CCT in actin and tubulin folding	Reactome	CCT3; PFDN2; PFDN6	10471; 5202; 7203	28	20
0.0097361	0.0547421	Organelle biogenesis and maintenance	Reactome	EXOC2; ODF2; MRPL12; NEK2; MRPL24; CCT3; MRPS33; MRPL55; MRPL40; ACTR1A; MRPL14; TTC26	79989; 55770; 4957; 7203; 128308; 6182; 51650; 79590; 4751; 10121; 64928; 64976	293	246
0.00976034	0.0547421	B cell receptor signaling	INOH	PSMD4; PSMD3; PSMA4; PSMB8; ITPR3; PSMC5	3710; 5710; 5685; 5696; 5709; 5705	102	81
