# Supplementary material for: Mapping genomic and transcriptomic alterations spatially in epithelial cells adjacent to human breast carcinoma
Source: Nat Commun. 2017 Nov 1;8:1245. doi: 10.1038/s41467-017-01357-y (PMC5665998; doi:10.1038/s41467-017-01357-y)
Supplement: Supplementary file 9 — Supplementary Data 6 [file 41467_2017_1357_MOESM9_ESM.xlsx]

## Sheet: Sheet1
Supplementary Data file 6
HSPA4
POLG2
CPE
P4HA2
VPS8
NDUFAB1
ITPKA
SRPK1
PTGER2
EBNA1BP2
FAM114A1
N6AMT1
TOR3A
OR5AK2
PRPF4B
MDFIC
OPA1
UQCRQ
COX6A1
SHFM1
GTF2F2
SYAP1
SCNM1
POP7
PRR15
ACLY
PHPT1
MMP15
HMGN2
CDKN1B
LSM14A
UBE2D3
HSP90B1
MGST3
IFIT5
CHCHD2
WDR41
CHCHD1
CCT2
H3F3A
GDF15
GDF11
ZNF224
KCNK12
SENP1
HOXC13
VEGFB
GART
GSTO1
PSMD14
GFM2
GLYATL1
DNAJC1
PSMD12
C1orf50
GPSM1
NUP133
C11orf31
PHLDB2
DONSON
NCOA6
SPCS3
RBM18
SAR1A
SAR1B
CAPZA1
TMEM63B
GEMIN6
TBCA
LMO7
HSPE1
MGRN1
AGGF1
LAPTM4A
MORC4
LAPTM4B
ARL8B
PSMD1
ZNF18
CPSF6
CRISP1
CNOT2
ATP6V1B2
IVNS1ABP
CNOT6
ITGB1
NDUFC2
UXS1
DEDD
THAP1
RAB23
GPT2
CFB
NCL
C9orf91
NUDCD2
TGM2
UHMK1
HPS3
PYCR2
VBP1
ARHGEF2
DYNLT3
CDH1
CDKN2C
CDKN2A
SLC6A1
UBE4A
PEX11B
GUK1
EDEM3
YIF1A
SLC41A2
ZC3H11A
RFX5
ATP5G3
PKHD1
TRIP4
LEPROTL1
YIPF5
ALG8
CYB5R4
COPS2
SERINC3
COPS5
CCAR1
GTF2E1
MPHOSPH6
RAB11A
FDFT1
NUDT9
C6orf203
CNOT10
NUDT5
RFK
BLVRA
GALNT7
GJA1
NASP
COX18
ZNF500
EPHX1
RPLP2
SCYL1
FECH
QPRT
NUP62
FASTKD1
ZDHHC24
TPM3
OXSM
AZI2
FANCF
RANBP9
HYPK
ENY2
RANBP1
KLHL12
PHACTR1
MRPS18B
MTL5
ZW10
GTF3C3
SKIV2L2
ACOX1
BASP1
LAGE3
POLA1
GRSF1
PRDX4
LYSMD1
USP6
MRPS10
ZNF7
CNIH4
RB1
ZFYVE16
HSPD1
RPE
DNAJC10
YWHAB
YWHAG
DNAJC19
XPO1
RP2
DIRC2
PSME2
MGAT2
GLRX
PXMP2
CIDEC
LYPLAL1
SEC11C
SLC20A1
CSTF1
NRIP1
SSR2
ATP6V1C1
SCIN
FBXO18
DYNLL1
IFI27
NDUFB3
NDUFB2
ERGIC1
MYL6
CALM2
TTC30B
SELENBP1
IER3IP1
ATP6AP2
MAPRE1
SETDB1
BRCA1
CCDC77
IARS
GPI
TRIM24
USP32
RPL19
TOR1AIP2
RBBP7
MYCBP
KPNA4
BST2
PCDHGB7
COPB2
HIF1A
TIMM8B
IARS2
RMI1
RIT1
PPP6C
RNF135
PARP9
KIAA0196
ZNF583
PARP1
ATG12
ARV1
ZNF133
UBE2N
UBE2F
LRCH2
UBE2W
NADK
MKNK2
GNG10
CRYGS
DSN1
CORO2A
VPS45
SNX13
ADIPOR1
BCAP29
SS18L2
PSMA2
PSMA6
PSMA5
PPCDC
NDUFA2
NDUFA1
FOXD2
NDUFA8
DBR1
C5orf30
TMTC4
BLMH
PPID
COX7C
MYO10
MDH1
TIMM17A
PLEKHF2
CATSPER3
GBE1
GAA
PIGT
PCNT
THTPA
POGK
RPA3
NDUFS6
ERBB2IP
PARS2
NPEPL1
UBR2
ZNF74
NAV1
RPP40
FAM19A2
P4HB
SPAG5
PMS1
UBR1
SLC2A10
SEMA7A
NUCB2
H2AFV
PCGF6
PPP2CA
ACSL3
EEF1D
C6orf62
FBXL7
UBB
EIF4G2
KDELR2
VPS13B
SLC19A2
WDR26
TRIM37
GLUL
ATP5C1
ICT1
SCD
PCTP
SRP14
FAM102A
MRPL15
ARPC3
C6orf1
PGM2
POLR2G
C14orf166
SRPRB
POLR2K
SNX10
NRD1
NUP155
USP16
AIFM1
ACTR2
FAM111A
AGPS
USP14
LAP3
MAPK14
ATP5H
ATP5O
ATP5E
TMED7
FGF18
ALDH18A1
MRM1
PDSS1
ADA
FADS2
METTL8
GGCX
PRKACB
CSE1L
PSMB4
PSMB2
NDUFA7
CD63
ELF4
SERPINA1
PDZD11
VKORC1L1
DOK1
TSSC1
DPY19L4
CNP
TXNL1
TMEM165
FAM63A
SLC7A10
C8orf76
GNA13
SERPINH1
