# Supplementary material for: Mapping genomic and transcriptomic alterations spatially in epithelial cells adjacent to human breast carcinoma
Source: Nat Commun. 2017 Nov 1;8:1245. doi: 10.1038/s41467-017-01357-y (PMC5665998; doi:10.1038/s41467-017-01357-y)
Supplement: Supplementary file 10 — Supplementary Data 7 [file 41467_2017_1357_MOESM10_ESM.xlsx]

## Sheet: Supplementary_Table_9
Supplementary Data file 7
p-value	q-value	pathway	source	members_input_overlap	members_input_overlap_geneids	size	effective_size
1.11e-10	1.11e-07	Respiratory electron transport, ATP synthesis by chemiosmotic coupling, and heat production by uncoupling proteins.	Reactome	NDUFAB1; NDUFA7; NDUFC2; NDUFA2; NDUFA1; NDUFB3; NDUFB2; NDUFA8; UQCRQ; COX18; ATP5H; ATP5O; ATP5E; NDUFS6; ATP5C1; COX6A1; COX7C; ATP5G3	4706; 4694; 539; 4708; 4718; 10476; 1350; 518; 4702; 27089; 4701; 509; 4695; 514; 1337; 4709; 285521; 4726	116	89
5.41e-10	2.7e-07	Electron Transport Chain	Wikipathways	NDUFAB1; NDUFA7; NDUFC2; NDUFA2; NDUFA1; NDUFB3; NDUFB2; NDUFA8; UQCRQ; ATP5H; ATP5O; ATP5E; NDUFS6; ATP5C1; COX6A1; COX7C; ATP5G3	4706; 4702; 4701; 4709; 4708; 539; 4726; 1337; 518; 509; 27089; 1350; 10476; 4695; 4694; 4718; 514	103	86
9.34e-10	3.11e-07	Oxidative phosphorylation - Homo sapiens (human)	KEGG	NDUFAB1; NDUFA7; NDUFC2; NDUFA2; NDUFA1; ATP5C1; NDUFB3; NDUFB2; NDUFA8; COX7C; ATP5H; ATP5O; ATP5E; NDUFS6; ATP6V1C1; UQCRQ; COX6A1; ATP6V1B2; ATP5G3	514; 518; 526; 528; 539; 4708; 4694; 4695; 4701; 4702; 4706; 4709; 4718; 4726; 10476; 1337; 1350; 27089; 509	133	113
2.31e-09	5.77e-07	Parkinson,s disease - Homo sapiens (human)	KEGG	NDUFAB1; NDUFA7; NDUFC2; NDUFA2; UBB; NDUFA1; NDUFB3; NDUFB2; NDUFA8; UQCRQ; ATP5H; ATP5O; ATP5E; NDUFS6; PRKACB; ATP5C1; COX6A1; COX7C; ATP5G3	514; 518; 539; 4694; 4695; 4701; 4702; 4706; 4708; 4709; 4718; 4726; 7314; 10476; 1337; 1350; 5567; 27089; 509	143	119
1.98e-08	3.96e-06	Oxidative phosphorylation	Wikipathways	NDUFAB1; NDUFA7; NDUFC2; NDUFA2; NDUFB2; NDUFA8; ATP6AP2; ATP5H; ATP5O; ATP5G3; NDUFS6; ATP5E	4726; 10476; 4708; 4706; 10159; 4702; 4701; 4718; 514; 518; 4695; 539	60	50
2.9e-08	4.82e-06	The citric acid (TCA) cycle and respiratory electron transport	Reactome	NDUFAB1; NDUFA7; NDUFC2; NDUFA2; NDUFA1; NDUFB3; NDUFB2; NDUFA8; UQCRQ; COX18; ATP5H; ATP5O; ATP5E; NDUFS6; ATP5C1; COX6A1; COX7C; ATP5G3	4694; 539; 4708; 4718; 4706; 10476; 1350; 518; 4702; 27089; 4701; 509; 4695; 514; 1337; 4709; 285521; 4726	155	124
9.33e-08	1.33e-05	Respiratory electron transport	Reactome	NDUFAB1; NDUFA7; NDUFC2; NDUFA2; NDUFA1; NDUFB3; NDUFB2; NDUFA8; UQCRQ; COX18; NDUFS6; COX6A1; COX7C	4706; 4694; 4718; 1350; 4702; 27089; 4701; 4708; 4695; 1337; 4709; 285521; 4726	93	68
1.96e-07	2.45e-05	Huntington,s disease - Homo sapiens (human)	KEGG	NDUFAB1; NDUFA7; NDUFC2; NDUFA2; NDUFA1; ATP5C1; POLR2K; NDUFB3; NDUFB2; NDUFA8; UQCRQ; POLR2G; ATP5H; ATP5O; ATP5E; NDUFS6; TGM2; COX6A1; COX7C; ATP5G3	514; 518; 539; 4694; 4695; 4701; 4702; 4706; 4708; 4709; 4718; 4726; 10476; 5436; 5440; 1350; 1337; 7052; 27089; 509	193	171
4.27e-07	4.74e-05	Proteasome - Homo sapiens (human)	KEGG	SHFM1; PSME2; PSMD1; PSMD14; PSMD12; PSMA2; PSMA6; PSMA5; PSMB4; PSMB2	7979; 5683; 5686; 5687; 5690; 5692; 5707; 5718; 5721; 10213	44	43
7.48e-07	7.47e-05	Alzheimer,s disease - Homo sapiens (human)	KEGG	NDUFAB1; NDUFA7; NDUFC2; NDUFA2; NDUFA1; NDUFB3; NDUFB2; NDUFA8; UQCRQ; ATP5H; ATP5O; ATP5E; NDUFS6; CALM2; ATP5C1; COX6A1; COX7C; ATP5G3	514; 518; 539; 4708; 4694; 4695; 4701; 4702; 4706; 4709; 4718; 4726; 10476; 805; 1337; 1350; 27089; 509	168	153
3.45e-06	0.0003129	proteasome complex	BioCarta	PSMD14; PSMD12; PSMA2; PSMA6; PSMA5; PSMB4; PSMB2	5686; 5690; 5718; 10213; 5683; 5692; 5687	24	23
6.03e-06	0.000501321	Hedgehog	INOH	CDKN2C; CDKN2A; CDKN1B; PRKACB; PSMD1; PSMD12; PSMA2; PSMA6; PSMA5; PSMB4; PSMB2	5567; 5686; 1027; 5690; 1031; 5718; 5692; 5683; 1029; 5707; 5687	72	69
1.07e-05	0.000819872	Proteasome Degradation	Wikipathways	PSME2; PSMD1; UBE2D3; PSMD12; PSMA2; PSMA6; UBB; PSMA5; PSMB4; PSMB2	5721; 7323; 5707; 5687; 5686; 5683; 5718; 5692; 5690; 7314	64	60
1.44e-05	0.00102978	Metabolism	Reactome	NADK; AGPS; NUP133; NDUFA7; GLRX; NDUFB3; NDUFB2; UQCRQ; MGST3; GLUL; ATP5H; ATP5O; MDH1; GART; ARV1; FECH; GPI; NDUFAB1; QPRT; NUP62; BLVRA; COX6A1; GNG10; PDZD11; ITPKA; RPE; ATP5E; ALDH18A1; FDFT1; ATP5G3; GBE1; PPCDC; NDUFC2; NDUFA2; NUP155; NDUFA1; P4HB; NUDT5; PGM2; GUK1; NDUFA8; GLYATL1; ADA; RFK; NCOA6; SAR1B; FADS2; THTPA; CALM2; GSTO1; PDSS1; GPT2; PPP2CA; ACSL3; ACOX1; COX18; NUDT9; GA…	5515; 64801; 644; 60490; 2181; 285521; 4259; 100; 3706; 4701; 23636; 10560; 65220; 79178; 2222; 4706; 55312; 1350; 27089; 47; 51128; 55276; 2235; 514; 4726; 5832; 2987; 23054; 4708; 9631; 4709; 2821; 4718; 55746; 9446; 84706; 5567; 4702; 4695; 2752; 51; 10476; 23475; 11164; 4694; 539; 2618; 9415; 5034; 518; 4190; 1337; 51248; 2548; 805; 53343; 2745; 6120; 8540; 92292; 509; 2632; 23590; 2790	1481	1266
7.05e-05	0.00468855	TLR p38	INOH	PSMA2; UBE2N; PSMD1; PSMD12; MAPK14; PSMA6; PSMA5; PSMB4; PSMB2	5686; 5690; 1432; 5718; 7334; 5683; 5692; 5707; 5687	64	60
8.07e-05	0.00503539	Formation of ATP by chemiosmotic coupling	Reactome	ATP5C1; ATP5H; ATP5O; ATP5E; ATP5G3	509; 10476; 539; 518; 514	18	16
0.000104236	0.00611927	IL-1 p38	INOH	PSMA2; UBE2N; PSMD1; PSMD12; MAPK14; PSMA6; PSMA5; PSMB4; PSMB2	5686; 5690; 1432; 5718; 7334; 5683; 5692; 5707; 5687	67	63
0.000306606	0.0169996	Non-alcoholic fatty liver disease (NAFLD) - Homo sapiens (human)	KEGG	NDUFAB1; NDUFA7; NDUFC2; NDUFA2; NDUFA1; ADIPOR1; NDUFB3; NDUFB2; NDUFA8; UQCRQ; NDUFS6; COX6A1; COX7C	4694; 4695; 4701; 4702; 4706; 4708; 4709; 4718; 4726; 1337; 51094; 1350; 27089	151	140
0.000365323	0.0182296	TLR JNK	INOH	UBE2N; PSMD1; PSMD12; PSMA2; PSMA6; PSMA5; PSMB4; PSMB2	5686; 5690; 5718; 7334; 5683; 5692; 5707; 5687	63	59
0.000365323	0.0182296	IL-1 JNK	INOH	UBE2N; PSMD1; PSMD12; PSMA2; PSMA6; PSMA5; PSMB4; PSMB2	5686; 5690; 5718; 7334; 5683; 5692; 5707; 5687	63	59
0.000410685	0.0195173	IL-1 NFkB	INOH	UBE2N; PSMD1; PSMD12; PSMA2; PSMA6; PSMA5; PSMB4; PSMB2	5686; 5690; 5718; 7334; 5683; 5692; 5707; 5687	65	60
0.000617095	0.0272099	Influenza Life Cycle	Reactome	XPO1; NUP62; NUP133; GTF2F2; POLR2G; NUP155; POLR2K	23636; 5440; 2963; 7514; 9631; 5436; 55746	52	49
0.000654346	0.0272099	Cyclin D associated events in G1	Reactome	CDKN2C; CDKN2A; PPP2CA; CDKN1B; RB1; UBB	1031; 5925; 1027; 5515; 7314; 1029	38	36
0.000654346	0.0272099	G1 Phase	Reactome	CDKN2C; CDKN2A; PPP2CA; CDKN1B; RB1; UBB	1031; 5925; 1027; 5515; 7314; 1029	38	36
0.000699341	0.0273026	superpathway of purine nucleotide salvage	HumanCyc	ATP5C1; ATP5H; GUK1; ADA; ATP6V1C1; ATP6V1B2; ATP5E	10476; 509; 528; 514; 2987; 526; 100	57	50
0.00071129	0.0273026	TLR NFkB	INOH	UBE2N; PSMD1; PSMD12; PSMA2; PSMA6; PSMA5; PSMB4; PSMB2	5686; 5690; 5718; 7334; 5683; 5692; 5707; 5687	70	65
0.000790036	0.0292021	purine nucleotides <i>de novo</i> biosynthesis	HumanCyc	ATP5C1; ATP5H; GUK1; GART; ATP6V1C1; ATP5E; ATP6V1B2	10476; 509; 2618; 528; 514; 2987; 526	57	51
0.000848413	0.0302399	Urea cycle and metabolism of arginine, proline, glutamate, aspartate and asparagine	EHMN	SLC6A1; NUP62; NUP133; PARS2; P4HB; P4HA2; MGST3; GLUL; NUP155; ALDH18A1	25973; 4259; 6529; 9631; 2752; 5034; 55746; 23636; 8974; 5832	104	100
0.00091021	0.0302797	ascorbate recycling (cytosolic)	HumanCyc	GSTO1; GLRX	9446; 2745	2	2
0.00091021	0.0302797	purine ribonucleosides degradation to ribose-1-phosphate	HumanCyc	PGM2; ADA	55276; 100	3	2
0.000999197	0.0321677	Influenza Infection	Reactome	XPO1; NUP62; NUP133; GTF2F2; POLR2G; NUP155; POLR2K	23636; 5440; 2963; 7514; 9631; 5436; 55746	57	53
0.00116551	0.0342922	Viral Messenger RNA Synthesis	Reactome	NUP62; NUP133; GTF2F2; POLR2G; NUP155; POLR2K	23636; 5440; 2963; 9631; 5436; 55746	41	40
0.00116827	0.0342922	Mitotic G1-G1/S phases	Reactome	CDKN2C; POLA1; CDKN2A; PPP2CA; CDKN1B; RB1; RPA3; UBB	5422; 1027; 1031; 6119; 5925; 5515; 7314; 1029	84	70
0.00116827	0.0342922	Glucose metabolism	Reactome	CALM2; GPI; PPP2CA; PGM2; GBE1; MDH1; PRKACB; GAA	55276; 805; 5567; 5515; 2548; 2632; 4190; 2821	72	70
0.00129701	0.0369062	Purine metabolism	EHMN	ATP5C1; POLA1; NUP62; NUP133; GFM2; POLG2; ATP5E; POLR2G; ATP5H; ATP5O; ATP5G3; NUP155; ATP6V1B2; COPB2; POLR2K	5440; 11232; 526; 539; 9631; 9276; 55746; 23636; 5422; 10476; 518; 509; 84340; 514; 5436	224	204
0.00133129	0.0369062	Influenza Viral RNA Transcription and Replication	Reactome	NUP62; NUP133; GTF2F2; POLR2G; NUP155; POLR2K	23636; 5440; 2963; 9631; 5436; 55746	43	41
0.00142127	0.0383358	Epstein-Barr virus infection - Homo sapiens (human)	KEGG	XPO1; GTF2E1; SHFM1; CDKN1B; PSMD1; RB1; PSMD12; MAPK14; POLR2G; PRKACB; YWHAB; PSMD14; YWHAG; POLR2K	1027; 5707; 5718; 5925; 7979; 5436; 5440; 7514; 7529; 7532; 2960; 1432; 5567; 10213	201	185
0.00183775	0.0470347	Cellular responses to stress	Reactome	CDKN2C; CDKN2A; NUP62; UBB; NUP133; HSPA4; TRIM24; CDKN1B; P4HB; RBBP7; UBE2D3; RB1; MAPK14; NUP155; ATG12; RPA3; H3F3A; HIF1A; DYNLL1; SERPINH1	5925; 9140; 5034; 55746; 23636; 1027; 3020; 3308; 6119; 7323; 1432; 8655; 7314; 1029; 1031; 871; 9631; 5931; 3091; 8805	367	323
0.00183803	0.0470347	Metabolism of proteins	Reactome	ALG8; GGCX; VBP1; NUP133; SPCS3; RPLP2; TIMM8B; TIMM17A; NUP62; CCT2; ATP6AP2; HSPD1; SRP14; DNAJC19; BRCA1; CDKN2A; TRIM24; PARP1; SENP1; MGAT2; PIGT; EDEM3; SRPRB; SAR1B; GALNT7; RPL19; SEC11C; EEF1D; TBCA; SSR2; NUP155	29843; 55746; 23636; 26521; 51128; 51809; 4247; 51604; 79053; 1936; 60559; 10576; 6143; 3329; 6181; 7411; 6902; 6727; 1029; 58477; 6746; 10440; 10159; 131118; 2677; 80267; 9631; 90701; 142; 672; 8805	687	592
0.00215974	0.0527415	Late Phase of HIV Life Cycle	Reactome	XPO1; GTF2E1; NUP62; UBB; NUP133; GTF2F2; POLR2G; NUP155; RANBP1; POLR2K	9631; 7514; 55746; 23636; 5440; 2960; 5902; 7314; 2963; 5436	129	113
0.00216673	0.0527415	Rev-mediated nuclear export of HIV RNA	Reactome	XPO1; RANBP1; NUP62; NUP133; NUP155	23636; 7514; 5902; 9631; 55746	32	31
0.0022199	0.0527492	miR-targeted genes in muscle cell - TarBase	Wikipathways	TMED7; MAPK14; UBE4A; GALNT7; SRPRB; GJA1; CDKN1B; SPCS3; TPM3; GNA13; RB1; SCYL1; P4HA2; NCL; TBCA; ATP6V1C1; FADS2; PHLDB2; MYO10	4651; 528; 9415; 51809; 7170; 5925; 8974; 1432; 2697; 90102; 58477; 57410; 4691; 6902; 60559; 1027; 10672; 9354; 51014	394	305
0.00235816	0.0534873	Metabolism of water-soluble vitamins and cofactors	Reactome	NADK; PPCDC; GSTO1; QPRT; SLC19A2; PDZD11; RFK; THTPA	60490; 79178; 9446; 55312; 10560; 51248; 65220; 23475	84	78
0.00235816	0.0534873	Metabolism of vitamins and cofactors	Reactome	NADK; PPCDC; GSTO1; QPRT; SLC19A2; PDZD11; RFK; THTPA	60490; 79178; 9446; 55312; 10560; 51248; 65220; 23475	84	78
0.00250559	0.0555685	adenosine ribonucleotides <i>de novo</i> biosynthesis	HumanCyc	ATP5C1; ATP6V1C1; ATP5H; ATP6V1B2; ATP5E	10476; 509; 528; 514; 526	36	32
0.00267601	0.0556387	opposing roles of aif in apoptosis and cell survival	BioCarta	AIFM1; PARP1	9131; 142	3	3
0.00267601	0.0556387	arsenate detoxification I (glutaredoxin)	HumanCyc	GSTO1; GLRX	9446; 2745	4	3
0.00267601	0.0556387	Thiamine Metabolism	SMPDB	THTPA; SLC19A2	10560; 79178	4	3
0.00279827	0.0569933	Inhibition of replication initiation of damaged DNA by RB1/E2F1	Reactome	PPP2CA; POLA1; RB1	5422; 5925; 5515	12	10
0.00299333	0.0597469	B cell receptor signaling	INOH	UBE2N; PSMD1; PSMD12; PSMA2; PSMA6; PSMA5; PSMB4; PSMB2	5718; 7334; 5687; 5683; 5692; 5707; 5686; 5690	102	81
0.0033193	0.0637051	E2F transcription factor network	PID	BRCA1; CDKN2C; POLA1; CDKN2A; CDKN1B; RB1; RANBP1	5422; 5925; 1027; 672; 1031; 1029; 5902	75	65
0.0033193	0.0637051	DroToll-like	INOH	PSMD1; PSMD12; PSMA2; PSMA6; PSMA5; PSMB4; PSMB2	5686; 5690; 5718; 5683; 5692; 5707; 5687	65	65
0.00338521	0.0637442	G1/S Transition	Reactome	POLA1; PPP2CA; CDKN1B; RPA3; RB1; UBB	5422; 5925; 1027; 6119; 5515; 7314	60	49
0.00375233	0.0677957	Interactions of Rev with host cellular proteins	Reactome	XPO1; RANBP1; NUP62; NUP133; NUP155	23636; 7514; 5902; 9631; 55746	36	35
0.0037545	0.0677957	CD4 T cell receptor signaling-NFkB cascade	INOH	UBE2N; PSMD1; PSMD12; PSMA2; PSMA6; PSMA5; PSMB4; PSMB2	5718; 7334; 5687; 5686; 5690; 5683; 5692; 5707	97	84
0.00388317	0.0677957	cyclins and cell cycle regulation	BioCarta	CDKN1B; CDKN2A; RB1; CDKN2C	5925; 1027; 1031; 1029	23	22
0.00388317	0.0677957	Protein export - Homo sapiens (human)	KEGG	SEC11C; SPCS3; SRPRB; SRP14	6727; 90701; 60559; 58477	23	22
0.00394003	0.0677957	TNF	INOH	PSMD1; PSMD12; PSMA2; PSMA6; PSMA5; PSMB4; PSMB2	5686; 5690; 5718; 5683; 5692; 5707; 5687	67	67
0.00402732	0.0681232	Cell Cycle	Reactome	POLA1; DYNLL1; NUP133; CDKN1B; DSN1; XPO1; NUP62; RB1; H3F3A; YWHAB; MAPRE1; YWHAG; BRCA1; CDKN2C; CDKN2A; NUP155; PCNT; ZW10; UBE2N; PPP2CA; RBBP7; RPA3; UBB	5925; 7334; 55746; 23636; 1027; 22919; 3020; 5515; 6119; 5116; 7529; 7514; 8655; 9183; 7314; 1029; 79980; 672; 9631; 7532; 1031; 5931; 5422	502	419
0.00412708	0.0686471	Gene Expression	Reactome	NUP133; PARS2; RPLP2; GTF3C3; ZNF18; CCAR1; ZNF74; XPO1; GTF2E1; IARS2; SRPRB; SPCS3; H3F3A; SRP14; YWHAB; CNOT2; CNOT6; IARS; ZNF224; GPI; TRIM24; CNOT10; PARP1; NUP155; ZNF583; NUP62; GEMIN6; COX6A1; RPL19; POLR2K; MAPK14; SEC11C; GTF2F2; EEF1D; CSTF1; POLR2G; YWHAG; COX18; SSR2; UBB; ZNF500; ZNF133; COX7C; RBBP7	9330; 55749; 1350; 1432; 1337; 285521; 7625; 3020; 2821; 5440; 1936; 60559; 57472; 25904; 26048; 3376; 7529; 1477; 7514; 7566; 6143; 25973; 6727; 7314; 58477; 6746; 55746; 23636; 6181; 9631; 7532; 4848; 79833; 2963; 7692; 5931; 2960; 90701; 142; 147949; 7767; 5436; 55699; 8805	1214	976
0.0042816	0.0700497	p73 transcription factor network	PID	SERPINA1; PRKACB; RB1; MAPK14; ADA; GDF15; DEDD	9191; 5567; 5925; 5265; 100; 9518; 1432	79	68
0.00450039	0.0724417	HIV Life Cycle	Reactome	XPO1; GTF2E1; NUP62; UBB; NUP133; GTF2F2; POLR2G; NUP155; RANBP1; POLR2K	5440; 9631; 7514; 55746; 23636; 2960; 5902; 7314; 2963; 5436	142	125
0.00465745	0.0733436	Cellular response to heat stress	Reactome	NUP62; NUP155; NUP133; HSPA4; TRIM24; RPA3; UBB; SERPINH1	871; 9631; 55746; 23636; 3308; 7314; 6119; 8805	98	87
0.00470339	0.0733436	RHO GTPase Effectors	Reactome	XPO1; ITGB1; CALM2; NUP133; CDH1; ARPC3; CDKN1B; DSN1; ACTR2; MYL6; PPP2CA; H3F3A; YWHAB; ZW10; MAPRE1; YWHAG	805; 3020; 7532; 10094; 7529; 5515; 4637; 7514; 10097; 1027; 22919; 9183; 999; 79980; 55746; 3688	289	256
0.00490515	0.075313	E2F mediated regulation of DNA replication	Reactome	PPP2CA; POLA1; RB1	5422; 5925; 5515	21	12
0.00524522	0.0781303	Vitamin B1 (thiamin) metabolism	Reactome	THTPA; SLC19A2	10560; 79178	4	4
0.00524522	0.0781303	proline biosynthesis	HumanCyc	PYCR2; ALDH18A1	29920; 5832	4	4
0.00562563	0.0825644	miR-targeted genes in squamous cell - TarBase	Wikipathways	TMED7; SRPRB; SPCS3; TPM3; TBCA; P4HA2; NCL; ATP6V1C1; GALNT7	8974; 6902; 528; 58477; 60559; 51809; 7170; 4691; 51014	154	109
0.00587596	0.0849885	Regulation of HSF1-mediated heat shock response	Reactome	NUP62; UBB; NUP133; HSPA4; RPA3; NUP155; SERPINH1	23636; 3308; 6119; 871; 7314; 9631; 55746	80	72
0.00632959	0.0893	TGF-beta super family signaling pathway canonical	INOH	PSMA2; PSMD1; PSMD12; MAPK14; PSMA6; PSMA5; PSMB4; PSMB2; GDF11	10220; 5718; 1432; 5687; 5690; 5683; 5692; 5707; 5686	115	111
0.00635301	0.0893	miR-targeted genes in epithelium - TarBase	Wikipathways	TMED7; GJA1; UBE4A; CDKN2A; CDKN1B; TPM3; RB1; SCYL1; P4HA2; NCL; GNA13; PHLDB2; GALNT7; MAPK14; MYO10	5925; 8974; 4651; 2697; 1027; 57410; 1432; 1029; 90102; 10672; 51809; 7170; 4691; 9354; 51014	327	241
0.00672952	0.0932786	Starch and sucrose metabolism - Homo sapiens (human)	KEGG	GBE1; GAA; GPI; PGM2; UXS1	80146; 2821; 2632; 55276; 2548	56	40
0.00733577	0.0989337	Notch	INOH	PSMD1; PSMD12; PSMA2; PSMA6; PSMA5; PSMB4; PSMB2	5690; 5686; 5692; 5718; 5683; 5707; 5687	79	75
0.00733577	0.0989337	SUMOylation	Reactome	BRCA1; CDKN2A; NUP62; NUP133; PARP1; SENP1; NUP155	23636; 29843; 142; 1029; 9631; 672; 55746	79	75
0.00763101	0.101543	Organelle biogenesis and maintenance	Reactome	MAPK14; RP2; DYNLL1; MRPL15; TTC30B; ICT1; CCT2; GFM2; MRPS18B; RAB11A; CHCHD1; PCNT; MRPS10; MAPRE1; YWHAG	8655; 8766; 1432; 150737; 6102; 10576; 7532; 29088; 28973; 118487; 22919; 5116; 84340; 3396; 55173	293	246
0.00828532	0.105937	Pathogenic Escherichia coli infection	Wikipathways	CDH1; NCL; ITGB1; ARHGEF2; ARPC3	9181; 4691; 999; 3688; 10094	56	42
0.00828532	0.105937	Pathogenic Escherichia coli infection - Homo sapiens (human)	KEGG	ARPC3; ARHGEF2; ITGB1; NCL; CDH1	10094; 4691; 9181; 999; 3688	55	42
0.00838641	0.105937	CD4 T cell receptor signaling	INOH	CALM2; UBE2N; PSMD1; PSMD12; PSMA2; PSMA6; PSMA5; PSMB4; PSMB2	805; 5718; 7334; 5687; 5686; 5690; 5692; 5707; 5683	130	116
0.00849192	0.105937	TP53 Regulates Metabolic Genes	Reactome	GPI; COX7C; COX18; YWHAB; COX6A1; YWHAG	7532; 1350; 1337; 285521; 7529; 2821	76	59
0.00849192	0.105937	Transcriptional Regulation by TP53	Reactome	GPI; COX7C; COX18; YWHAB; COX6A1; YWHAG	7532; 1350; 1337; 285521; 7529; 2821	76	59
0.00943256	0.114801	BARD1 signaling events	PID	BRCA1; FANCF; CSTF1; UBE2D3	672; 2188; 1477; 7323	29	28
0.00943256	0.114801	NEP/NS2 Interacts with the Cellular Export Machinery	Reactome	XPO1; NUP62; NUP133; NUP155	23636; 7514; 9631; 55746	29	28
